# Supplementary material for: Mosaic cis-regulatory evolution drives transcriptional partitioning of HERVH endogenous retrovirus in the human embryo
Source: eLife. 2022 Feb 18;11:e76257. doi: 10.7554/eLife.76257 (PMC8912925; doi:10.7554/eLife.76257)
Supplement: Supplementary file 5. [file elife-76257-supp5.txt]

>LTR7C_chr6_2ltr_int_fr_1262__chr6_6788906267889473__
------------------------------------------------------------
--------------------------------AGCCATCGTGACCCCTGTGACCCAC---
---------AGAAGGT------------------CTCCTGGAGCCAGAAAGTCTAGGACA
ACA--GGAAAACCACAAAAGAAGAA-AAACGGCT--------------------------
------------------AGTTCCTGTCTTAGCTGAT-------------TAGCCAACCT
TGCA--------------------------------------------------------
----------------------------------------------------------AC
ATT---------------------------------------------------------
------------------------------------------------------------
------------------------------------------------------------
------------------------------------------------------------
----------------------------CTGTCATTGTAACAGGCT-------TACCCTA
ACTGATCAATCAACC--------TC--GTGACACT-------------------------
GTGCTCTG------------TAAC------------------------------------
------------------------------------------------------------
------------------------------------------------------------
---------------------CTTGTGATAATG----TACCTTATG--------------
---------------------------ACATTCTTCCCC-TGCCCGCAATAA-ACGG-CT
CC----TAACTGTAACTTTCCGGTGCTTACCTC-TAACTGATAA-----------AACTA
GCTCCAA-C-C--CACCACCCTCCACTGACTTCCT--TCGCACTCAGCCCACTCGCACCC
GGGTG-------A-ATAAACAGCCTTGTTGCTCACACTTAGCCTG--TTC-AAGTTGTCT
CTTCAATTAGATGCTCGTA-----A--C-
>LTR7C_chr4_Sltr_fr_1066__chr4_7921006979210500__
------------------------------------------------------------
--------------------------------AGCCATTATGATCCCTGTGATCCACACG
TACACATCCAGAAGGT------------------CTCCTGGAGCCAGAAAGTCTGGGACA
ACA--GGAAAACCACAAAGGAAGAA-AAACAGCT--------------------------
------------------AGTTCCTGTCTTAGCTGAT-------------TAGCCAGCCT
TGCA--------------------------------------------------------
----------------------------------------------------------AC
ATT---------------------------------------------------------
------------------------------------------------------------
------------------------------------------------------------
------------------------------------------------------------
----------------------------CTACCCTTGTAACATGCTC------TACCCTA
ACTGA----TCAACC--------TC--GTGACACT-------------------------
GTGCCCTG------------TGACCCCTCC-CA---------------------------
------------------------------------------------------------
------------------------------------------------------------
--------------------CCTTGTGATAATG----TACCTTGTG--------------
---------------------------ACATTCTTCCCC--GCCCGCAATAA-ACGT-CC
CC----TAACTGTAACTTTCCACTGCTTAGCCC-TAACCTGTAA-----------AACTA
GCTCCAATC-C--CGCCACCCTCCACTGACTCCCTTTTCAGACTCAGCCCACTCGCACCC
GAGTG-------A-ATCAACAGCCTTGTTGCTCACACTTAGCCTG--TTC-AGGTTGTCT
CTTCAATTAGACACATGTA-----A--C-
>LTR7C_chr8_Sltr_fr_1385__chr8_134922656134923091__
------------------------------------------------------------
--------------------------------AGCCATTATAACCCCTGTGACACACACA
TACACATCCAGAAGGT------------------CTCCTGGAGTCAGAAAGTCTGGGACA
ACG--GGAAAACCACAAAAGAAGAA-AAACAGCC--------------------------
------------------AGTTCCTGTCTTAGCTGAT-------------TAGCCAACCT
TGCC--------------------------------------------------------
----------------------------------------------------------AC
ATT---------------------------------------------------------
------------------------------------------------------------
------------------------------------------------------------
------------------------------------------------------------
----------------------------CTACCATTGTAACATGCTC------TACCCTA
ACTGATCAATCAACC--------TC--GTGACACT-------------------------
GTGCTCTG------------TGACCCCTCC-CA---------------------------
------------------------------------------------------------
------------------------------------------------------------
--------------------CCTTGTGATAATG----TACCTTGGG--------------
---------------------------ACATTCTTCCCC-TGCCCACAATAA-AGGG-CC
CC----TAACTGTAACTTTCCACTGCTTACCCC-TAACCTGTAA-----------AACTA
GCTCCAATC-C--CACCACCCTCCACTGACTCCCTTTTTGGACTCAGCCCACTCACACCC
AAGTG-------A-ATAAACAGCCTTGTTGCTCACACTTAGCCTG--TTC-AGGTTGTCT
CTTCAATTAGACGCACGTA-----A--C-
>LTR7C_chr6_Sltr_fr_1245__chr6_2898093228981360_+_
------------------------------------------------------------
---------------------------------GGCATTGTGACCCCTGTGACCCACACG
TACACATCCAGAAGGT------------------CTCCTGGAGCCAGAAAGTCTGGGACA
ACA--GGAAAACCACAAAAGAAGAA-AAACAGC---------------------------
---------------------TCCTGTCTTAGCTGAT-------------TAGCCAACCT
TGCG--------------------------------------------------------
----------------------------------------------------------AC
CTT---------------------------------------------------------
------------------------------------------------------------
------------------------------------------------------------
------------------------------------------------------------
----------------------------CTACCATTGTAACATGCTC------TACCCTA
ACTGATCAATCAACT--------TC--GTGACACT-------------------------
GTGCTCTG------------TGACCCCTCC-CA---------------------------
------------------------------------------------------------
------------------------------------------------------------
--------------------CCTTGTGATAATG----TACCTTGTG--------------
---------------------------ACATTCTTCCCT-TGCCCGCAATAA-ACGG-GC
CC----TTATTGTATCTTTCCACTGCTTACTCC-TAACCTATAA-----------AACTA
GCTGCAATC-C--CACCACCCTCCGGTGACTCCCTTTTCGGACTCAGCCCGCTCGGACCA
GAGTG-------A-ATAAACAG-CTTGTTGCTCACACTTAGCCTG--TTC-AGGTTGTCT
CTTCAGTTAGACGCGCG------------
>LTR7C_chr13_Sltr_fr_373__chr13_8266101582661469__
--------------GCTATGG---------------------------------------
-----------------------------CCAAGCCATTGAGACCCCTGTGACCTACACG
TACACATCCAGAAGTT------------------CTCCTGGAGCCAGTTAGTCTGGGACA
ACA--GGAAAACCCCAAAAGAAGAA-AAACCGCT--------------------------
------------------AGTTCCTGTCTTAGCTGAT-------------TAGCCAACCT
TGCG--------------------------------------------------------
----------------------------------------------------------AC
ATT---------------------------------------------------------
------------------------------------------------------------
------------------------------------------------------------
------------------------------------------------------------
----------------------------CTACCATTGTAACCTGCTC------TACCCTA
ACTGATGAATCAACC--------TT--GTGACACT-------------------------
GTGCCCTG------------GGACCCCTCC-CA---------------------------
------------------------------------------------------------
------------------------------------------------------------
--------------------CCTTGTGATAATG----TACCTTGTG--------------
---------------------------GCATTCTTCCCC-TGCCTGCAATAA-ACAG-CC
CC----TAACTGTAACTTTCCACTGCTTACCAC-TAACCTATAA-----------AACTA
GCTCCAATC-C--CACCACCCTCCTCTGACTCCCTTTTCGGACTCAGCCCGCTCACACCT
GAGTG-------A-ATAGACAGTCTTATTGCTCACACTTAGCCTG--TTC-AGGTGCTCT
CTTCAATTACACACATGTC-----A--C-
>LTR7C_chr19_Sltr_fr_605__chr19_5604527656045989__
------------------------------------------------------------
--------------------------------AGCCATGGTGACCTCTGTGACCCACATG
TACACATCCAGAAGGC------------------CTCTTGGAGCCAGAAAGTCTAGGATA
ACA--GGAAAACCACAGAAGA---A-AAACAGCT--------------------------
------------------AGCTCCTGTCTTAGCTGAT-------------TAGCCAACCT
-GCA--------------------------------------------------------
----------------------------------------------------------AC
ATT---------------------------------------------------------
------------------------------------------------------------
------------------------------------------------------------
------------------------------------------------------------
----------------------------CTATCATTGTAACATGCTC------TACCCTA
ACTGATCAATCAACC--------TT--GTGGCATT-------------------------
GTGCCCTG------------TGACCCCTCC-CA---------------------------
------------------------------------------------------------
------------------------------------------------------------
--------------------CCTTGTGACAGTG----TACCATGTG--------------
---------------------------ACATTCTTCCCC-TGCCCGCAATAA-ACGG-TC
CC----AGACTGTTACTTTCCACTGCTTATCCC-TAACCGATAA-----------AACTA
GCTCCAATC-C--CATCACCCTTCGCTGACTCTCTTTTCAGACTCAGCCCGCTCACACCC
AAGTG-------A-ATACACAGCCTTGTTGCTCACACTTAGCCTG--TTC-AGGTTGTCT
CTTCACTTAGATGCATGTA-----A--C-
>LTR7C_chr3_Sltr_fr_862__chr3_162601133162601560_+_
------------------------------------------------------------
---------------------------------GCCATCATGACCTCTGTGATCCACACA
TACACATCCAGAAGGC------------------TTCCTGGAGCCAGAAAGTCTAGGACA
ACA--GAAAAACCTCAAAAGAAGCA-AAAGAGCT--------------------------
------------------AGCTCCCGTCTTAGCTGAT-------------TAGCCAACCT
TGCA--------------------------------------------------------
----------------------------------------------------------AC
ATT---------------------------------------------------------
------------------------------------------------------------
------------------------------------------------------------
------------------------------------------------------------
----------------------------GTACCATTGTAACATGCTC------TACCCTA
ACTGATCAATCAACC--------TT--GAGACATT-------------------------
GTGCCCTG------------TGACCCCTCC-TG---------------------------
------------------------------------------------------------
------------------------------------------------------------
--------------------CTTTGTGACAATG----TACCTTGTG--------------
---------------------------ACATTCTTCCCC-TGCCTGCAATAA-ACAG-CC
CC----TAACTGTAACTTTCCACTGCTTACCCC-TAACCTATAA-----------AACTA
ACTCCAATC-C--CACCACCCT-CACTGACTCTCTTTTTGAACTCAGCCCGCTCACACCC
GAGGG-------A-ATAAACAGCCTTGTTGCTCACACTTAGCCTG--TTC-AGATTATCT
CTTCATTTAGACGCACG------------
>LTR7C_chrX_Sltr_fr_1502__chrX_114047519114047965__
TGTAAGGCCTCTGAACCATGG---------------------------------------
-----------------------------TCAAGCCATCGTGACCCCTGTGACCCACACG
TACACATCCAGAAGGT------------------TTCCTGGAGCCAGAAAGTCTGAGACA
ACA--GGAAAAGCACAAGAGAAGAA-AAACAGCT--------------------------
------------------AGTTCCTGTCTTAGTCCAT-------------TAGCCAAGCT
TGCA--------------------------------------------------------
----------------------------------------------------------AC
ATT---------------------------------------------------------
------------------------------------------------------------
------------------------------------------------------------
------------------------------------------------------------
----------------------------CTATCATTGTAACATGCTC------TACCTTA
ACTGATCAATCAACC--------TC--G--------------------------------
--------------------TGACCCCTCC-CA---------------------------
------------------------------------------------------------
------------------------------------------------------------
--------------------CCTTGTGATAATG----TACCATGTG--------------
---------------------------ACATCCTTCCCC-TGCCGGCAAAAA-ACGG-CC
CC----C-ATTGTAACTTTCCACAGCTTACCCC-TAACCTAGAA-----------AACCA
GCTCCAATC-C--CACCACCCTCCGCTGACTCCCTTTTCAGACTCAGCCCTCTCCCACCT
GGGTG-------A-ATAAACAGCCTCGTTGCTCACACTTAGCCGG--TTC-AGGTTGTGT
CTTCAATTAGACGCGC-------------
>LTR7C_chr9_Sltr_fr_1455__chr9_2599464025995063_+_
--------------GCCATGG---------------------------------------
-----------------------------TCAAGCCGTCATGACCCCTGTGACCCACACG
TACACATCCAGAAGGT------------------CTCCTGGAGCCAGAAAGTCTGGCACA
ACA--GGAAAACCACAACAGAAGAA-AAACAGCT--------------------------
------------------AGTTCCTGTCTTAGCTGAT-------------TAGCCAAACT
TGCG--------------------------------------------------------
----------------------------------------------------------AC
ATT---------------------------------------------------------
------------------------------------------------------------
------------------------------------------------------------
------------------------------------------------------------
----------------------------CTACCATCGTAACAGGCTC------TACCCTA
ACTGATCAATCAACC--------TC--GTGACACT-------------------------
CAGCTCTG------------TAA-------------------------------------
------------------------------------------------------------
------------------------------------------------------------
--------------------ATGTGTGATAATG----TACCTTGTG--------------
---------------------------ACATTCTTCCAC-TGCCTGCAAAAA-CTGG-CC
CC----TAACTGTAACTTTCCACTGCCTAACCC-TAACCTATAA-----------AACCA
-CTCCAATC-C--CACCACCTGCTGCTGACTCCCTTTTCAGACTCAGCCTGTTCACACCC
AAGTG-------A-ATAAAC-GCCTTGTTGCTTACATTTGGCCTG--TTC-TGGTTGTCT
CTTCA------------------------
>LTR7C_chr1_Sltr_fr_70__chr1_247079361247079802__
TGTAAGGCGTCTGAGCCATGG---------------------------------------
-----------------------------TCAAGCCATTGTGATCCCTGTGACCCACACG
TGTACATCCAGAAGG--------------------TCCTGGAGCCAGAAAGTCTGGGACA
ACA--GGAAAACCACAAAGGAAGAA-AAACGGCT--------------------------
------------------AGTTTCTGTCTTAGCTGAT-------------TAGCCAACCT
TGCA--------------------------------------------------------
----------------------------------------------------------GC
ATT---------------------------------------------------------
------------------------------------------------------------
------------------------------------------------------------
------------------------------------------------------------
----------------------------TTACCGTTGTGACGTGCAC------TACCCTA
ACTGATCAATCAGCC--------TA--GTGACA---------------------------
-----CTG------------TGACCCCTCC-C----------------------------
------------------------------------------------------------
------------------------------------------------------------
--------------------TCTTGTGACAATG----TACTTTGTG--------------
---------------------------ACATTCTTCCCC-CGCCGGTAATAA-ACGG-CC
CC----TGACTGTAACTTTCCACTGCTTACCCC-TCACCTATAA-----------AACTA
ACTCCAATC-C--CACGACCCTCCGCTGACCCTCTTTTCGGACTCAGCCCGCTCGCACCC
GAGTG-------A-GTAAACAGCCTTGCTGCTCACACTTAACCTG--TTT-GGGTAGTCT
CTTC-------------------------
>LTR7C_chr4_Sltr_fr_1046__chr4_2084517320845604_+_
------------------------------------------------------------
---------------------------------GCCATCATGACCCCTGTGACCCACATG
TACACATCCAGAAGT--------------------TCTGGGAGCCAGAAAGTCTGGGACA
ACA--GGAAAACCACTAAAGAAGAA-AAATGGCT--------------------------
------------------AGTACCTGTCTTAGCTGAT-------------TAGGTAACCC
TGCG--------------------------------------------------------
----------------------------------------------------------AC
ATT---------------------------------------------------------
------------------------------------------------------------
------------------------------------------------------------
------------------------------------------------------------
----------------------------CTACCATTCTAGCATGCTC------TACCCTA
ACTGATCAATCAACC--------TA--GTGACACT-------------------------
GTGCTCTA------------TGACCCCTCC-CA---------------------------
------------------------------------------------------------
------------------------------------------------------------
--------------------CCTTGTGATAATG----CACCTTGCA--------------
---------------------------ACCTTCTTCCCC-TGCCCACAATAA-ATGG-CC
CC----TAACTGTAACTTTCCACTGCTTA-CCC-TAATCTATGA-----------AATTA
GCTCCAATC-C--CACCACCCTCTGCTGACTCCCTTTTTGGACTCAGCCCGCTCACATCC
AGGTG-------A-ATAGACAGTCTTGTTGCTCACACTTAGCCTG--TTC-AGGTTGTCT
CTTCAATTAGATGCGC-------------
>LTR7C_chr1_Sltr_fr_18__chr1_166471418166471848_+_
------------------------------------------------------------
---------------------------------GCCATTGTGACCCCTGTGACCCACACG
TAT---------AGGC------------------TTCCTGGAGTCACAAAGCCTGGAGCA
ACA--GGAGATCCACTAAAGAAGAA-AAACAGCT--------------------------
------------------GGTTCCTGTCTTAACTGAT-------------TAACCAACCT
TGCA--------------------------------------------------------
----------------------------------------------------------AC
ATT---------------------------------------------------------
------------------------------------------------------------
------------------------------------------------------------
------------------------------------------------------------
----------------------------CCACCATTGTGATATGCTCCTGCCCTACCCTA
AGTAATCGATCGACC--------TT--GTGATATC-------------------------
GTGCCTTG------------TGACCTCCCC-CA---------------------------
------------------------------------------------------------
------------------------------------------------------------
--------------------CCTCGTGACTATG----CACCTTGTG--------------
---------------------------ACATTCTTCCCC-TGCCCA-AAAAA-ACTG-CC
CC----TAACTGTAACTTTCCACTACCTACCCC-AAACCAATGA-----------AACCA
GTTCCACTC-C--CACCACCCTTCGCTGACTCCTTTCTCGGACTCAGCCCACTTGCACCC
AAG------------TAAACAGCCTTGTTGCTCACACTAAGCCTG--CTC-AGGTGGTCT
CTTA---TACAGATGAGTA-----A--CA
>LTR7C_chr7_Sltr_1340__chr7_3755138337551850__
TGTAAGGCCTCTGAACAATGG---------------------------------------
-----------------------------TTGAGCCATTGTGACTCCTGTGACCCACACA
TAC---------AGGC------------------CTCCTGCAGTCACAAAGCCTGGAGCA
ACA--AGAGAAGCACTAAAGGAGAA-AAACAGCT--------------------------
------------------AGTTCCTGCCTTAACTGAT-------------TAACCAACCT
TGCA--------------------------------------------------------
----------------------------------------------------------AC
AAT---------------------------------------------------------
------------------------------------------------------------
------------------------------------------------------------
------------------------------------------------------------
----------------------------CCACCAATGTGATATATTCCTGCCCTACCCTA
AATAATCAATTGACC--------CC--GTGATATC-------------------------
GTGCATTG------------TGACCTCCTC-CA---------------------------
------------------------------------------------------------
------------------------------------------------------------
--------------------CCTTGTGACTATG----CACCCTGTG--------------
---------------------------ACATTCTTCCCC-TGCCCA-AAAAA-ACTG-CC
CC----TAACTATAACTTTCCACTACTTACCCC-AAACCTATAA-----------AACCA
GTTCCCCTC-C--CACCACCCTTCGCTGACTCCTTTCTCGGACTCAGCCCACTTCCACCC
AAG------------TAAACAGCCTTGTTGCTCACATTTAGCCTG--TTC-AGGTTGTCT
CTTA---ATTAGATGTGTA-----A--C-
>LTR7C_chrX_Sltr_fr_1550__chrX_3549673235497164_+_
------------------------------------------------------------
-----------------------------TTGAGCCACTGTGACCCCTGTGACCCACACA
TAC---------AGGC------------------CTCCTGGAGTCACAAAGCCTGGAGCA
ACA--GGAGAACCACTAAAG---AA-AAACAGCT--------------------------
------------------AGTTCCTGCCTTAACCGAT-------------TAACCGACGT
TGCA--------------------------------------------------------
----------------------------------------------------------AC
ATT---------------------------------------------------------
------------------------------------------------------------
------------------------------------------------------------
------------------------------------------------------------
----------------------------CCACCATTGTGATACGTTCCTGCCCTACCCTA
ACTAATCAATCAACC--------TT--GTGATATC-------------------------
GTGCCTTG------------TGACCTCCCC-CA---------------------------
------------------------------------------------------------
------------------------------------------------------------
--------------------CCTTGTGACTATG----CACCTTGTG--------------
---------------------------ACATTCTTCTCC-TGCCCG-AAAAA-ACTG-CC
CC----TAACTGTAACTTTCTACTACCTACCCC-AAACCTATAA-----------AACCA
GTTCCACTC-C--CACCACACTCTGCTGACTCCTTTCTTGGACTCAGCCCACTTGCACCC
AAG------------TAAGCAGCTTTGTTGCTCACACTAAGCCTG--CTC-AGGTGGTCT
CTTA---CACGGATGTGTA-----A--CA
>LTR7C_chr16_Sltr_fr_462__chr16_1033964510340071__
------------------------------------------------------------
--------------------------------AGCCATTGTGACCCCTGTGACCCACACA
TAC---------AGGC------------------CTCCTGGAGTCACAAAGCCTGGAGCA
ACA--AGAGAACCACTAAAGAAGAA-AAACAGCT--------------------------
------------------AGTTCCTGCCTTAACTGAT-------------TAACCAAATT
TGCA--------------------------------------------------------
----------------------------------------------------------AC
ATT---------------------------------------------------------
------------------------------------------------------------
------------------------------------------------------------
------------------------------------------------------------
----------------------------CCACCATTGTCATATGTTCCTGCCCTACCCTA
ACTAATCAATCGACC--------TT--GTGATACG-------------------------
GTGCCTTG------------TGACCTCCCC-CA---------------------------
------------------------------------------------------------
------------------------------------------------------------
--------------------CCTCATGACTATG----CATCTTATG--------------
---------------------------ACATTCTTCCCC-TGCCCA-AAAAA-ACTG-CC
CC----TAAATGTAACTTTCCTCTTCCTACCCC-AAACCTATAA-----------AACCA
GTTCCACTC-C--CACCACCCTTCATTGACTCCTTTCTCAGACTCAGCCGACTTGCACCC
AAG------------TAAACAGCCTTGTTGCTCACACTAATCCTA--CTC-AGGTGTTCC
CTTA---TAAAGATGTGTA-----A--C-
>LTR7C_chr9_Sltr_fr_1431__chr9_105435287105435702__
------------------------------------------------------------
--------------------------------AGCCATTGTGACCCCTCTGACCCACACA
TAC---------AGGC------------------CTCCTGGAGTCACAAAGCCTGGAGCA
ACA--GGAGAACCACTAAAGAAAAA-AAACAGCT--------------------------
------------------AGTTCCTGCCTTAACTGAT-------------TAACCAACTT
TGCA--------------------------------------------------------
----------------------------------------------------------GC
ATT---------------------------------------------------------
------------------------------------------------------------
------------------------------------------------------------
------------------------------------------------------------
----------------------------CCACCATTGTGATATGTTCCTGCCCTGCCCTA
ACTAATCAGTCGACC--------TT--GTGATATC-------------------------
GTGCCTTG------------TGACCTCCCC-CA---------------------------
------------------------------------------------------------
------------------------------------------------------------
--------------------CCTCATGACTATG----CACCTTGTG--------------
---------------------------ACATTCTTCCCC-TGTCC--AAAAA-ACAG-CC
CC----TAACTGTAACTTTCCATTACCTACCCC-AAACCTATAA-----------AACCA
GTTCCACTC-C--CAACACTCTTTGCTGACTCCTTTCTCGGACTCAGCCCACTTGCACCC
AGG------------TTAACAGCCTTGCTGCTCACACTTAGCCTG--TTT-GGGTAGTCT
CTT------------------------C-
>LTR7C_chr19_Sltr_fr_576__chr19_2303989123040320_+_
------------------------------------------------------------
---------------------------------GCCATTGCAACCTCTGTGACCCACATG
TAC---------AGGC------------------CTCCTGGAGTCACAAAGCCTGTAGCA
ACA--GGAGAACCACTAAAGAAGAA-AAACAGCT--------------------------
------------------AGTTCCTGCCTTAACTGAT-------------TAACCAACCT
TGCA--------------------------------------------------------
----------------------------------------------------------AC
ATT---------------------------------------------------------
------------------------------------------------------------
------------------------------------------------------------
------------------------------------------------------------
----------------------------CCACCATTGTGATATGTTGCTGCCCTTCCCTA
ACTAATCAATCGACT--------TT--GTGATATC-------------------------
GTGCCTTG------------TAACCTCCCC-CA---------------------------
------------------------------------------------------------
------------------------------------------------------------
--------------------CCTCGTGACTATG----CACCTTGTG--------------
---------------------------ACATTCTTCCCC-TGCCTG-AAAAA-ACTG-CC
C-----TAACTGTAACTTTCCACTACCTACCCC-AAACCTATAA-----------AACCA
CTTCCACTG-A--CACCACCCTTTGCTGACTCCCTTTTTGGACTCAGCTCATTCGCACCT
GAGTG-------A-ATAAACAGCCTTGTTGCTCACAGTAAGCCTG--CTA-AGGTGGTCT
CTTA---TACAGATGCATA-----A--CA
>LTR7C_chr3_Sltr_fr_865__chr3_162732048162732457_+_
------------------------------------------------------------
---------------------------------GCCATTATGACCCCTGTGACCCACACG
TAC---------AGGC------------------CTCCTGGAGTCACAAAGCCTGGAGCA
ACA--GGAGAACCACTAACGATGAA-AAACAGCT--------------------------
------------------AGTTCCTGCCTTAACTGAT--------------AACAGACCT
TGCA--------------------------------------------------------
----------------------------------------------------------AC
ATT---------------------------------------------------------
------------------------------------------------------------
------------------------------------------------------------
------------------------------------------------------------
----------------------------CCACCATTGTGG--------------------
---AATCAGTCGACC--------TT--GTGATATC-------------------------
GTGCCTTG------------TGACCTCCCC-CA---------------------------
------------------------------------------------------------
------------------------------------------------------------
--------------------CCTTGTGACTATG----CACCTTGTG--------------
---------------------------ACATTCTTCCCC-TGCCTG-AAAAA-TCTG-CC
CC----TAAATGTAACTTTCCACTACCTACCCC-AAACCTATAA-----------AACCA
GTTCCACTC-C--CACCACCCTTCCCTGACTCTCTTTTCAGACTCAGCCCGCTTGCACCC
GAGTG-------A-GTAAATAGCCATGTTGCTCACAGTTAGGCTG--ATT-GGGTACTCT
CTTC---TAGGCACACATA-----A--CA
>LTR7C_chr4_Sltr_fr_978__chr4_120520859120521293_+_
------------------------------------------------------------
-----------------------------TTGAGCCATTGTGACCCCTGTGACACACACA
TGC---------AGGC------------------CTCCTGGAGTCGCAAAGCCTGCAGCA
ACA--GGAGAACCACTAAAGAAG---AAACATCT--------------------------
------------------AGTTCCTGCCTTAACTGAT-------------TAACCAATCT
TGCA--------------------------------------------------------
----------------------------------------------------------AC
ATT---------------------------------------------------------
------------------------------------------------------------
------------------------------------------------------------
------------------------------------------------------------
----------------------------CCACCACTGTGATATGTTTCTGCCCTACCCTA
ACTAATCAATCAACC--------TT--GTGATATC-------------------------
CTGTCTTG------------TGGCATCCCC-CA---------------------------
------------------------------------------------------------
------------------------------------------------------------
--------------------CCTCATGACTATG----CACCTTGTG--------------
---------------------------ACATTCTTCCCC-TGCCCG-AAAAA-ACTG-CC
CC----TAACTGTAACTTCCCATTACCTACCCC-AAACCTATAA-----------AACCA
GTTCCACTT-C--CACCACCCTTCACTGACTCCTTTCTGGAACTCAGCCTGCTCGCACCT
GAGTG-------A-ATAAACAGCCTTGCTGCTCCCACCTAGCCTG--TTT-GAGTAGTCT
TTTC---TAGGTGTGTGTA-----A--CA
>LTR7C_chr8_Sltr_fr_1368__chr8_112201866112202295_+_
------------------------------------------------------------
---------------------------------GTCATTGTGACCCCTGTGACCCACACA
TAC---------AGGT------------------CTCCTGGAGTCACAAAGCCTGGAGCA
ACA--GGAGAACCACTACAGAAG---AAACAGCT--------------------------
------------------AGTTCCTGCCATAACGGAT-------------TAACCGACCT
TGAA--------------------------------------------------------
----------------------------------------------------------AC
GTT---------------------------------------------------------
------------------------------------------------------------
------------------------------------------------------------
------------------------------------------------------------
----------------------------CCACCATTGTGATATGTTCCTGCCCTACCCTA
ACTAATCAATCTACC--------TT--GTGATATC-------------------------
GTGCCTTG------------TGGCCTCCCC-CA---------------------------
------------------------------------------------------------
------------------------------------------------------------
--------------------CCTGGTGACTATG----CACCTTGTG--------------
---------------------------ACTTTCTTCCCC-TGCCCG-AAAAG--CTG-CC
CC----TAACTGTAACTTTCCACTACCTACCCC-AAACCTATAA-----------AACCA
GTTCCACTC-C--CACCACCCTTTACTGACTGCCTTTCCGGACTCAGCCCACTTGCACCT
GAGTG-------A-ATAAACAGCCTTATTGCTCACACTTAGCCTG--TTT-GGGTAGTCT
CTTC---TAGGCATGCGTA-----A--CA
>LTR7C_chr9_Sltr_fr_1463__chr9_39008613901293_+_
------------------------------------------------------------
---------------------------------GCCATTGTGACCCCTGCGACACACAGG
TCC---------AGGC------------------CTCCTGGAGTCACAAAGCTTTGAGCA
ACA--GGAGAACCACTAAAGAAGAA-AAACAGCT--------------------------
------------------AGCTCCTGCCTTAACTGAT-------------TAACCGAACT
TGCA--------------------------------------------------------
----------------------------------------------------------AC
ATT---------------------------------------------------------
------------------------------------------------------------
------------------------------------------------------------
------------------------------------------------------------
----------------------------CCACCATTGTGATATGTTCCTGCCCTACCCTA
AATAATCAATCGGCC--------TT--GTGATATC-------------------------
CTGCCATG------------TGAACTCCCT-CA---------------------------
------------------------------------------------------------
------------------------------------------------------------
--------------------CCTCGTGACTACG----CACCTTGTG--------------
---------------------------ACATTCTTCCCC-TGCCCG-AAAAG-ACTG-CC
CC-----AACTGTAACCTTCCACTACCTATCCC-AAACCTATAA-----------AACCA
GTTCCACTC-C--CACCGCCCTTCGCTGACTCCCTTTTCAGACTCAGCCCGCTCGCACCG
GAGTG-------A-ATAAACAGCCTTGTTGCTCACACTTAGCCTG--TCT-GGGTAGTCT
CTTC---TAGGCACGCGTA-----A--CA
>LTR7C_chr13_Sltr_fr_346__chr13_2690342026903850__
------------------------------------------------------------
--------------------------------AGCCATTGTGACCCCTGTGACTCACATG
TAC---------AGGC------------------CTCCTGGAGTCACAAAGCCTGGAGCA
GCA--G--GAACCACTCAAGAAGAA-AAACAGCT--------------------------
------------------AGTTCCTGCCTTAACTGAT-------------TAACCGACTT
TGCA--------------------------------------------------------
----------------------------------------------------------AC
ATT---------------------------------------------------------
------------------------------------------------------------
------------------------------------------------------------
------------------------------------------------------------
----------------------------CCACCATTCTGGTGTGTTCCTGCCCTGCCCCA
ACTAATCAATTGACC--------TC--GTGATATG-------------------------
GTGCATTG------------TGACCTCCCC-CA---------------------------
------------------------------------------------------------
------------------------------------------------------------
--------------------CCTCGTGACTATG----CACCTTGTG--------------
---------------------------ACATTCTTCCCC-TGCCCG-AAAAA-ACTG-TC
CC----TAACTGTAACTTTCCACTATCTACCCC-AAACCCATAA-----------AACCA
GTTCCACTC-C--CACCACCCTTCGCTGACTCTCTTTTTGGACTCAGCCCGCTCACACCC
GAGTG-------A-ATAAACAGCCATGTTGCTCACACTTAGCCTG--TTC-AGGTTGTCT
CTTCACTTAGATGTATGTA-----A--C-
>LTR7C_chr5_Sltr_fr_1114__chr5_126702901126703329__
------------------------------------------------------------
--------------------------------AGCCATTGTGACCTCTGTGACCCACACA
TAC---------AGGC------------------CTCCTGGAGTCACAAAGCCTGGAGCA
ACA--GGAGAACCACTAAAGAAGAA-AAACAGCT--------------------------
------------------AGTTACTGCCTTAACTGAT-------------TAACCGACCT
TGCA--------------------------------------------------------
----------------------------------------------------------AC
ATT---------------------------------------------------------
------------------------------------------------------------
------------------------------------------------------------
------------------------------------------------------------
----------------------------C--CCATTGTGATATGTTCCCGCCCTACCCTA
GCTAATCGATCGACC--------TT--GTGATATC-------------------------
ATGCCTTG------------TGACCTCCCC-CA---------------------------
------------------------------------------------------------
------------------------------------------------------------
--------------------CCTCGTGACTATG----CACCTTTTG--------------
---------------------------ACATTCTTCCCC-TGCCCC-AAAAA-ACTG-CC
CC----TAACTGTAACTTTCCACTACCTACCAC-AAACCTATAA-----------AACCA
GTTCCACTC-C--CACCACCCTTCGCTGACTCTCTTTTTGGACACAGCCTGCTCACACCC
AAGTG-------A-ATAAACAGCCTTGTTGCTCACACTTAGTCTG--TTC-AGGGTGTCT
CTTCACTTAGATGCGT-------------
>LTR7C_chr2_Sltr_fr_723__chr2_227759484227759925_+_
--------------ACCACAG---------------------------------------
-----------------------------TAGAGCCATTGTGACCCCTGTGACCCACACG
TAC---------AGGC------------------TTCCTGGAGTCACAAAGCCTGGATCA
ATA--GCAGAACCACTAAAGAAGGA-AAACAGCT--------------------------
------------------ACTTCCTGCCTTAACTGA--------------TAACCAACCT
TGCA--------------------------------------------------------
----------------------------------------------------------AA
ATT---------------------------------------------------------
------------------------------------------------------------
------------------------------------------------------------
------------------------------------------------------------
----------------------------CCACCATTGTGTTATGTTCCCGCCCTACCCTA
ACTAATCAATCAACC--------TT--GTGATATT-------------------------
GTGCCTTG------------TGACGTCCCC-CA---------------------------
------------------------------------------------------------
------------------------------------------------------------
--------------------CCTCATGACTATG----CACCTTGTG--------------
---------------------------ACATTCTTCCCC-TTCCCG-AAAAA-A----CT
CC----TAACTGTAACTTTCCACTACTTAACCC-TTACCTGTAA-----------AACTA
ACTCCAATC-C--CACCACCCTCCGCTGCTTCTCTTTCTGGACTCAGCCTGCTCGCACCC
GAGTG-------A-ATAGACAGCCTTGTTGCTCACACTTAGCCTG--TTC-AGGGTGTCT
CTTCAATTAGACGCACG------------
>LTR7C_chr8_Sltr_fr_1391__chr8_1592593215926346_+_
------------------------------------------------------------
---------------------------------GCCATTGTGACCCCTGTGGCCCATACG
TAC---------AGGC------------------CTCCTGGAGTCACAAAGCCTGGAGCA
ACA--GGAAAACCACTAAAGAAGGA-AAACAGCT--------------------------
------------------AGTTCCTGCCTTAACTGAT-------------TAGCCGACCT
TCCA--------------------------------------------------------
----------------------------------------------------------AC
ATT---------------------------------------------------------
------------------------------------------------------------
------------------------------------------------------------
------------------------------------------------------------
----------------------------CCACCATTGTGATATGTTCCTGCCCTACCCAA
AGTAATCCATTGACC--------TT--GTGATACT-------------------------
GTGCCTTG------------TGACCTCCCC-CA---------------------------
------------------------------------------------------------
------------------------------------------------------------
--------------------CCTTGTGACTATG----CACCTTGTG--------------
---------------------------ACATTATTCCCC-TGCTGG-AAAAA-ACGG-CC
CC----TAACTGTAACTTTCCATTGTTTACCCC-TTACCTATGA-----------AACTA
ACTCCAATC-C--CACCACCCTCCGCTGACTCTCTTTTCGGACTCAGCCCGCTCGTACCT
GAGTG-------A-ATAAACAGCCTTGTTGCTCACACTTAGCCTG--TTC-AGGGTGTCT
CTTCA------------------------
>LTR7C_chr2_Sltr_fr_776__chr2_9576661395767033__
------------------------------------------------------------
--------------------------------AGCCATTATGACCCCTGTGACCCACACG
TAC---------AGGC------------------CTCCTGGAGTCACAAAGCCTGGAGCA
CTA--GGAGAACCACTAAAGAAGAA-AAACAGCT--------------------------
------------------AGTTCCTGCCTTAACTGAT-------------GAACTGACCT
TGCA--------------------------------------------------------
----------------------------------------------------------GC
ATT---------------------------------------------------------
------------------------------------------------------------
------------------------------------------------------------
------------------------------------------------------------
----------------------------GCACCATTGTGATATGTTCCTGCC-----CCA
ACTAATCCATCCACC--------TT--GTGATATT-------------------------
GTGCCTTG------------TGACCTCCCC-CA---------------------------
------------------------------------------------------------
------------------------------------------------------------
--------------------CCTCGTGACTATG----CACCTTGTG--------------
---------------------------AAATTCTTCCCC-TGCCCG-AAAAA-ACTG-CC
CC----TAACTGTAACTTTCCACTACCTACTCC-AAGCCTATAA-----------AACTA
ACTCCACTC-C--CACAACCCTCCACTGACTTTCTTTTCGGACTCAGCCCACTTGCATCT
CAGTG-------G-ATAAACAGCC-TGTTGCTCACACTTAGCCTG--TTC-AGGGCGTCT
CTTCAATCAGACACGC-------------
>LTR7C_chr2_Sltr_fr_777__chr2_9605754896057944_+_
------------------------------------------------------------
---------------------------------GCCATTATGACCCCTGTGACCCACACG
TAC---------AGGC------------------CTCCTGGAGTCACAAAGCCTGGAGCA
CTA--GGAGAACCACTAAAGAAGAA-AAACAGCT--------------------------
------------------AGTTCCTGCCTTAACTGAT-------------GAACTGACCT
TGCA--------------------------------------------------------
----------------------------------------------------------GC
ATT---------------------------------------------------------
------------------------------------------------------------
------------------------------------------------------------
------------------------------------------------------------
----------------------------GCACCATTGTGATATGTTCCTGCC-----CCA
ACTAATCCATCCACC--------TT--GTGATGTT-------------------------
GTGCCTTG------------TGACCTCCCC-CA---------------------------
------------------------------------------------------------
------------------------------------------------------------
--------------------CCTCGTGACTATG----CACCTTGTG--------------
---------------------------AAATTCTTCCCC-TGCCCG-AAAAA-ACTG-CC
CC----TAACTGTAGCTTTCCACTACCTACTCC-AAGCCTATAA-----------AACTA
ACTCCACTC-C--CACAACCCTCCACTGACTTTCTTTTCGGACTCAGCCCACTTGCATCT
GAGTG-------G-ATAAACAGCC-TGTTGCTCACACTTAGCCTG--TTC-AGG------
-----------------------------
>LTR7C_chr2_Sltr_fr_778__chr2_9761363797614033_+_
------------------------------------------------------------
---------------------------------GCCATTGTGACCCCTGTGACCCACACG
TAC---------AGGC------------------CTCCTGGAGTCACAAAGCCTGGAGCA
CTA--GGAGAACCACTAAAGAAGAA-AAACAGCT--------------------------
------------------AGTTCCTGCCTTAACTGAT-------------GAACTGACCT
TGCA--------------------------------------------------------
----------------------------------------------------------GC
ATT---------------------------------------------------------
------------------------------------------------------------
------------------------------------------------------------
------------------------------------------------------------
----------------------------GCACCATTGTGATATGTTCCTGCC-----CCA
ACTAATCCATCCACC--------TT--GTGATGTT-------------------------
GTGCCTTG------------TGACCTCCCC-CA---------------------------
------------------------------------------------------------
------------------------------------------------------------
--------------------CCTCGTGACTATG----CACCTTGTG--------------
---------------------------ACATTCTTCCCC-TGCCCG-AAAAA-ACTG-CC
CC----TAACTGTAACTTTCCACTACCTACTCC-AAGCCTATAA-----------AACTA
ACTCCACTC-C--CACAACCCTCCACTGACTTTCTTTTCGGACTCAGCCCACTTGCATCT
GAGTG-------G-ATAAACAGCC-TGTTGCTCACACTTAGCCTG--TTC-AGG------
-----------------------------
>LTR7C_chr19_Sltr_fr_555__chr19_1003353910033958__
--------------GCCAAGG---------------------------------------
-----------------------------TCAAGCCATTGTGACCCCTGTGAGCCACATG
TAC---------AG-C------------------CTCCTGGGGTCACAAAGGCTGGAGCA
ACA--GGAGAACCACCAA------A-AAACAGCT--------------------------
------------------AGTTCCTGCCTTAACTTAT-------------TAACCGACCT
TGGA--------------------------------------------------------
----------------------------------------------------------AC
ATT---------------------------------------------------------
------------------------------------------------------------
------------------------------------------------------------
------------------------------------------------------------
----------------------------CCACCACTGTGATATGTTCCTGCCCTACCCTA
ACTAATCAATTGACG--------TT--GTGA-----------------------------
-----------------------CCTCCCC-CA---------------------------
------------------------------------------------------------
------------------------------------------------------------
--------------------CCTTGTGGCTATA----AACCTTGTG--------------
---------------------------ACATTCTTCCCC-TGCCCG-AAAAA-ACTG-CC
CC----TAACTGTAACTTTCCACTACCTACCCC-AAACCTATAA-----------AACCA
GTTCCACTC-C--AATCACCCTTCACTGACTCTTTTTTCGGACTCAGCCCGCTTGCATCC
GAGTG-------A-ATAAACAGTCTTGTTGCTCACACTTAGCCTG--TTC-AGGGTGCCT
CTTCAATTAGACGCGC-------------
>LTR7C_chr17_Sltr_fr_504__chr17_52398735240530_+_
------------------------------------------------------------
---------------------------------GCCATTGTGACCCCTGTGACCCACACG
TAC---------AGGC------------------CTCCTGGAGTCACAAAGCCTGGAGCA
ACA--GGAGAACCACTAAAGAAGAC-GAACAGCT--------------------------
------------------AGTTCCTGCCTTAA-TGAT-------------TAACCGACCT
TGCA--------------------------------------------------------
----------------------------------------------------------AC
AGT---------------------------------------------------------
------------------------------------------------------------
------------------------------------------------------------
------------------------------------------------------------
----------------------------CCACC-TTGTGATATGTTCCTGCCCT------
------------------------------------------------------------
------------------------------------------------------------
------------------------------------------------------------
------------------------------------------------------------
------------------------------------------------------------
------------------------------------------------------------
------------------------------------------------------------
------------------------------------------------------------
------------------------------------------------------------
-----------------------------
>LTR7C_chr17_Sltr_fr_509__chr17_52405005241180_+_
------------------------------------------------------------
------------------------------------------------------------
------------------------------------------------------------
------------------------------------------------------------
------------------------------------------------------------
------------------------------------------------------------
------------------------------------------------------------
------------------------------------------------------------
------------------------------------------------------------
------------------------------------------------------------
------------------------------------------------------------
----------------------------CCACC-TTGTGATATGTTCCTTCCCT------
------------------------------------------------------------
------------------------------------------------------------
------------------------------------------------------------
------------------------------------------------------------
------------------------------------------------------------
------------------------------------------------------------
------------------------------------------------------------
------------------------------------------------------------
------------------------------------------------------------
-----------------------------
>LTR7C_chr17_Sltr_fr_514__chr17_52409145241581_+_
------------------------------------------------------------
------------------------------------------------------------
------------------------------------------------------------
------------------------------------------------------------
------------------------------------------------------------
------------------------------------------------------------
------------------------------------------------------------
------------------------------------------------------------
------------------------------------------------------------
------------------------------------------------------------
------------------------------------------------------------
----------------------------CCACC-TTGTGATATGTTCCTGCCCTTCCCCA
ACTAATCCATCCACC--------TT--GTGATATC-------------------------
GTGCCTTA------------TGACTTCCCC-CA---------------------------
------------------------------------------------------------
------------------------------------------------------------
--------------------CCTTGTGACTATG----CACCTTGTA--------------
---------------------------ACATTCTTCCCC-TGCCCA-AAAAA-ACTG-CC
CC----TAACTGTAACTTTCCACTACCTACCCC-AAACCTATAG-----------AACCA
GTTCCACTC-C--CACCACCCTTCGCTGACTCCTTTCTCTGACTCAGCCCACTTGCACCC
AAGTG-------A-ATAAACAGCCTTGTTGCTC-CACTAAGCCTG--CTC-AGGTGGTCT
CTTA---TACGGAGGCGTA-----A--CA
>LTR7d1_chr5_116619010_116619408_h3k27ac_EncodeTxn_SOLO_C_7down___chr5_116619010116619408___1398
TGTCAGGCCTCTGAGCCCAAG-----------------------CTAAGCCATCATATCC
CCTGTGAC---------------------------------------------CTGTACG
TACACATCCAGA------------------------------------------------
-----------------------------TGGCC--------------------------
------------------GGTTCCCACCTTAACTGAT-----------------------
---GACATTGCACCACAAAAGACATGAAAATAGCCTGTTCC-------------------
------------TG------------------CC----------TTAA----CTGATGAC
ATT---------------------------------------------------------
------------------------------------------------------------
------------------------------------------------------------
------------------------------------------------------------
------------------------------------------------------------
------------ATC--------TT--GTCTAATTCCTTCTCCTGG--------------
----CTCATCCTGGCTCAA--AAGCTCCCCTAC---------------------------
------------------------------------------------------------
------------------------------------------------------------
--------------------T---------GAG----CACCTTGTG--------------
---------------------------AC-CCCCACACC-TGCCCGCCAGAGAACAACCC
CCC-TTTGACTGTAATTTTCCTTTACCTACCCA-AATCTTATAA-----------AACG-
GTCCCACCC-C-T-ATCTCCCTT-------------TTCAGACTCAGCCAGCCTGCACCC
AGGTGA-----AA--TAAACAGCCTTGTTGCTCACACAAAGCCTG--TTT--GGTGGTCT
CTTCACACGGATGTGCGTG----------
>LTR7d2_chr10_25716421_25722926_2736_ZNF534_ZNF90_KAP1_EncodeTxn_NANOG_7down____chr10_2571642125716832____1411
-ATCAGACCTCTGAGCCTAAG-----------------------CTAAGCCATCATATCC
TTTGTGAC---------------------------------------------CTGCACG
TACACATCCAGA------------------------------------------------
-----------------------------TGGCC--------------------------
------------------GGTTCCTGCCTTAACTGAT-----------------------
---GACATTCCACCACAAAAGAAATGAAAATGGCCCGTTCC-------------------
------------TG------------------CC----------TTAA----CTGATGAC
ATT---------------------------------------------------------
------------------------------------------------------------
------------------------------------------------------------
------------------------------------------------------------
------------------------------------------------------------
------------ATC--------TT--GTGAAATTCCTTCTCCTGG--------------
----CTCATCCTGGCTCAA--AAGCTCCCCTAC---------------------------
------------------------------------------------------------
------------------------------------------------------------
--------------------T---------GAG----CACCTTGTG--------------
---------------------------AC-CCCCAACCC-TGCCCGCCAGAGAACAACCC
CCT-TTTGACTGTAATTTTCCTTTACGTACCCA-AATCCTATAA-----------AACG-
GCCCCACCC-C-T-ATCTCCCTTCACTGACTGTCTTTTCAGACTCAGCCTGCCTGCACCC
AGGTGA-----AA--TAAACAGCATTTTTGCTCACACATAGCCTG--TTT--GGTGGTCT
CTTCACATGGATGCGCATGA---------
>LTR7d2_chr7_20546709_20551693_2427_1_EncodeTxn_7down____chr7_2054670920547109____1399
-GTCAGGCCTCTGAGCCCAAG-----------------------CTAAGCCATCATATCC
CCTGTGAC---------------------------------------------CTGCACA
TACACATCCAGA------------------------------------------------
-----------------------------TGGCC--------------------------
------------------GGTTCCTGCCTTAACTGAT-----------------------
---GACATTCCACCACAAAAGAGATGAAAATGGCCTGTTCC-------------------
------------TG------------------CC----------TTAA----CTGATGAC
ATT---------------------------------------------------------
------------------------------------------------------------
------------------------------------------------------------
------------------------------------------------------------
------------------------------------------------------------
------------ATC--------TT--GAGAAATTCCTTCT-------------------
---------CCTGGCTCAA--AAGCTCCCCTAC---------------------------
------------------------------------------------------------
------------------------------------------------------------
--------------------T---------GAG----CACCTGGTG--------------
---------------------------AC-CCCCACTCC-TGCCCACTAGAGAACAACCC
CCC-TTTGACTGTAATTTTCCTTTACCTACCCA-AATCTTATAA-----------AACG-
GCCCCACGC-C-T-ATCTCCCTTCGCTGACTCTCTTTTCAGACTCAGCCCGCCTGCACCC
AAGTGA-----A----AAACAGCCTTGTTGCTCACACAAAGCCTG--TTT--GGTGGTCT
CTTCACACAGACGCGAGTGA---------
>LTR7d2_chr2_194130702_194136554_3182_KAP1_EncodeRepressed_GRO4of7_C_7down___chr2_194136145194136554___1409
TATCAGGCCTCTGAGCCCAAG-----------------------CTAAGCCATCATATCC
CCTGTGAC---------------------------------------------CTGCACA
TACACATCCAGA------------------------------------------------
-----------------------------TGGCC--------------------------
------------------GGTTCCTGCCTTAACTGAT-----------------------
---GACATTCCACCGCAAAAGAAATGAAAATGGCCTGTTCC-------------------
------------TG------------------CC----------TTAA----CTGATGAC
ATT---------------------------------------------------------
------------------------------------------------------------
------------------------------------------------------------
------------------------------------------------------------
------------------------------------------------------------
------------ATC--------TT--GCGAAATTCCTTCTCCTGC--------------
----CTCACCCTGGCTCAA--AAGCTCCCCTAC---------------------------
------------------------------------------------------------
------------------------------------------------------------
--------------------T---------GAG----CACCTTGTG--------------
---------------------------AC-CCCCACTCC-TGCCCACCAAAGAAAAATCC
CCC-TTTGACTGTAATTTTCCTTTACCTACCCA-AATCTTATAA-----------AACG-
GCCCCACCC-C-T-ATCTCCCTTTGCTGAC--TCTTTTCAGACTCAGCCCCCCTGCACCC
AGGTGA-----AA--TAAACAGCTTTATTGCTCACACAAATCCTG--TTT--GGTGGTCT
CTTCACACAGACGCGCAT-A---------
>LTR7d2_chrX_126863047_126868992_4503_ZNF534_KAP1_EncodeTxn_7down____chrX_126863047126863509____1411
-GTCAGGCCTCTGAGCCCAAG-----------------------CTAAGCCATCATATCC
CCTGTGAC---------------------------------------------CTGCACG
TACACATGCAGA------------------------------------------------
-----------------------------TGGCC--------------------------
------------------GGTTCCTGCCTTAACTGAT-----------------------
---GACATTCCACCACAAAAGAAATGAAAATGGTCTGTTCC-------------------
------------TG------------------CC----------TTAA----CTGATGAC
ATT---------------------------------------------------------
------------------------------------------------------------
------------------------------------------------------------
------------------------------------------------------------
------------------------------------------------------------
------------ATC--------TT--GTGAAATTCCTTCTCTTGG--------------
----CTCATCCTGGCTCAA--AAGCTCCACTAC---------------------------
------------------------------------------------------------
------------------------------------------------------------
--------------------T---------GAG----CATCTTGTG--------------
---------------------------AC-CCCCACTCC-TGCCCACCAGAAAACAACCA
CCC-TTTGACTGTAATTTTCCTTTACCTACCCA-AATCTTATAA-----------AACG-
GCCCCACGC-C-T-ATCTCCCTTCGCTGACTTTCTTTTCAGACTCAGCCCACCTGCACCC
AGGTGA-----AA--TAAACAGCCTTACTGCTCACACAAAGCCTG--TTT--GGTGGTCT
CTTCACACGGATGCGCATGA---------
>LTR7d2_chr8_85062831_85069153_3229_ZNF534_KAP1_weakenh_7down____chr8_8506283185063238____1407
-GTCAGGCCTCTGAGCTCAAG-----------------------CTAAGCCATCATATCC
CCTGTGAC---------------------------------------------CTGCACG
TGCACATCCAGA------------------------------------------------
-----------------------------TGGCC--------------------------
------------------GGTTCGTGCCTTAACTGAT-----------------------
---GACATTCCACCACAAAAGAAATGAAAATGGCCTGTTCC-------------------
------------TG------------------CC----------TTAA----CTGATGAC
ATT---------------------------------------------------------
------------------------------------------------------------
------------------------------------------------------------
------------------------------------------------------------
------------------------------------------------------------
------------ATC--------TT--GTGAAATTCCTTCTCCTGG--------------
----CTCATCCTGGCTCAA--AAGCTCCCCTAC---------------------------
------------------------------------------------------------
------------------------------------------------------------
--------------------T---------GAG----CAACTTGTG--------------
---------------------------AC-CCCCACTCC-TTCCCACCAGAG---AACCC
CCC-TTTGACTGTAATTTTCCTTTACCTACCCA-AATCTTATAA-----------AACG-
GCCCCACCC-C-T-ATCTCCCTTCACTGACTCTCTTTTCAGACTCAGCCCGCCTGCACCC
AGGTGA-----AA--TAAACAGCCTTGTTGCTCACACAAAGCCTG--TTT--GGTGGTCT
CTTTGCACA-ACGCACATGA---------
>LTR7d2_chr9_100140182100146522_3410_ZNF534_k4me3_TSS_NANOG_wanghigh_GRO2of7__chr9_100146116100146522___1406
TGTCAGGCCTCTGAGCCCAAG-----------------------CTAAGCCATCATATCT
CCTGTGAC---------------------------------------------CTGCACG
TACACATCCAGA------------------------------------------------
-----------------------------TGGCT--------------------------
------------------GGTTCCTGCCTTAACTGAT-----------------------
---GACATTCCACCACAAAAGAAATGAAAATGGCCTGTTCT-------------------
------------TG------------------CC----------TTAA----CTGATGAC
ATT---------------------------------------------------------
------------------------------------------------------------
------------------------------------------------------------
------------------------------------------------------------
------------------------------------------------------------
------------ATC--------TT--GTGAAATTCCTTCTCCTGG--------------
----CTCATCCTGGCTCAA--AAGCTCCCCTAC---------------------------
------------------------------------------------------------
------------------------------------------------------------
--------------------T---------GAG----CACCTTGTG--------------
---------------------------AC-CCCCACTCC-T----GCCAGAGAACAACCC
CCC-TTTGACTGTAATTTTCCTTTACCTACCCA-AATCTTACAA-----------AACG-
GCCCCACCC-C---ATCTTCCTTCACTGACTCTCTTTTCAGACTCAGCCCGCCTGCACCC
AGGTGA-----AA--TAAACAGCCTTGCTGCTCACACAAAGCCTG--CTT--GTTGGTCT
CTTTACACAGATGCGCATG----------
>LTR7d2_chr5_167297631_167303678_3096_ZNF534_TSSflanking_GRO3of7_C_7down___chr5_167303271167303678___1407
TGTCAGGCCTCTGAGCCCAAG-----------------------CTAAGCCATCATATCC
CCTGTGAC---------------------------------------------CTGCAGG
TACACATCCAGA------------------------------------------------
-----------------------------TGGCT--------------------------
------------------GGTTCCTGCCTTAAATGAT-----------------------
---GACATTCCACCACAAAAGAAATGAAAATGGCCTGTTCC-------------------
------------TG------------------CC----------TTAA----CTGATGAC
ATT---------------------------------------------------------
------------------------------------------------------------
------------------------------------------------------------
------------------------------------------------------------
------------------------------------------------------------
------------ATC--------TT--GTGAAATTCCTTCTCCTGG--------------
----CTCATCCTGGCTCAA--AAGCTCCCCTAC---------------------------
------------------------------------------------------------
------------------------------------------------------------
--------------------T---------GAG----CACCTTGTG--------------
---------------------------AC-CCCCACTCC-AGCCCGCCAGAGAACAGCCC
CCC-TTTGACTGTAATTTTCCTTTACCTAACCA-AATCTTATAA-----------AACG-
GCCTCACCC-C-T-CCCT----TTGCTGACTCTCTTTTCAGACTCAGCCCGCCTGCACCC
AGGCGA-----AA--TAAACAGCCTTGTTGCTCACACAAAGCCTG--TTT--GGTGGTCT
CTTCACACAGACGCCCATG----------
>LTR7d1_chr12_13259639_13265519_4739_ZNF534_KAP1_EncodeRepressed_NANOG_GRO3of7_C_7down___chr12_1326512013265519___1399
TGTCAGGCCTCTGAGCCCAAG-----------------------CTAAGCCATCATATCC
CCTGTGAC---------------------------------------------CTGCATG
TACACACCCAGA------------------------------------------------
-----------------------------TGGCT--------------------------
------------------GGTTCCTGCCTTAACTGAT-----------------------
---GACATTCCACCACAAAAGAAGTGAAAACGGCCTGTTCC-------------------
------------TG------------------CC----------TTAA----CTGATGAC
ATT---------------------------------------------------------
------------------------------------------------------------
------------------------------------------------------------
------------------------------------------------------------
------------------------------------------------------------
------------GTC--------TT--GTGAAATTCCTTCTCCTGG--------------
----CTCATCCTGGCTCAA--AAGCTCCCCTAC---------------------------
------------------------------------------------------------
------------------------------------------------------------
--------------------T---------GAG----CACCTTGTG--------------
---------------------------AC-CCCCAAT-C-TGCCCACCAGAGAACAACCC
CCC-TTT----------TTCCTTTACCTACCCA-AATTCTATAA-----------AATG-
GCCCCACCC-C-T-ATCTCCCTTTGCTGACTCTCTTTTTGGACTCAGCCCACCTGCACCC
AGGTGA---------TTAAAAGCTTTATTGCTCACACAAAGCCTG--TTT--GGTGGTCT
CTTTACACAGACGCGCATG----------
>LTR7d1_chr19_54321247_54321646_EncodeRepressed_SOLO_C_7down___chr19_5432124754321646___1399
TGTCAGGCCTCTGAGCCCAAG-----------------------CTAAGCCATCATATCC
CCTGTGAC---------------------------------------------CTGCACA
TACACATCCAGA------------------------------------------------
-----------------------------TGGCT--------------------------
------------------GGTTCCTGCCTTAACTGAT-----------------------
---GACATTCCACCACAAAAGAAGTGAAAATGGCTTGTTCC-------------------
------------TG------------------CC----------TTAA----CTGATGAC
ATT---------------------------------------------------------
------------------------------------------------------------
------------------------------------------------------------
------------------------------------------------------------
------------------------------------------------------------
------------ATC--------TT--GTGAAATTCCTTCTCCTGG--------------
----CTCATCCTGGCTCAA--AAGCTCCTCTAC---------------------------
------------------------------------------------------------
------------------------------------------------------------
--------------------G---------GAG----CACCTTGTG--------------
---------------------------AC-CCCCACA-C-TGCCCACCAGAGAACAACCC
CTC-TTT----------TTCCTTTACCTACCCA-AATCCTATAA-----------AATG-
GCCCCACCC-C-T-ATCTCCCTTCGATGACTCTCTTTTTGGACTCAGCCCACCTGCACCC
AGGTGA---------TTAAAAGCTTTACTGCTCACACAAAGCCTG--TTT--AGTGGTCT
CTTCACACGGAAGCGCATG----------
>LTR7d2_chr4_132118178132123891_4549_ZNF534_EncodeTxn_GRO2of7__chr4_132118178132118590____1407
-GTCAGGCCTCTGAGGCCAAG-----------------------CTAAGCC---ATATCC
CCTGTGAC---------------------------------------------CTGCATG
TACACATCCAGA------------------------------------------------
-----------------------------TGGCT--------------------------
------------------GGTTCCTGCCTTAACTGAT-----------------------
---GACATTCTACCACAGAAGAAGTGAAAATGGCCTGTTCC-------------------
------------TG------------------CC----------TTAA----CTGATGAC
ATT---------------------------------------------------------
------------------------------------------------------------
------------------------------------------------------------
------------------------------------------------------------
------------------------------------------------------------
------------GTC--------TT--GTGAAATTCCTTCTCCTGG--------------
----CTCATCCTGGCTCAA--AAGCTCCTCTAC---------------------------
------------------------------------------------------------
------------------------------------------------------------
--------------------T---------GAG----CACCTTGTG--------------
---------------------------AC-CCCCACT-C-TGCCCACCAGAGAACACCCC
ACC-TTTGACTGCAATTTTCCTTTACCTACCCA-AATCCTATAA-----------AATG-
GCCCCATCC-C-T-ATCTCCCTTCACTGACTCTCTTTTTTGACTCAGCCCACCTGCACCC
AGGTGA---------TAAACAGTTTTATTGCTCACACAAAGCCTG--TTT--GGTGGTCT
CTTCACATGGACGCGCATGA---------
>LTR7d1_chr19_55006829_55012423_3186_ZNF534_k4me3_weakenh_NANOG_GRO1of7_C_7down___chr19_5501201655012423___1397
TGTCAGGCCTCTGAGCCCAAG-----------------------CTAAGCCATCATATCC
CCTGTGAC---------------------------------------------CTGCACG
TACACATCCATA------------------------------------------------
-----------------------------TGGCT--------------------------
------------------GGTTCCTGCCTTAACTGAT-----------------------
---GACATTCCACCACAAAAGAAGTGAAAATGGCCTGTTAC-------------------
------------TG------------------CC----------TTAA----CTGATGAC
ATT---------------------------------------------------------
------------------------------------------------------------
------------------------------------------------------------
------------------------------------------------------------
------------------------------------------------------------
------------GTC--------TT--GTGAAATTCCTTCTCCTGG--------------
----CTCATCCTGGCTCAA--AAGCTCCCCTAC---------------------------
------------------------------------------------------------
------------------------------------------------------------
--------------------A---------GAG----CACCTTGTG--------------
---------------------------AC-CCCCACT-C-TGCCCGCCAGAGAACAACCC
CGC-TTT----------TTCCTTTACCTACCCA-AATCCTATAA-----------AACG-
GCCCCACCC-C---ATCCCCCTTCGCTGACTCTCTTGTCGGACTCAGCCCACCTGCACCC
AGGTGA---------TTAAAAGCTTTATTGCTCACACAAAGCCTG--TTT--GGTGGTCT
CTTCACATGGACGCACATG----------
>LTR7d1_chr6_164338769_164344779_3315_ZNF534_KAP1_k27ac_enh_NANOG_44108_SMAD11_GRO4of7_C_7down___chr6_164344371164344779___1397
TGTCAGGCCTCTGAGCCCAAA-----------------------CTAAGCCATCATATCC
CCTGTGAC---------------------------------------------CTGCACT
TACACATCCAGA------------------------------------------------
-----------------------------TGGCT--------------------------
------------------GGATCCTGCCTTAACTGAT-----------------------
---GACATTCCACCACAAAAGAAGTGAAAATGGCCTGTTCC-------------------
------------TG------------------CC----------TTAA----CTGATGAC
ATC---------------------------------------------------------
------------------------------------------------------------
------------------------------------------------------------
------------------------------------------------------------
------------------------------------------------------------
------------GTC--------TT--GTGAAATTCCTTCTCCTGG--------------
----CTCATCCTGGCTCAA--AAGCTCCCCTAC---------------------------
------------------------------------------------------------
------------------------------------------------------------
--------------------T---------GAG----CACCCTGTG--------------
---------------------------AC-CCCCACT-C-TGCCCACCAGAGAACAAACC
CCC-TTT----------TTCCTTTACCTACTCA-AATCCTATAA-----------AACG-
GCCCCACCC-C---ATCTCCCTTTGCTGACTCTCTTTTCGGACTCAGCCCACCTGCACCC
AGGTGA---------TTAAAAGCTTTATTGCTCACATAAAGCCTG--TTT--GGTGGTCT
CTTCACACGGATGCACATG----------
>LTR7d1_chr14_9597303195978860_3275_ZNF534_KAP1_EncodeTxn_GRO2of7__chr14_9597303195973430____1398
-GTCAGGACTCTGAGCCCAAG-----------------------CTAAGCCATCATATCC
CCCGTGAC---------------------------------------------CTGCACA
TACGCATCCAGA------------------------------------------------
-----------------------------TGGCT--------------------------
------------------GGTTTCTGCCTTAACTGAT-----------------------
---GACATTCCACCACAAAAGAAGTGAAAATGGCCTGTTCC-------------------
------------TG------------------CC----------TTAA----CTGATGAC
ATT---------------------------------------------------------
------------------------------------------------------------
------------------------------------------------------------
------------------------------------------------------------
------------------------------------------------------------
------------ATC--------TT--GTGAAATTCCTTCTCCTGG--------------
----CTCATACTGGCTCAA--AAGCTCCCCTAC---------------------------
------------------------------------------------------------
------------------------------------------------------------
--------------------T---------GAG----CACCTTGTG--------------
---------------------------AC-CCCCACT-C-TGCCCGCCAGAGAACAACTC
CCC-T-T----------TTCCTTTACCTACCCA-AATCCTATAA-----------AATG-
GCACCACCC-C-T-ATCTCCCCTTGCTGACTCTCTTTTCGGACTCAGCCCACGTGCACCC
AGGTGA---------TTAAAAGGTTTATTGCTCACACAAAGCCTG--TTT--GGTGGTCT
CTTCACATGGACGCACATGA---------
>LTR7d1_chr16_7814737_7820397_4211_1_EncodeRepressed_GRO3of7_7down____chr16_78147377815094____1357
-GTCAGGCCTCTGAGCCCAAG-----------------------CTAAGCAATCATATCC
CCTGTGGC---------------------------------------------CTGCATG
TACACATCCAGC------------------------------------------------
-----------------------------TGGCC--------------------------
------------------GGTTCCTGCATTAACTGAT-----------------------
------------------------------------------------------------
---------------------------------------------------------GAC
ATT---------------------------------------------------------
------------------------------------------------------------
------------------------------------------------------------
------------------------------------------------------------
------------------------------------------------------------
------------GTC--------TT--GTGAAATTCCTTCTCCTGG--------------
----CTCATCCTGGCTCAA--AAGCTCCCCTAC---------------------------
------------------------------------------------------------
------------------------------------------------------------
--------------------T---------GAG----CACCTTGTG--------------
---------------------------AC-CCCCACT-C-TGCCTGCCAGAGAACAACCC
CCC-TTTGACTGTAATTTTCCTTTATGTACCCA-AATCCTATAA-----------AACG-
GCCCCACCC-C-T-ATCTCCCTTCACTGACTCTCTTTTCGGACTCAGCCCACCTGCACCC
AGGTGA---------TTAAAAGCTTTATTGCTCACACAAAGCCTG--TTT--GGTGGTCT
CTTCACACGGACACGCATGA---------
>LTR7d1_chr12_8812977_8813333_h3k27ac_EncodeRepressed_SOLO_7down____chr12_88129778813333____1356
-GTCAGGCCTCTGAGCCCAAG-----------------------CTAAGCCATCATATCT
CCTGTGGC---------------------------------------------CTGCACG
TACACATCCAGA------------------------------------------------
-----------------------------TGGCC--------------------------
------------------GGTTCCTGCCTTAACTGAT-----------------------
------------------------------------------------------------
---------------------------------------------------------GAC
ATT---------------------------------------------------------
------------------------------------------------------------
------------------------------------------------------------
------------------------------------------------------------
------------------------------------------------------------
------------GTC--------TT--GTGAAATTCCTTCTCCTGG--------------
----CTCATCCTGGCTCAA--AAGCTCCCCTAC---------------------------
------------------------------------------------------------
------------------------------------------------------------
--------------------T---------GAG----CACCTTGTG--------------
---------------------------AC-CCCCACT-C-TGCCCGCCAGAGAACAACCC
CTC-TTTGACTGTAATTTTCCTTTACCTACCCG-AATCCTATAA-----------AACG-
ACCCCACCC-C---ATCTCCCTTCACTGACTCTCTTTTCGGACTCAGCCCACCTGCACCC
AGGTGA---------TTAAAAGCTTTATTGCTTACACAAATCCCG--TTT--GGTGGTCT
CTTCACACGGACGCACATGA---------
>LTR7d1_chr10_116480675_116486518_4892_ZNF534_ZNF90_KAP1_EncodeTxn_7down____chr10_116480675116481083____1408
-GTCAGGCCTCTGAGCCCAAG-----------------------CTAAGCCATCATATCC
CCTGTGAC---------------------------------------------CTGCACG
TACACATCCAGA------------------------------------------------
-----------------------------TGGCT--------------------------
------------------GGTTCCTGCCTTAACTGAT-----------------------
---GACATTCCACCACAAAAGAAGTGAAAATGCCCTGTTCC-------------------
------------TG------------------CT----------TTAA----CTGATGAC
ATT---------------------------------------------------------
------------------------------------------------------------
------------------------------------------------------------
------------------------------------------------------------
------------------------------------------------------------
------------GTC--------TT--GTGAAATTCCTTCTCCTGG--------------
----CTCATCCTGGCTCAA--AAGTTCCCCTAC---------------------------
------------------------------------------------------------
------------------------------------------------------------
--------------------T---------GAG----AACCCTGTG--------------
---------------------------AC-CCCCACT-C-TACCCGCTAGAGAACAACCC
CCC-TTTGACTGTAATTTTCTTTCACCTACCCA-AATCCTATAA-----------AACG-
GTCCCACCC-C-T-ATCTCCCCTCACTGACTCTCTTTTCGGACTCAGCCCACCTGCACCC
AGGTGA---------TTAAAAGCTTTATTGCTCACACAAAGCCTG--TTT--GATGGTCT
CTTTACACGGACACGCATGA---------
>LTR7d1_chr12_8804879_8810576_3190_ZNF534_k4me3_weakenh_NANOG_GRO1of7_7down____chr12_88048798805281____1402
-GTCAGGCCTCTGAGCCCAAG-----------------------CTAAGCTATCATATCC
CCTGTGAC---------------------------------------------CT-----
-ACACATCCAGG------------------------------------------------
-----------------------------TGGCT--------------------------
------------------TGTTCCTGCCTTAACTGAT-----------------------
---GACATTCCACCACAAAAGAAGTGAAAATGGCCTGTTCC-------------------
------------TG------------------CC----------TTAA----CTGATAAC
ATT---------------------------------------------------------
------------------------------------------------------------
------------------------------------------------------------
------------------------------------------------------------
------------------------------------------------------------
------------GTC--------TT--ATGAAATTCCTTCTCCTGG--------------
----CTCACCCTGGCTCAA--AAGCTCCCCTAC---------------------------
------------------------------------------------------------
------------------------------------------------------------
--------------------T---------GAG----CACCTTGTG--------------
---------------------------AC-CCCCATT-A-TGCCCGCCAGAGAACAACTC
CCC-TTTGACAGTAATTTTCCTTTACCTACCCA-AATCCTATAA-----------AACG-
GCCCCACCC-C-T-ATCTCCCTTCACTGACTCTCTTTTCGGACTCAGCCCACCTGCACCC
AGGTGA---------TTAAAAGCTTTATTGCTCACACAAAGCCTG--TTT--GGTGGTCT
CTTCACATGGACGTGCATGA---------
>LTR7d2_chr21_1689221016898240_4614_ZNF534_KAP1_EncodeTxn_GRO2of7__chr21_1689221016892611____1401
-GTCAGGCCTCTGAGCCCAAG-----------------------CTAAGCCATCATATCC
CCTGTGAC---------------------------------------------CTGCATG
TACACATCCAGG------------------------------------------------
-----------------------------TGGCT--------------------------
------------------GGTTCCTGCCTTAACTGAG-----------------------
---GACATTCCACCACCAAAGAAGTGAAAATGGCCTGTTCC-------------------
------------TG------------------CC----------TTAA----CTGATGAC
ATT---------------------------------------------------------
------------------------------------------------------------
------------------------------------------------------------
------------------------------------------------------------
------------------------------------------------------------
------------GTC--------TT--GTGAAATTCCTTCTCCTGG--------------
----CTCATCCTGGCTCAA--AAACTCCCCCAC---------------------------
------------------------------------------------------------
------------------------------------------------------------
--------------------T---------GAG----TACCTTGTG--------------
---------------------------AC-ACCCAGT-C-TGCCCACCAGAGAACAACTC
CCC-TT----------TTTCCTTTACCTACCCA-AATCCTATAA-----------AAGG-
GCCCCACCC-C-T-ATCTTCCTTTGCTGACTCTCTTTTCAGACTCAGCCCACCTGCACCC
AGGTGA-----AA--TAAACAGCTTTATTGCTCACACAAAGCCTG--TTT--GGTGGTCT
CTTCACATGGATGGGCATGA---------
>LTR7d2_chr9_115174652_115180335_3138_ZNF534_weakenh_NANOG_GRO3of7_C_7down___chr9_115179932115180335___1393
TGTCAGGCCTCTGAGCCCAAG-----------------------CTAAGCCATCATATCC
ACTGTGAC---------------------------------------------TTTCATG
TACACATCCAGA------------------------------------------------
-----------------------------TGGTT--------------------------
------------------GGTTCCTGCCTTAAATGAT-----------------------
---GACATTCCACCACAAAAGAAGTGAAAATGGCCTGTTCC-------------------
------------TG------------------CC----------TTAA----CTGATGAC
ATT---------------------------------------------------------
------------------------------------------------------------
------------------------------------------------------------
------------------------------------------------------------
------------------------------------------------------------
------------GTC--------TT--GTGAAATTCCTTCTCCTGG--------------
----CTCATCCTGGCTGGA--AAGCTCCCCTAC---------------------------
------------------------------------------------------------
------------------------------------------------------------
--------------------T---------GAG----TATCTTGTG--------------
---------------------------AC-CCCCACT-C-TGGCCACCAGAGAACAACCC
CGC-TT----------TTTCCTTTATTTACCCA-AATCCTATAA-----------AACG-
TCCCCACCC-T-T-ATCTCCCTTGGCTGACCCTCTTTTCGGACTCAGCCCAGCTGCACCC
AGGTGA-----AA--TAAACAGCTTTATTGCTCACACAAAGCCTG--TTT--GGTGGTCT
CTTC-CATGGATG----------------
>LTR7d2_chr13_63213193_63219132_3448_ZNF534_KAP1_EncodeTxn_GRO3of7_7down____chr13_6321319363213548____1355
-GTCAGGCCTCTGAGCCCAAA-----------------------CTAAGCCATCATATCT
CCTGTGAC---------------------------------------------CTGCATG
TACATATCCAGA------------------------------------------------
-----------------------------TGGCC--------------------------
------------------GGTTCCTGCCTTAA----------------------------
------------------------------------------------------------
----------------------------------------------------CTGATGAC
ATT---------------------------------------------------------
------------------------------------------------------------
------------------------------------------------------------
------------------------------------------------------------
------------------------------------------------------------
------------GTC--------TT--GTGAAACTCCTTCTCCTGG--------------
----CTCATCCTGGCTCAA--AAGTTCCCCTAC---------------------------
------------------------------------------------------------
------------------------------------------------------------
--------------------T---------GAG----CACCTTGTG--------------
---------------------------AC-CCCCACT-C-TGCCCACCAGAGAACAACCC
CCC-TTTGACTGTAATTTTCCTTCACCTACCCA-AATCCTAT---------------TG-
GCCCCACCC-C-T-ATCTCCCTTTGCTGACTCTCTTTTCGGACTCAGCCCACCTGCACCC
AGGTGA-----AA--TAAACAGCTTCGTTGCTCACACAAAGCCTG--TTT--GGTGGTCT
CTTCCCACGGACGTGCATGA---------
>LTR7d2_chr8_888877_889287_enh_SOLO_NANOG_C_7down___chr8_888877889287___1410
TGTCAGGCCTCTGAGCCCAAG-----------------------CTAAGCCATCATATCC
CCTGTGAC---------------------------------------------CTGCACG
TACACATCCACA------------------------------------------------
-----------------------------TGGCC--------------------------
------------------GGTTCCTGCCTTAACTGAT-----------------------
---GACATTTCACCACAAAAGAAGTGAAAATGGCCTGTTCC-------------------
------------TG------------------CC----------TTAA----CTGATGAC
ATT---------------------------------------------------------
------------------------------------------------------------
------------------------------------------------------------
------------------------------------------------------------
------------------------------------------------------------
------------GTC--------TT--GTGAAATTCCTTCTCCTGG--------------
----CTCATCCTGGCTCAA--AAGCTCCCCTAC---------------------------
------------------------------------------------------------
------------------------------------------------------------
--------------------T---------GAG----CACCTTGTG--------------
---------------------------AC-CTCCAGT-C-TGCCCGCCAGAGAACAACCC
CCC-TTTGACTGTAATTTTCCTTTATCCACCCA-AATCCTATAA-----------AATG-
GCCCCACCC-C-T-ATCTCCCTTCAATGACTCTCTTTTCGGACTCAGCCCACCTGCATCC
AGATGA-----AA--TAAACAGCTTTATTGCTCACACAAAACCTG--TTT--GGTGGTCT
CTTCACACGGACAAGCATG----------
>LTR7d2_chr14_46012433_46018103_4355_ZNF534_EncodeRepressed_NANOG_C_7down___chr14_4601769746018103___1406
TGTCAGGCCTCTGAGCCCAAG-----------------------CTAAGCCATCATATCC
CCTGTGAC---------------------------------------------CTGCACA
TACACATCCAGA------------------------------------------------
-----------------------------TGGCC--------------------------
------------------GGTTCCTGCCTCAACTGAT-----------------------
---GACATTCCACCACAAAAGAAGTGAAAATGGCCTGTTCC-------------------
------------TG------------------CC----------TTAA----CTGATGAC
ATT---------------------------------------------------------
------------------------------------------------------------
------------------------------------------------------------
------------------------------------------------------------
------------------------------------------------------------
------------GTC--------TT--GTGAAATTCCTTCTCCTGG--------------
----CTCATCCTGGCTCAA--AAGCTCCCCCAC---------------------------
------------------------------------------------------------
------------------------------------------------------------
--------------------T---------GAG----CACCTTGTG--------------
---------------------------AC-CCCCACT-C-TGCTCGCCAGAGAACAACCC
CCC-TTTGACTGTAATTTTCCTTTACCTACCCA-AATCCTATAA-----------AATG-
GCCCCACCC-C-T-ATCTCCCTTCGCT----CTCTTTTCGGACTCAGCCCGCCTGCACCC
AGGTGA-----AA--TAAACAGCTTTATTGCTCACACAAAGCCTG--TTT--GGTGGTCT
CTTCACATGGACACACATG----------
>LTR7d2_chr6_144869847_144870256_h3k27ac_EncodeRepressed_SOLO_NANOG_C_7down___chr6_144869847144870256___1409
TGTCTGGCCTCTGAGCCCAAG-----------------------ATAAGCCATCATATCC
CCTGTGAC---------------------------------------------CTGCACA
TACACATCCAGA------------------------------------------------
-----------------------------TGGCC--------------------------
------------------GGTTCCTGCCTTAACTGAT-----------------------
---GACATTCCACCACAAAAGAAGTGAAAATGGCCTGTTCC-------------------
------------TG------------------CC----------TTAA----CTGATGAC
ATT---------------------------------------------------------
------------------------------------------------------------
------------------------------------------------------------
------------------------------------------------------------
------------------------------------------------------------
------------GTC--------TT--GTGAAATTCCTTCTCCTGG--------------
----CTCATCCTGGCTCAA--AAGCTCTGCCAC---------------------------
------------------------------------------------------------
------------------------------------------------------------
--------------------T---------GAG----TACCTTGTG--------------
---------------------------AC-CCCCACT-C-TGCCCGCCAGAGAACAACCC
CC--TTTGACTGTAATTTTCCTTTACCTACCCA-AATCCTATAA-----------AATG-
GCCCCACCC-C-T-ATCTCCCTTCGCTGACTCTCTTTTCGGACTCAACCCACCTGCCCCC
AGGTGA-----AA--TAAACAGCTTTATTGCTCACACAAAGCCTG--TTT--GGTGGTCT
CTTCACATGGACACGCATG----------
>LTR7d2_chr6_164652142_164658014_3526_ZNF534_EncodeTxn_GRO3of7_C_7down___chr6_164657654164658014___1359
TGTCAGGCCTCCGAGCCCAAG-----------------------CTAAGCCATCATATCC
CCTGTGAC---------------------------------------------CTGCATG
TACACATCCAGA------------------------------------------------
-----------------------------TGGCC--------------------------
------------------G-----------------------------------------
-------------------------------------TTCC-------------------
------------TG------------------CC----------TTAA----TTGATGAC
ATT---------------------------------------------------------
------------------------------------------------------------
------------------------------------------------------------
------------------------------------------------------------
------------------------------------------------------------
------------GTC--------TT--GTGAAATTCCTTCTCCTGG--------------
----CTCATCCTGGCTCAA--AAGCTCCCCTAT---------------------------
------------------------------------------------------------
------------------------------------------------------------
--------------------T---------GAG----TACCTTGTG--------------
---------------------------AC-CCCCACT-C-TGCCCGCCAGAGAACAAACC
CCC-TTTGACTGTAATTTTCCTTTACCTACCCA-AATCTTATAA-----------AATG-
GCCCCACCC-C-T-ATCTCCCTTTGCTGACTCTCTTTTTGGACTCAGCCCACCTGCCCCC
AGGTGA-----AA--TAAACAGCTTTATTGCTCACACAAAGCCTG--TTT--GGTGGTCT
CTTCACAGGGACACGCATG----------
>LTR7d2_chr3_70434672_70440419_3011_ZNF534_ZNF90_EncodeRepressed_GRO4of7_C_7down___chr3_7044001070440419___1406
TGTCAGGCCTCTGAGCCCAAG-----------------------CTAAGCCATCATATCC
CCTGTGAC---------------------------------------------CTGCACA
TACACATCCATA------------------------------------------------
-----------------------------TGGCC--------------------------
------------------GGTTCCTGCCTTAACTGAT-----------------------
---GACATTCCACCACAAAAGAAGTGAAAATGGCCTGTTCC-------------------
------------TG------------------CC----------TTAA----CTGATGAC
ATT---------------------------------------------------------
------------------------------------------------------------
------------------------------------------------------------
------------------------------------------------------------
------------------------------------------------------------
------------GTC--------TT--GTGAAATTCCTTCTCCTGG--------------
----CTCATCCTGGCTCAA--GAGCTCCCCTAC---------------------------
------------------------------------------------------------
------------------------------------------------------------
--------------------T---------GAG----CACCTTGTG--------------
---------------------------AC-CCCCACT-C-TGCCCGCCAGAGAACAACCC
CCC-TTTGACTGTAATTTTCCTTTACCTACCCA-AATCTTATAA-----------AATG-
GCCCCATCC-C-T-ATCTCCCTTTGCTGACTCTATTTTTGGACTCAGCGCACCTGCACCC
AGGTGA-----AA--TAAACAGCTTTATTGCTAACACAAAGCCTG--TTT--GGTGGTCT
CTTCACATGGACGT---------------
>LTR7d2_chr12_62729867_62730257_enh_SOLO_FOXP1_NANOG_7down____chr12_6272986762730257____1390
--------------------G-----------------------ATAAGCCATCATATCC
CCTGTGAC---------------------------------------------CTGCACG
TACACATCCAGA------------------------------------------------
-----------------------------TGGCC--------------------------
------------------GGTTCCTGCCTTAACTGAT-----------------------
---GACATTTCACCACAAAAGAAGTGAAAATGGCCTGTTCC-------------------
------------TG------------------CC----------TTAA----CTGATGAC
ATG---------------------------------------------------------
------------------------------------------------------------
------------------------------------------------------------
------------------------------------------------------------
------------------------------------------------------------
------------GTC--------TT--GTGAAATTCCTTCTCCTGG--------------
----CTCATCCTGGCTCAA--AAGCTCCCCTAC---------------------------
------------------------------------------------------------
------------------------------------------------------------
--------------------T---------GAG----CACCCTGTG--------------
---------------------------AC-CCCCACT-C-TGCCCGCCAGAGAACAACCC
CCC-TTTGACTGTAATTTTCCTTTACCTACCCG-AATCCTATAA-----------AACG-
GCCCCACCC-C-T-ATCTCCCTTTGCTGACTCTCTTTTCGGACTCAGCCCACCTGCATCC
AGGTGA-----AA--TAAACAGCTTTATTGCTCACACAAAGCCTG--TTT--GGTGGTCT
CTTCACATGGAGGCACATG----------
>LTR7d2_chr5_124303758124309476_3253_ZNF534_KAP1_EncodeTxn_GRO2of7__chr5_124303758124304213____1404
---CAGGCCTCTGAGCTTAAG-----------------------CTAAGCCATCATATCC
CCTGTGAC---------------------------------------------CTGCACG
TACACATCCAGA------------------------------------------------
-----------------------------TGGCC--------------------------
------------------GGTTCCTGCCTTAACTGAT-----------------------
---GGCATTCCACCACAAAAGAAATGAAAATGGCCTGTCCC-------------------
------------TG------------------CC----------TTAA----CTGATGAC
ATT---------------------------------------------------------
------------------------------------------------------------
------------------------------------------------------------
------------------------------------------------------------
------------------------------------------------------------
------------ATC--------TT--GTGAAATTCCTTCTCCTGG--------------
----CTCAGCCTGGCTCAA--AAGCTCCCCTAC---------------------------
------------------------------------------------------------
------------------------------------------------------------
--------------------T---------GAG----CACCTTGTG--------------
---------------------------AC-CCCCACC-C-TGCCCGACAGAGAACAACCC
CCC-TTTGACTGTAATTTTCCTTTACCCA-----AATCTTATAA-----------AGCG-
GCCCCACCC-C-T-ATCTCCCTTTGCTGACTCTCTTTTCGGACTCAGCCCACCCACACCC
AGGTGA------T--TAAAAAGCTTTATTGCTCACACAAAGCCTG--TTT--GGTGGTCT
CTTCACATGGACGCACATGA---------
>LTR7d1_chr11_36479493653636_4719_ZNF534_ZNF90_KAP1_EncodeTxn_NANOG_GRO2of7__chr11_36479493648306____1357
-GTCAGGCCTCTGAGCCGAAG-----------------------CTAAGCCATCATATCC
CCTGTGAC---------------------------------------------CTGCACA
AACACATCCAGA------------------------------------------------
-----------------------------TGGCC--------------------------
------------------GGTTCCTGCCTTAA----------------------------
------------------------------------------------------------
----------------------------------------------------CTGATGAC
ATT---------------------------------------------------------
------------------------------------------------------------
------------------------------------------------------------
------------------------------------------------------------
------------------------------------------------------------
------------GTC--------TT--GTGAAATTCCTTCTCCTGG--------------
----CTCATCCTGGCTCAA--AAGCTCCCCTAC---------------------------
------------------------------------------------------------
------------------------------------------------------------
--------------------T---------GAG----CACCTTGTG--------------
---------------------------AC-CCCCACT-C-TGCCTGCCAGAGAACAACCC
CCC-TTTGACTGTAATTTTCCTTTACCTACCCA-AATCCTATAA-----------AACG-
GCCCCACCC-T---ATCTCCCTTCGCTGACTCTCTTTTCGGACTCAGTCCACCTGCACCC
AGGTGA---------TTAAAAGCTTTATTGCTCACACAAAGCCTG--TTT--GGTGGTGT
CTTCACACGGACGCGCATGA---------
>LTR7d2_chr2_203961942_203967634_4721_ZNF534_ZNF90_KAP1_EncodeTxn_GRO4of7_C_7down___chr2_203967278203967634___1356
TGTCAGGCCTCTGAGCCTAAG-----------------------CTAAGCCATCATATCC
CCTGTGAC---------------------------------------------CTGCACA
TACACATCCAGA------------------------------------------------
-----------------------------TGGCC--------------------------
------------------AATTCCTGCCTTAA----------------------------
------------------------------------------------------------
----------------------------------------------------CTGATGAC
ATT---------------------------------------------------------
------------------------------------------------------------
------------------------------------------------------------
------------------------------------------------------------
------------------------------------------------------------
------------GTC--------TT--GTGAAGTTCCTTCTCCTGG--------------
----CTCATCCTGGCTCAA--AAGCTCCCCTAC---------------------------
------------------------------------------------------------
------------------------------------------------------------
--------------------T---------GAG----CACCTTGTG--------------
---------------------------AC-CCCCACT-C-TGCCTGCCAGAGAACAACCC
CCC-TTTGACTGTAATTTTCCTTTACATACCCA-AATCCTATAA-----------AACG-
GCCCCACCC-C---ATCTCCCTTCGCTGACTCT--TTTCGGACTCAACCCACCTGCACCC
AGGTGA-----AA--TAAACAGCTTTATTGCTCACACAAAGCCTG--TTT--GGTGGTCT
CTTCACACAGACGCACATG----------
>LTR7d2_chr10_80910389_80910748_weakenh_SOLO_NANOG_C_7down___chr10_8091038980910748___1358
TGTCAGGCCTCTGAGCCCAAG-----------------------CTAAGCCGTCATATCC
CCTGTGAC---------------------------------------------CTGCACG
TACACATCCAGG------------------------------------------------
-----------------------------TGGCC--------------------------
------------------GGTTCCTGCCTTAA----------------------------
------------------------------------------------------------
----------------------------------------------------CTGATGAC
ATT---------------------------------------------------------
------------------------------------------------------------
------------------------------------------------------------
------------------------------------------------------------
------------------------------------------------------------
------------GTC--------TT--GTGAAATTCCTTCTCCTGG--------------
----CTCATCCTGGCTCAA--AAGCTCTCCTAC---------------------------
------------------------------------------------------------
------------------------------------------------------------
--------------------T---------GAG----CACCTTGTG--------------
---------------------------AC-CCCCACT-C-TGCCTGCCAGAGAACAACCC
CCC-TTTGACTGTAATTTTCCTTTACCTACCCA-AATCCTATAA-----------AACA-
GCTCCACCC-C---ATCTCCCTTCGCTGACTCTCTTTTCCGACTCAGCCCACCTGCACCC
AGGTGA-----AA--TAAACAGCTTTGTTGCTCACACAAAGCCTG--TTT--GGTGGTCT
CTTCACACGGACGCGCATG----------
>LTR7d1_chr4_167876312167882021_2857_ZNF534_KAP1_weakenh_NANOG_OCT4_SMAD11_SOX2_TCF4_GRO2of7__chr4_167876312167876709____1397
-GTCAGGCCTCTGAGCCTAAG-----------------------CTAAGCCATCATATCC
CCTGTGAC---------------------------------------------CTGCAGG
TACACATCCAGA------------------------------------------------
-----------------------------TGGCC--------------------------
------------------GGTTCCTGCCTTAACTGAT-----------------------
---GACATTCCACCACAAAAGAAGTGAAAAT-GCCTGTTCC-------------------
------------TG------------------CC----------TTAA----CTGATGAC
ACT---------------------------------------------------------
------------------------------------------------------------
------------------------------------------------------------
------------------------------------------------------------
------------------------------------------------------------
------------GTC--------TT--GTGAA-TTCCTTCTGCTGG--------------
----CTCATCCTGGCTCAA--AAGCTCCCCCAC---------------------------
------------------------------------------------------------
------------------------------------------------------------
--------------------T---------GAG----TACCTTGTG--------------
---------------------------AC-CCCCATTCC-TGCCCACCAGAGAACAACCC
CCC-TT----------TTTCCTTTACCTACCCA-AATCCTATAA-----------AATG-
GCCCCACCC-C-T-ATCTCCCTTCATTGACTCTCTTTTCGGACTCAGCCCGCCTGCACCC
AGGTGT-----TA--AAAGA---TTTATTGCTCACACAAAGCCCG--TTT--GGCAGTCT
CTTCACACGGATGCACATGA---------
>LTR7d2_chr7_121563649_121569668_4421_ZNF534_ZNF90_KAP1_EncodeTxn_NANOG_GRO4of7_C_7down___chr7_121569270121569668___1397
TGTCAGGCCTCTGAGCCTAAG-----------------------CTAAGCCATCATATCA
CCTGTGAC---------------------------------------------CTGCACA
TACACATCCAGA------------------------------------------------
-----------------------------TGACC--------------------------
------------------AGTTCCTGCCTTAACTGAT-----------------------
---GACATTCCACCACAAAAGAAGTGAAAATGGCCTGTTCC-------------------
------------TG------------------CC----------TTAA----CTGATGAC
ATT---------------------------------------------------------
------------------------------------------------------------
------------------------------------------------------------
------------------------------------------------------------
------------------------------------------------------------
------------GTC--------TT--GTAAAATTCCTTCTGCTGG--------------
----CTCATCCTGGCTCAA--AAGCTCCCCCAC---------------------------
------------------------------------------------------------
------------------------------------------------------------
--------------------T---------GAG----TACCTTGTG--------------
---------------------------AC-CCCAACTCC-TGCCCGCCAGAGAACAACCC
CCC-TT----------TTTCCTTTACCTACCCA-AATCCTACAA-----------AATG-
GCCCCACCC-C---ATCTCCCTTCGCTGACTCTCTTTTTGGACTCAGCCCACCTGCACCC
AGGTGT-----TA--AAAGC---TTTATTGCTCACACAAAGCCTG--TTT--GGTGGTCT
CTTCACATGGATACGCATG----------
>LTR7d2_chr19_5262779552633395_4482_KAP1_EncodeTxn_GRO2of7__chr19_5262779552628192____1392
-GTCAGGCCTCTGAGCCCAAG-----------------------CTAAGCCATCATATCC
C--GTGAC---------------------------------------------CTGCACG
TACACATCCAGA------------------------------------------------
-----------------------------TGGCC--------------------------
------------------AGTTCCTTCCTTAACTGAT-----------------------
---GACATTCCACCACAAAAGAAGTGAAAATGGCCTGTTCC-------------------
------------TG------------------CC----------TTAA----CTGATGAC
ACT---------------------------------------------------------
------------------------------------------------------------
------------------------------------------------------------
------------------------------------------------------------
------------------------------------------------------------
------------GTC--------TT--TTGAAATTCCTTCTCCTGG--------------
----CTCATCCTGGCTCAA--AAGCTCCCCCAC---------------------------
------------------------------------------------------------
------------------------------------------------------------
--------------------T---------GAG----TACGTTGTG--------------
---------------------------AC-ACCCACTCC-TGCCCACCAGAGAACAACCC
CCC-TT----------TTTCCTTTACCTACCCA-AATCCTATAA-----------AATG-
GCCCAACCC-C-T-ATCTCCCTTT----ACTCTCTTTTTGGACTCAGCCCACCTGCACCC
AGGTGA-----AA--TAAAG---TTTATTGCTCACACAAAGCCTG--TTT--GGTGGTCT
CTTCACACGGACACGCATGA---------
>LTR7d2_chr7_147166558_147166914_EncodeRepressed_SOLO_C_7down___chr7_147166558147166914___1356
TGTCAGGCCTCTGAGCCCAAG-----------------------CTAAGCCATCATATCC
CCTGTGAC---------------------------------------------CTGCATG
TACACATCCAGA------------------------------------------------
-----------------------------TGGCC--------------------------
------------------------------------------------------------
------------------------------------GTTCC-------------------
------------TG------------------TC----------TTAA----TTGATGAC
ATT---------------------------------------------------------
------------------------------------------------------------
------------------------------------------------------------
------------------------------------------------------------
------------------------------------------------------------
------------GTC--------TT--GTGAAATTCCTACTTCTGG--------------
----CTCATCCTGGCTCAA--AAGCTCCCCTAC---------------------------
------------------------------------------------------------
------------------------------------------------------------
--------------------T---------GAG----TACCTTGTG--------------
---------------------------AC-CCCCACTC--TGCCCACCAGAGAA--ACCC
CCC-TT----------TTTCCTTTACCTACCCA-AATCCTATAA-----------AATG-
GCCCCACCC-C---ATCTCCCTTCACTAACTCTCTTTTCAGACTCAGCCCGCCTGCACCC
AGGTGA-----AA--TAAACAGCTTTATTGCTCACACAAAGCCTG--TTT--GGTGGTCT
CTTCACACGGACGCACAAG----------
>LTR7d2_chr1_198034651_198040990_3140_ZNF534_KAP1_EncodeTxn_GRO4of7_7down____chr1_198034651198035056____1402
-GTCAGGCCTCTGAGCCCAAA-----------------------CTAAGCCATCATATCC
CCTGTGAC---------------------------------------------CTGCACG
TACACATCCAGA------------------------------------------------
-----------------------------TGGCC--------------------------
------------------AGTTCCCGCCTCAACTGAT-----------------------
---GACATTCCACCACAAAAGAAGTGAAAATGGCCTATTCC-------------------
------------TG------------------CC----------TTAA----TTGATGAT
ATT---------------------------------------------------------
------------------------------------------------------------
------------------------------------------------------------
------------------------------------------------------------
------------------------------------------------------------
------------GTC--------TT--GTGAAATTCCTTCTCCTGG--------------
----CTCATCCTGGCTCAA--AAGCTCCCCTAC---------------------------
------------------------------------------------------------
------------------------------------------------------------
--------------------T---------GAG----TACCTTGTG--------------
---------------------------AC-CC-CACTC--TGCCCTCCAGAGAACAACCC
CCC-TT----------ATTCCTTTACCTACCCA-AATCCTATAA-----------AATG-
GCCCCGCCC-C---ATCTGCCTTCACTGACTCTCTTTTCAGACTCAGCCCGCCTGCACCC
AGGTGA-----AA--T------TTTTATTGCTCACACAAAGCCTA--TTT--GGTGGTCT
CTTTACACAGATGCACATGA---------
>LTR7d2_chrX_138264358138270033_4392_1_EncodeTxn_NANOG_GRO2of7__chrX_138269633138270033___1400
TGTCAGGCCTCTGAGCCCAAG-----------------------CTAAGTCATCATATCC
CCTGTGAC---------------------------------------------CTGCACA
TACACATCCAGA------------------------------------------------
-----------------------------TGGCC--------------------------
------------------AGTGCCTGCCTTAACTGAT-----------------------
---GACATTCCACCACAAAAGAAGTGAAAATGGCCTGTTCC-------------------
------------TG------------------CC----------TTAA----CTGATGAC
ATT---------------------------------------------------------
------------------------------------------------------------
------------------------------------------------------------
------------------------------------------------------------
------------------------------------------------------------
------------GTC--------TT--GTGAAATTCCTACTCCTGG--------------
----CTCAACCTGGCTCAA--AAGCTCCCTCAC---------------------------
------------------------------------------------------------
------------------------------------------------------------
--------------------T---------GAG----TACCTTGTG--------------
---------------------------AC-CCCCACTCC-TGCCTACCAGAGAACAACCC
CCC-TT----------CTTCCTTTACCTACCCA-AATCCTATAA-----------AATG-
GCCCCACCC-C---ATCTCCCTTCGCTGACTCTCTTTTCAGACTCAGCCCACCTGCACCC
AGGTGA-----AA--TAAACAGTTTTATTGCTCACACAAAGCCTG--TTT--GGTGGTCT
CTTCACACAGGCGCACATG----------
>LTR7d2_chr2_224296633224302363_4691_ZNF534_KAP1_EncodeTxn_chimeric_GRO2of7__chr2_224296633224297043____1410
-GTCAGGCCTCTGAGCCCAAG-----------------------CTAAGCCATCATATCC
CCTGTGAC---------------------------------------------CTGCACG
TACACATCCAGA------------------------------------------------
-----------------------------TGGCT--------------------------
------------------GGTTCCTGCCTTAACTGAT-----------------------
---GACATTCCACCACAAAAGAAGTGAAAATGGCCTGTTCC-------------------
------------TG------------------CC----------TTAA----CTGATGAC
ATT---------------------------------------------------------
------------------------------------------------------------
------------------------------------------------------------
------------------------------------------------------------
------------------------------------------------------------
------------GTC--------TT--GTGAAATTCCTTTTCCTGG--------------
----CTCATCCTGGCTCAA--AAGCTCCCCCAC---------------------------
------------------------------------------------------------
------------------------------------------------------------
--------------------T---------GAG----AACATTGTG--------------
---------------------------AC-CTCCACTT--TGCCCGCCGGAGGACAACCC
CCC-TT----------TTTCCTTTACTTACCCA-AATCCTATAA-----------AATG-
GCCCCACCC-C-T-ATCTCCCTTCACTGACTCTCTTTTCGGACTCAGCCCACCTGCACCC
AGGTGA-----AA--TAAACAGCTTTATTGCTCACACAAAGCCTG--TTT--GGTGGTCT
CTTCACACAGACACGCATGA---------
>LTR7d2_chrX_57336041_57336451_h3k27ac_weakenh_SOLO_NANOG_44108_7down____chrX_5733604157336451____1410
-GTCAGGCCTCCGAGCCCAAG-----------------------CTAAGCCATCATATCC
CCTGTGAC---------------------------------------------CTGCAGG
TACACATCCAGA------------------------------------------------
-----------------------------TGGCT--------------------------
------------------GGTTCCTACCTTAACTAAT-----------------------
---GACATTCCACCACAAAAGAAGGGAAAATAGCCTGTTCC-------------------
------------TG------------------CC----------TTAA----CTGATGAC
ATT---------------------------------------------------------
------------------------------------------------------------
------------------------------------------------------------
------------------------------------------------------------
------------------------------------------------------------
------------GTC--------TT--GTGAAATTCCTTCTCCTGG--------------
----CTCGTTCTGGCTCAA--AAGCTCCCCCAC---------------------------
------------------------------------------------------------
------------------------------------------------------------
--------------------T---------GAG----TACCTTGAG--------------
---------------------------AC-CCCCATTC--TGCCCGCCAGAGAAGAACCC
CTC-TT----------TTTCCTTTACCTACTCA-AATCCTATAA-----------AATG-
GCCCCACCC-C-T-ATCTCCCTTCATTGACTCTCTTTTCAGACTCAGCCCACCTGCACCC
AGGTGA-----AA--TAAACAGCTTTATTGCTCACAGAAAGCCTG--TTT--GGTGGTCT
CTTCACACGGACGCGCATGA---------
>LTR7d2_chr2_7905140079057072_4373_ZNF534_KAP1_EncodeRepressed_GRO2of7__chr2_7905140079051798____1397
-GTCAGGCCTCTGAGCCCAAG-----------------------CTAAGCCATCATGTCC
CCTGTGAC---------------------------------------------CTGCACG
TTCACATCCAGA------------------------------------------------
-----------------------------TTTCC--------------------------
------------------AGTTCCTGCCTTAACTGAT-----------------------
---GACATTCCACCACAAAAGAAGTGAAAATGGCCTGTTCC-------------------
------------TG------------------AC----------TTAA----CTGATGAC
ATT---------------------------------------------------------
------------------------------------------------------------
------------------------------------------------------------
------------------------------------------------------------
------------------------------------------------------------
------------GTC--------TT--GTGAAATTCCTTTTCCTGG--------------
----CTCATCTTGGCTCAA--AAGCTCTCCCAC---------------------------
------------------------------------------------------------
------------------------------------------------------------
--------------------T---------GAG----TACCTTGTG--------------
---------------------------AC-CCCCAGTC--TGCCCGCCAGAGAACCCCCC
T----T----------TTTCCTTTACCTACCCA-AATCCTATAA-----------AATG-
GCCCCACCC-C-T-ATCTCCCTTTGCTGACTCTCTTTTCGGACTCAGCCCACCTGCACCC
AGGTGA-----AA--TAAACAGCTTTATTGCTCACACAAAGCCTG--TTT--GGTGGTCT
CTTCACACGGATGCACATGA---------
>LTR7d2_chr2_224225331_224230986_4575_ZNF534_EncodeRepressed_NANOG_7down____chr2_224225331224225728____1396
-GTCAGGCCTCTGAGCCCAAG-----------------------CTAAGCCATCATATCC
CCTATGAC---------------------------------------------CTGCACG
TACACATCCAGG------------------------------------------------
-----------------------------TCGCT--------------------------
------------------GGTTCCTGCCTTAACTGAT-----------------------
---GACATTCCACCACAAAAGAAGTGAAAATGGCCTGTTCC-------------------
------------TG------------------CC----------TTAA----CTGATGAC
ATT---------------------------------------------------------
------------------------------------------------------------
------------------------------------------------------------
------------------------------------------------------------
------------------------------------------------------------
------------GTC--------TT--GTGAAATTCCTTTTCCTGG--------------
----CTCATCCTGGCTCAA--AAGCTCCCCCAC---------------------------
------------------------------------------------------------
------------------------------------------------------------
--------------------T---------GAG----TACCTTGTG--------------
---------------------------AC-CCCCACTC--TGCCCGCCAGAGAACAACCC
C----T----------TTTCCTTTACCTACCCA-AATCCTATAA-----------AATG-
GCTCCACCC-C---ATCTCCCTTCGCTGACTCTCTTTTCAGACTCAGCCCACCTGCACCC
AGGTGA-----AA--TAAACAGCTTTATTGCTCACACAAAGCCTG--TTT--GGTGGTCT
CTTCACACGGACGCTCATGA---------
>LTR7d2_chr11_3398785_3399193_EncodeTxn_SOLO_NANOG_7down____chr11_33987853399193____1408
-GTCAGGCCTCTGAGCTCAAG-----------------------CTAAGCCATCATATCC
CCTGTGAC---------------------------------------------CTGCACG
TACACATCCAGA------------------------------------------------
-----------------------------TGGCC--------------------------
------------------GGTTCCTGCCTTAACTGAT-----------------------
---GACATTCCACCACAAAAGAAGTGAAAATGGCCTGTTCC-------------------
------------TG------------------CC----------TTAA----CTGATGAC
ATT---------------------------------------------------------
------------------------------------------------------------
------------------------------------------------------------
------------------------------------------------------------
------------------------------------------------------------
------------GTC--------TT--GTGAAATTCCTTCTCCTGG--------------
----CTCATCCTGGCTCAA--AACCTCCCCCAC---------------------------
------------------------------------------------------------
------------------------------------------------------------
--------------------T---------GAG----TACCTTGTG--------------
---------------------------AC-CCCCATTC--TGCCCGCCAGAGAACAACCC
CCC-TT----------TTTCCTTTACCTACCCA-AATCCTATAA-----------AATG-
GCCCTACCC-C-T-ATCTCCCTTCTCTGACTCTCTTTTC--ACTCAGCCTGCCTGCACCC
ATGTGA-----AA--TAAACAGCTTTATTGCTCACACAAAGCCTG--TTT--GGTGGTAT
CTTCACACGGACGCGCATGA---------
>LTR7d2_chr8_10571081_10577329_4734_ZNF534_EncodeTxn_7down____chr8_1057108110571481____1400
-GCCAGGCCTCTGAGCCCAAG-----------------------CTAAACCATCATATCC
CCTGAGAC---------------------------------------------CTGCACG
TACACTTCCAGA------------------------------------------------
-----------------------------TGGCA--------------------------
------------------GGTTCCTGCCTTAACTGAT-----------------------
---GACATTCCACCACAAAAGAAGTGAAAATGGCCTGTTCC-------------------
------------TA------------------CC----------TTAA----CTGATGAC
ATT---------------------------------------------------------
------------------------------------------------------------
------------------------------------------------------------
------------------------------------------------------------
------------------------------------------------------------
------------GTC--------TT--GTGAAATTCCTTCTCCTGG--------------
----CTCATCCTGGCTCAA--AAGCTCCCCCAC---------------------------
------------------------------------------------------------
------------------------------------------------------------
--------------------T---------GAG----TAACTTGTG--------------
---------------------------AC-CCCCACTCC-TGCCTGCCAGAGAACA-CCC
CCC-TT----------TTTCCTTTACCTACCCA-AATCCTATAA-----------AACG-
GCTCCACCC-C-T-ATCTCCCTTCGCTGACTCTCTTTTCAGACTCAGCCCACCTGCACCC
AGGTGA-----AA--TAAACAGCTTTATTGCTCACACAAAGCCTG--TTT--GGTGGTCT
CTTCACACGGACGCGCATGA---------
>LTR7d2_chr13_9764231897648209_4854_ZNF534_ZNF90_KAP1_EncodeTxn_GRO2of7__chr13_9764231897642715____1395
-GTCAGGCCTCTGAGCCCAAG-----------------------CTAAGCCAT-----CC
CCTGTGAC---------------------------------------------CTGCACG
TACACATCCAGA------------------------------------------------
-----------------------------TGGCC--------------------------
------------------GGTTCCTGCCTTAACTGAT-----------------------
---GACATTCCACCACAAAAGAAGTGAAAATGGCCTGTTCC-------------------
------------TG------------------CC----------TTAA----CTGATGAC
ATT---------------------------------------------------------
------------------------------------------------------------
------------------------------------------------------------
------------------------------------------------------------
------------------------------------------------------------
------------GTC--------TT--GTGAAATTCCTTCTCCTGG--------------
----CTCATCCTGGCTCAA--AAGCTCCCCCAC---------------------------
------------------------------------------------------------
------------------------------------------------------------
--------------------T---------GAG----AAACTTGTG--------------
---------------------------AC-CCCCACTCC-TGCCTGCCAGAGAACAACCC
CCC-TT----------TTTCCTTTACCTACCCA-AATTCTATAA-----------AACA-
GCCCCACCC-C---ATCTCCCTTAGCTGACTCTCTTTTCAGACTCAGCCCACCTGCACTC
AAGTGA-----AA--TAAACAGCTTTATTGCTCACACAAAGCCTG--TTT--GGTGGTCT
CTTCACACGGACGCACATGA---------
>LTR7d2_chr6_140257496_140263080_1905_ZNF534_ZNF90_KAP1_EncodeRepressed_NANOG_GRO4of7_C_7down___chr6_140262670140263080___1410
TGTCAGGCCTCTGAGCCCAAG-----------------------CTAAGCCATCATATCC
CCTGTGAC---------------------------------------------CTGCATG
TACACATCCAGA------------------------------------------------
-----------------------------TGGCC--------------------------
------------------GGTTCCTGCCTTAACTGAT-----------------------
---AACATTCCACCACAAAAGAAGTGAAAATGGCCTGTTCC-------------------
------------TG------------------CC----------TTAA----CTGATGAC
ATT---------------------------------------------------------
------------------------------------------------------------
------------------------------------------------------------
------------------------------------------------------------
------------------------------------------------------------
------------GTC--------TT--GTGAAATTCCTTCTCCTGG--------------
----CTCATCCTGGCTCAA--AAGCTCTCCCAC---------------------------
------------------------------------------------------------
------------------------------------------------------------
--------------------T---------GAG----TACCTTGTG--------------
---------------------------AC-CCCCACT-C-TGCCTGCCAGAGAACAACCC
CCC-TT----------TTTCCTTTACCTACCCA-AATCCTGTAA-----------AACA-
GTCCCACCC-C-T-ATGTCCCTTTGCTGACTCTCTTTTCAGACTCAGCCCACCTGCACCC
AGGTGA-----AA--TAAACAGCTTTATTGCTCACACAAAGCCTG--TTT--GGTGGTCT
CTTCACATGGACGCACATG----------
>LTR7d2_chrX_33104306_33104707_EncodeTxn_SOLO_FOXP1_NANOG_SMAD11_7down____chrX_3310430633104707____1401
-GTCAGGCCTCTGAGCCCAAG-----------------------CTAAGCCATCATATCC
CCTGTGAT---------------------------------------------CTGCACG
TACACATCCAGA------------------------------------------------
-----------------------------TTGCC--------------------------
------------------GGTTCCTGCCTTAACTGAT-----------------------
---GACATTCCACCACAAAAGAAGTGAAAATGGCCTGTTCC-------------------
------------TG------------------CC----------TTAA----CTGATGAC
ATT---------------------------------------------------------
------------------------------------------------------------
------------------------------------------------------------
------------------------------------------------------------
------------------------------------------------------------
------------GTC--------TT--GTGAAATTCCTTCTCCTGG--------------
----CTCATCCTGGCTCAA--AAGCTCCCCCAC---------------------------
------------------------------------------------------------
------------------------------------------------------------
--------------------T---------GAG----TACCTTGTG--------------
---------------------------AC-CCCCACTCC-TGCCTGCCAGAGAACAACCC
CCC-TT----------TTTCCTTTATCTACCCA-AATCCTATAA-----------AACG-
GCCCCACCC-C---ATCTCCCTTCGCTGACTCTCTTTTCGGACTCAGCCCACCTGCACCC
AGGTGA-----AA--TAAACAGCTTTATGGCTCACACAAAGCCTG--TTT--GGTGGTCT
CTTCACACGGACGCGTATGA---------
>LTR7d2_chrX_86981884_86987487_3116_ZNF534_k27ac_EncodeRepressed_KLF4_NANOG_44108_SMAD11_TCF4_GRO3of7_7down____chrX_8698188486982284____1400
-GTCAGGCCTCTGAGCCCAAG-----------------------CTAAGCCATCATATCC
CCTGTGAT---------------------------------------------CTGCACA
TACACATCCAGA------------------------------------------------
-----------------------------TGGGC--------------------------
------------------GGTTCCTGCCTTAACTGAT-----------------------
---GACATTCCACCACAAAAGAAGTGAAAATGGCCTGTTCC-------------------
------------TG------------------CC----------TTAA----CTGATGAC
ATT---------------------------------------------------------
------------------------------------------------------------
------------------------------------------------------------
------------------------------------------------------------
------------------------------------------------------------
------------GTC--------TT--GTGAAATTCCTTCTCCTGG--------------
----CTCATCCTGGCTCAA--AAGCTCCCCCAC---------------------------
------------------------------------------------------------
------------------------------------------------------------
--------------------T---------GAG----TACCTTGTG--------------
---------------------------AC-CCCCACTCC-TGCCTGCCAGAGAACAAACC
CCC-TT----------TTTCCTTTACCTACCCA-AATCCTATAA-----------AACG-
GTCCCACCG-C---ATCTCCCTTCACTGACTCTCTTTTCGGACTCAGCCCACCTGCACCC
AGGTGA-----AA--TAAACAGCTTTATTGCTCACACAAAGCCTG--TTT--GGTGGTCT
CTTCACACGGACACGCATGA---------
>LTR7d2_chr8_63497054_63497454_EncodeRepressed_SOLO_NANOG_7down____chr8_6349705463497454____1400
-ATCAGGCCTCTGAGCCCAAG-----------------------CTAAGCCATCATATCC
CCTGTGGC---------------------------------------------CTGCATG
TACACATCTAGA------------------------------------------------
-----------------------------TGGCC--------------------------
------------------GGTTCCTGCCTTAACTGAT-----------------------
---GACATTCCACCACAAAAGAAGTGAAAATGGCCTGTTCC-------------------
------------TG------------------CC----------TTAA----CTGATGAC
ATT---------------------------------------------------------
------------------------------------------------------------
------------------------------------------------------------
------------------------------------------------------------
------------------------------------------------------------
------------GTC--------TT--GTGAAATTCCTTCTCCTGG--------------
----CTCATCCTGGCTCAA--AAGCTCCCCCAC---------------------------
------------------------------------------------------------
------------------------------------------------------------
--------------------T---------GAG----TACCTTGTG--------------
---------------------------AT-CCCCACTCC-TGCCTGCCAGAGAACAACCC
CCC-TT----------TTTCCTTTACCTACCCA-AATCCTATAA-----------AACG-
GCCCCACCC-C---ATCTCTCTTCGCTGACTCTCTTTTCGGACTCAGCCCACCTGCATCC
AGGTGA-----AA--TAAACAGCTTTATTGCTCACACAAAGCCTG--TTT--GGTGGTCT
CTTCACATGGATGCGCATGA---------
>LTR7d2_chr14_48262396_48268282_3168_ZNF534_TSS_NANOG_SMAD11_SOX2_wanghigh_GRO1of7_C_7down___chr14_4826787248268282___1410
TGTCATGCCTCTGAGCCTAAG-----------------------CTAAGCCATCATATCC
CCTGTGAC---------------------------------------------CTGCACG
TACACATCCAGA------------------------------------------------
-----------------------------TAGCC--------------------------
------------------CATTCCTGCCTTAAGTGAT-----------------------
---GACATTCCACCACAAAATAAGTGAAAATGGCCTGTTCC-------------------
------------TG------------------CC----------TTAA----CTAATGAC
ATT---------------------------------------------------------
------------------------------------------------------------
------------------------------------------------------------
------------------------------------------------------------
------------------------------------------------------------
------------GTC--------TT--GTGAAATTCCTTCTCCTGA--------------
----CTCATCCTGGCTTGA--AGGCTCCCCCAC---------------------------
------------------------------------------------------------
------------------------------------------------------------
--------------------T---------GAG----TACATTGTG--------------
---------------------------AC-CCCCACTCC-TGCCCGCCAGACAACAACCC
CGT-TT----------TTTCGTTTACCTACCCA-AATCTTATAA-----------AACA-
GCCCCACCC-C-T-ATCTCCCTTCACTGACTCTCTTTTCAGACTCAGCCCACCTGCACCC
AGGTGA-----AA--TAAACAGCTTTATTGCTCACACAAAGCCTG--TTT--GGTGGTCT
CTTCACACGGACGCGCATG----------
>LTR7d2_chr7_78577478_78577880_h3k27ac_weakenh_SOLO_NANOG_44108_SMAD11_SOX2_C_7down___chr7_7857747878577880___1400
-GTCAGGCCTCTGAGCCCAAG-----------------------CTAAGCCATCATATCC
CCTGTGAC---------------------------------------------CTGCACG
TACACATCCAGA------------------------------------------------
-----------------------------TCGCC--------------------------
------------------AGTTTCTGCCTTAACTGAT-----------------------
---GACATTCCACCACAAAAGAAGTGAGAATGGCCTGTTCC-------------------
------------TG------------------CC----------TTAA----CTGATGAC
ATT---------------------------------------------------------
------------------------------------------------------------
------------------------------------------------------------
------------------------------------------------------------
------------------------------------------------------------
------------GTC--------TT--GTGAAATTCCTTCTCCTGG--------------
----CTCATCCTGGCTCAA--AAGCTCCCCCAC---------------------------
------------------------------------------------------------
------------------------------------------------------------
--------------------T---------GAG----TACCTTGTG--------------
---------------------------AC-CCCCACTCC-TGCCCGCCAGAGAACAACCC
CCC-TT----------TTTCCTTTACCTACCCA-AATCCTATAA-----------AACA-
GCCCCACCC-C-T-ATCTCCCTTCACTGACTCTCTTTTCGGACTCAGCCCACCTGCACCC
AGGTGA-----AA--TAAACAGCTTTATTGCTCACACAAAGCCTG--TTT--GGTGGTCT
CTTCACACGGACGTGCATG----------
>LTR7d2_chr6_123582336_123588007_4656_ZNF534_k4me3_weakenh_NANOG_GRO4of7_C_7down___chr6_123587607123588007___1400
TGTCAGGCCTCTGAGCCCAAG-----------------------CTAAGCCATCATATCC
CCTGTGAC---------------------------------------------CTGCACG
TACACATCCAGA------------------------------------------------
-----------------------------TCGAC--------------------------
------------------AGTTCCTGCCTTAACTGAT-----------------------
---AACATTCCACCACAAAAGAAGTGAAAATGGCCTGTTCC-------------------
------------TG------------------CC----------TTAA----CTGATGAC
ATT---------------------------------------------------------
------------------------------------------------------------
------------------------------------------------------------
------------------------------------------------------------
------------------------------------------------------------
------------GTC--------TT--GTGAAATTCCTTCTCCTGG--------------
----CTCATCCTGGCTCAA--AAGCTCCCCCAC---------------------------
------------------------------------------------------------
------------------------------------------------------------
--------------------T---------GAG----TACCTTGTG--------------
---------------------------AC-CCCCACTCC-TGCCTGCCAGAGAACAACCC
CCC-CT----------TTTGCTTTACCTACCCA-AATCCTATAA-----------AACA-
GCTCCACCC-C-T-ATCTCCCTTCACTGACTCTCTTTTTGGACTCAGCCCACCTGCACCC
AGGTGA-----AA--TAAACAGCTTTATTGCTCACACAAAGCCTG--TT---GGTGGTCT
CTTCACACGGACGCACATG----------
>LTR7d2_chr4_138927836_138933543_4578_ZNF534_ZNF90_KAP1_EncodeRepressed_7down____chr4_138927836138928235____1397
-GTCAGGCCTCTGAGCCCAAG-----------------------CTAAGCCATCATATCC
CCTGTGAC---------------------------------------------CTGCACG
TACACATCCAGA------------------------------------------------
-----------------------------TGACC--------------------------
------------------AGTTCCTGCCTTAACTGAT-----------------------
---GACATTCCACCACAAAAGAAGTGAAAATGGCCTGTTCC-------------------
------------TG------------------CT----------TTAA----CTGATGAC
ATT---------------------------------------------------------
------------------------------------------------------------
------------------------------------------------------------
------------------------------------------------------------
------------------------------------------------------------
------------GTC--------TT--GTGAAATTCCTTCTCCTGG--------------
----CTCATCCTGGCTCAA--AAGCTCCCCCAC---------------------------
------------------------------------------------------------
------------------------------------------------------------
--------------------T---------GAG----TACCTTGTG--------------
---------------------------AC-CCCCACTCC-TGCCCGCCAGAGAAC----C
CCC-TT----------TTTCCTTTACCTACCCA-AATCCTATAA-----------AACG-
GCCCCACCC-C-T-ATCTCCCTTCACTGACTCTCTTTTCGGACTCAGCCCACCTGCACCC
AGGTGA-----AG--TAAACAGCTTTATTGCTCACACAAATCCTG--CTT--GGTGGTCT
TTTCACACAGACGTGCATGA---------
>LTR7d2_chr3_187466299_187472000_4418_ZNF534_KAP1_EncodeRepressed_C_7down___chr3_187471594187472000___1405
TGTCAGCCCTCTGAGCCCAAG-----------------------CTAAGCC---ATATCC
CCTGTGAC---------------------------------------------CTGCATG
TACACATCCAGA------------------------------------------------
-----------------------------TGGGC--------------------------
------------------AGTTCCTGCCTTAACTGCT-----------------------
---GACATTCTACCACAAAAGAAGTGAAAATGGCCTGTTCC-------------------
------------TG------------------CC----------TTAA----CTGATGAC
ACT---------------------------------------------------------
------------------------------------------------------------
------------------------------------------------------------
------------------------------------------------------------
------------------------------------------------------------
------------GTC--------TT--GTGAAATTCCTTCTCCTGG--------------
----CTCATCCTGGCTCAA--AAGCTCCCCCAC---------------------------
------------------------------------------------------------
------------------------------------------------------------
--------------------T---------GAG----TACCTTGTG--------------
---------------------------AC-CCCCACT-C-TGCCCGCCAGAGAACAACCC
CCC-TT----------TTTCCTTTACCTACCCA-AATCTTATAA-----------AATG-
GCCCCACCC-C-T-GTCTCCCTTCACTGAC--TCTTTTCGGACTCAGCCCACCTGCACCC
AGGTGA-----AA--TAAACAGCTTTACTGCTCACACAAAGCCTG--TTT--GGTGGTCT
CTTCACACAGACGTGCATG----------
>LTR7d2_chr4_23797848_23798248_weakenh_SOLO_NANOG_7down____chr4_2379784823798248____1400
-GTCAGGCCTCTGAGCCCAAG-----------------------CTAAGCCATCATATCC
TCTGTGAC---------------------------------------------CTGCACG
TACACATCCAGA------------------------------------------------
-----------------------------TGGCC--------------------------
------------------GGTTCCTGCCTTAACTGAT-----------------------
---GACATTCCACAACGAAAGAAGTGAAAATGGCCTGTTCC-------------------
------------TG------------------CC----------TTAA----CTGATGAC
ATT---------------------------------------------------------
------------------------------------------------------------
------------------------------------------------------------
------------------------------------------------------------
------------------------------------------------------------
------------GTC--------TT--GTGAAATTCCTTCTCCTGG--------------
----CTCATCCTGGCTCAA--AAGCTCCCCAAC---------------------------
------------------------------------------------------------
------------------------------------------------------------
--------------------T---------GGG----TACCTTGTG--------------
---------------------------AC-CCCCACTCC-TGCCCACCAGAGAACAACCC
CC--CT----------TTTCCTTTACCTACCCA-AATCTTATAC-----------AACG-
GCCCCACCC-C---ATCTCCCTTCTCTGACTCTCTTTTCAGACTCAGCCCGCCTGCACCC
AGGTGA-----AA--TAAACAGCTTTACTGCTCACACAAAGCCTG--TTT--GGTGGTCT
CTTCACATGGACACGCATGA---------
>LTR7d2_chr2_156720084_156725844_4499_ZNF534_KAP1_EncodeTxn_NANOG_GRO3of7_C_7down___chr2_156725433156725844___1410
TGTCAGTCCTCTGAGCCCAAG-----------------------CTAAGCCATCATATCC
CCTGTGAC---------------------------------------------CTGCATG
TACACATCCAGA------------------------------------------------
-----------------------------TGGCC--------------------------
------------------GGTTCCTGCCTTAACTGAT-----------------------
---GACATTCCACCACAAAAGAAGTGAAAATGGCCTGTTCC-------------------
------------TG------------------CC----------TTAA----CTGATGAC
ATT---------------------------------------------------------
------------------------------------------------------------
------------------------------------------------------------
------------------------------------------------------------
------------------------------------------------------------
------------GTT--------TT--GTGAAATTCCTTCTCCTGG--------------
----CTCATCCTGGCTCAA--AAGCTCCCCCAC---------------------------
------------------------------------------------------------
------------------------------------------------------------
--------------------T---------GAG----TACCTTGTG--------------
---------------------------AC-CCCCACTCC-TGCCCGCCAGAGAACAACCC
CC--TT----------TTTCCTTTACCTACCCA-AATCTTATAA-----------AACG-
GCCCCACCC-C---ATCTCCCTTCGCTGACTCTCTTTTCAGACTCAGCCCGCCTGCGCCC
AGGTGA-----AA--TAAACAGCTTTATTGCTCACACAAAGCCTG--TTT--GGTGGTCT
CTTCACACGGACGCGCATG----------
>LTR7d2_chr3_192071109_192076858_4453_1_EncodeTxn_NANOG_GRO4of7_C_7down___chr3_192076445192076858___1410
TGTCAGGCCTCTGAGCCCAAG-----------------------TTAAGCCATCATATCC
CCTGTGAC---------------------------------------------CCGCATG
TACACATCCAGA------------------------------------------------
-----------------------------TGGCC--------------------------
------------------GGTTCCTGCCTTAACTGAT-----------------------
---GACATTCCACCACAAAAGAAGTGAAAATGGCCTGTTCC-------------------
------------TG------------------CC----------TTAA----CTGATGAC
ATT---------------------------------------------------------
------------------------------------------------------------
------------------------------------------------------------
------------------------------------------------------------
------------------------------------------------------------
------------GCC--------TT--GTGAAATTCCTTCTCCTGG--------------
----CTCATCCTGGCTCAA--AAGCTCCCCCAC---------------------------
------------------------------------------------------------
------------------------------------------------------------
--------------------T---------GAG----TACCTTGTG--------------
---------------------------AC-CCCCACTCC-TGCCCGCCAGAGAACAACCC
CC--TT----------TTTCCTTTACCTACCCA-AATCTTATAA-----------AACG-
GCCCCACCC-C---ATCTCCCTTGGCTGACTCTCTTTTTGGACTCAGCCCGCCTGCACCT
AGGTGA-----AA--TAAACAGCTTTATTGCTCACGCAAAGCCTG--TTT--GGTGGTCT
CTTCACATGGACGCGCATG----------
>LTR7d2_chr11_70213950_70214361_weakenh_SOLO_NANOG_SMAD11_C_7down___chr11_7021395070214361___1411
TGTCAGGCCTCTAAGCCCCAG-----------------------CTAAGCCATCATATCC
CCTGTGAC---------------------------------------------CTGCACG
TACACATCCAGA------------------------------------------------
-----------------------------TGGCC--------------------------
------------------GGTTCCTGCCTTAACTGAT-----------------------
---GACATTCCACCACAAAAGAAGTGAAAATGGCCTGTTCC-------------------
------------TG------------------CC----------TTAA----CTGATGAC
ATT---------------------------------------------------------
------------------------------------------------------------
------------------------------------------------------------
------------------------------------------------------------
------------------------------------------------------------
------------GTC--------TT--GTGAAATTCCTTCTCCTGG--------------
----CTCATCCTGGCTCAA--AAGCTCCCCCAC---------------------------
------------------------------------------------------------
------------------------------------------------------------
--------------------T---------GAG----TACCTTGTG--------------
---------------------------AC-CCCCACTCC-TGCCCGCCAGAGAACAACCC
CCC-TT----------TTTCCTTTACCTACCCA-AATCTTATAA-----------AAAG-
GCCCCACCC-T---ATCTCCCTTCGCTGACTCTCTTTTCGGACTCAGCTCGCCTGCACCC
AGGTGA-----AA--TAAACAGCTTTATTGCTCACACAAAGCCTG--TTT--AGTGGTCT
CTTTACATGGACGCAAGTG----------
>LTR7d2_chr9_98273823_98274231_h3k27ac_EncodeRepressed_SOLO_NANOG_C_7down___chr9_9827382398274231___1408
TGTCAGGCCTCTGAGCCCAAG-----------------------CTAAGCCATCATATCC
CCTGTGAC---------------------------------------------CTGCACG
TACACATCCAGA------------------------------------------------
-----------------------------TGGCC--------------------------
------------------GGTTCCTGCCTTAACTGAT-----------------------
---GACATTCCACCACAAAAGAAGTGAAAATGGCCTATTCC-------------------
------------TG------------------CC----------TTAA----CTGATGAC
ATT---------------------------------------------------------
------------------------------------------------------------
------------------------------------------------------------
------------------------------------------------------------
------------------------------------------------------------
------------GTC--------TT--GTGAAATTCCTTCTCCTGG--------------
----CTCATCCTGGCTCAA--AAGCTCCCCCAC---------------------------
------------------------------------------------------------
------------------------------------------------------------
--------------------T---------GAG----TACCTTGTG--------------
---------------------------AC-CTCCACTCC-TGCCCGCCAGAGTACAACCC
CCC-TT----------TTTACTTTACCTACCCA-AATATTATAA-----------AACG-
GCCCCACCC-C---ATCTCCCTGCACTGA--CTCTTTTCGGACTCAGCCCGCCTGCACCC
AGGTGA-----AA--TAAACAGCTTTATTGCTCACACAAAGCCTG--TTT--GGTGGTCT
CTTCACACGGAAGCGAGTG----------
>LTR7d2_chr3_145710495_145716095_3035_ZNF534_KAP1_EncodeTxn_GRO3of7_7down____chr3_145710495145710846____1349
-GTCGGGCCTCTGAGCCCAAG-----------------------CTAAGCCATCATATCC
CCTGTGAC---------------------------------------------CTGCACA
TACACATCCAGA------------------------------------------------
-----------------------------TGGCC--------------------------
------------------TGTTCCTGCCT-------------------------------
------------------------------------------------------------
---------------------------------------------TAA----CTGATGAC
ATT---------------------------------------------------------
------------------------------------------------------------
------------------------------------------------------------
------------------------------------------------------------
------------------------------------------------------------
------------GTC--------TT--ATGAAATTCCTTTTCCTGG--------------
----CTCATCCTGGCTCAA--AAGCTCCCCTAC---------------------------
------------------------------------------------------------
------------------------------------------------------------
--------------------T---------GAG----CACCCTGTG--------------
---------------------------AC-CCCCACTCC-TGCCCACCAGAGAACACGCC
CAC-TT----------TTTCCTTTACCTACCCA-AATCCTATAA-----------AACG-
GCCCCACCC-C---ATCTCCCTTCGCTGACATTCTTTTTGGACTCAGCCCGCCTGCACCC
AGGTGA-----AA--TAAACAGCTTTATTGCTCACACAAAGCCTG--TTC--GGTGGTCT
GTTCACACAGACGCACATGA---------
>LTR7d2_chr1_38425114_38430779_4320_transcribed_ZNF534_k4me3_TSS_NANOG_44108_wanghigh_GRO1of7_7down____chr1_3842511438425524____1410
-GTCAGGTCTCTGAGCCCAAG-----------------------CTAAGCCATCATATCC
CCTGTGAC---------------------------------------------CTGCACG
TACACATCCAGA------------------------------------------------
-----------------------------TGGCC--------------------------
------------------GGTTCCTGCCTTAACTGAT-----------------------
---GACATTCCACCACAAAAGAAGTGAAAATGGCCTGTTCC-------------------
------------TG------------------CC----------TTAA----CTGATGAC
ATT---------------------------------------------------------
------------------------------------------------------------
------------------------------------------------------------
------------------------------------------------------------
------------------------------------------------------------
------------GTC--------TT--GTGAAATTCCTTCTCCTGG--------------
----CTCATCCTGGCTCAA--AAGCTCCCCTAC---------------------------
------------------------------------------------------------
------------------------------------------------------------
--------------------T---------GAG----CACCTTGTG--------------
---------------------------AC-CCCCACT-C-TGCCCACCAGAGAACAACCC
CCC-TT----------TTTCCTTTACCTACCCA-AATCCTATAA-----------AACG-
GCCCCACCC-C-T-ATCTCCCTTCACTGACTCTGTTTTTGGACTCAGCCCGCCTGCACCC
AGGTGA-----AA--TAAACAGCTTTATTGCTCACACAAAGCCTC--TTT--GGTGGTCT
CTTCACGCGGACGCACATGA---------
>LTR7d2_chr18_42737046_42742345_2894_1_k27ac_EncodeRepressed_GRO1of7_7down____chr18_4273704642737438____1391
-GTCAGGCCTCTGAGCCCAAG-----------------------CGAAGCTGTCATATCC
CCTGTGAC---------------------------------------------CTGCACG
TACACATCCAGA------------------------------------------------
-----------------------------TGG----------------------------
--------------------------CCTTAACTGAT-----------------------
---GACATTCCACCACAAAAGAAGTGAAAATGGCCTGTTCC-------------------
------------TG------------------CC----------TTAA----CTGATGAC
ACT---------------------------------------------------------
------------------------------------------------------------
------------------------------------------------------------
------------------------------------------------------------
------------------------------------------------------------
------------GTC--------TT--GTGAAATTCCTTTTCCTGG--------------
----CTCATCCTGGCTCAA--AAGCTCCCCCAT---------------------------
------------------------------------------------------------
------------------------------------------------------------
--------------------T---------GAG----CACCTTGTG--------------
---------------------------AC-CCCCACTCC-TGCCTGCCAGAGAACAACCC
CCC-TT----------TTTCCTTTACCTACCCA-AATCCTATAA-----------AACG-
GCCCCACCC-C-T-ATCTCCCTTTGCTGACTCTCTTTTCAGACTCAGCCTGCCTGCAACC
AGGTGA-----AA--TAAACAGCTTTATTGCTCACACAAAGCCTC--TTT--GGTGGTCT
CTTCACACAGACGCGAGTGA---------
>LTR7d2_chr2_173304187_173304589_EncodeTxn_SOLO_NANOG_C_7down___chr2_173304187173304589___1401
TGTCAGGCCTCTGAGCCCAAG-----------------------CTAAGCCTTCATATCC
CCTGTGAC---------------------------------------------CTGCACG
TACACATCCAGA------------------------------------------------
-----------------------------TGGCT--------------------------
------------------GGTTCCTGCCTTAACTGAT-----------------------
---GACATTCCACCACAAAAGAAGTGAAAATGGCCTGTTCC-------------------
------------TG------------------CC----------TTAA----CTGATGAC
ATT---------------------------------------------------------
------------------------------------------------------------
------------------------------------------------------------
------------------------------------------------------------
------------------------------------------------------------
------------GTC--------TT--GTGAAATTCTTTTTCCTGG--------------
----CTCATCCTGGCTCAA--AAGCTCCCCTAC---------------------------
------------------------------------------------------------
------------------------------------------------------------
--------------------T---------GAG----CACCTTGTG--------------
---------------------------AC-CCCCACTCC-TGCCCGCCAGAGAACAACCC
CCC-TT----------TTTCCTTTACCTACCCA-AATCCTATAA-----------AACG-
GCCCCAACC-C-T-ATCTCCCTTTGCTGACTCTCTTTTCGGACTCAGCCTGCCTGCACCC
AGGTGA-----AA--TAAACAGCTTTATTGCTCACACAAAGCCTG--TTT--GGTGGTCT
CTTCACACGGACGCACATG----------
>LTR7d1_chr8_3237992_3243711_3347_1_k4me3_EncodeRepressed_GRO3of7_C_7down___chr8_32433213243711___1378
TGTCAGGCCTGTGAGCCCAAG-----------------------CTAAGCCATCATATCC
CCTGTGAC---------------------------------------------CTGCATG
TACACATCCAGA------------------------------------------------
-----------------------------TGGCC--------------------------
------------------AGTTCCTGCCTTAACTGAT-----------------------
---GACATTCCACCACAAAAGAAGTGAAAATGGCCTGTTCC-------------------
------------TG------------------CC----------TTAA----CTGATGAC
ATT---------------------------------------------------------
------------------------------------------------------------
------------------------------------------------------------
------------------------------------------------------------
------------------------------------------------------------
------------ATC--------TT--GTGCAATTCCTTCTCCTGG--------------
----CTCATCCTGGCTCAA--AAACTCCCCTGC---------------------------
------------------------------------------------------------
------------------------------------------------------------
--------------------T---------GAG----CATCTTGTG--------------
---------------------------AC-CCCCACACC-TGCCCCCCAGAAAACAACCC
CCT-TTT----------TTCCTTTACCTACTCA-AA------------------------
--------------GTCTCCCTTCAGTGACTCTCTTTTCGGACTCAGCCCACCTGCACCC
AGGTGA-----T---AAACA-GCTTTATTGCTCACACAAAGCCTG--TTT--GGTGGTGT
CTTCACATGGACGCGAGTG----------
>LTR7d1_chr13_104207593_104213824_2340_ZNF534_KAP1_EncodeRepressed_NANOG_GRO3of7_C_7down___chr13_104213422104213824___1392
TGTCAGGCTTCTGAGTCCAAG-----------------------CTAAGCCATCCTATCC
CCTGTGAC---------------------------------------------CTGCATG
TATACATCCAGA------------------------------------------------
-----------------------------TGGCC--------------------------
------------------AGTTCCTGCCTTAACTGAT-----------------------
---GACATTCCACCACAAAAGAAGTGAAAATGGCCTGTTCC-------------------
------------TG------------------TC----------TTAA----CTGATGAC
ATT---------------------------------------------------------
------------------------------------------------------------
------------------------------------------------------------
------------------------------------------------------------
------------------------------------------------------------
------------ATC--------TT--GTGAAATTCCTTCTCCTGG--------------
----CTCATCCTGGCTCAA--AAGCTCCCCTAC---------------------------
------------------------------------------------------------
------------------------------------------------------------
--------------------T---------GAG----CACCTTGTG--------------
---------------------------AC-CC---CACC-TTCCCGCCAGAGAACAACCC
CCT-TTT----------TTCCTTTACCTACCCA-AATCCTATAA-----------AATG-
GCCCCACCC-A-T-ATCTCCCTTCA----CTCTCTTTTCGGACTCGGCCTACCTGCACCC
AGGTGA-----T---TAAAA-GCTTTATTGCTCACACAAAGCCTG--TTT--GGTGGTCT
CTTCACAGGGACGCGAGTG----------
>LTR7d1_chr10_25902389_25902799_EncodeTxn_SOLO_C_7down___chr10_2590238925902799___1409
TGTCAGGCCTCTGAGCCCAAG-----------------------CTAAGCCATCATATCC
CCTGTGAC---------------------------------------------CTGCACA
TACACATCCAGA------------------------------------------------
-----------------------------TGGCC--------------------------
------------------GGTTCCTGCCTTAACTGAT-----------------------
---GACATTCCACCACAAACGAAGTGAAAATGGCCTGTTCC-------------------
------------TG------------------CC----------TTAA----CTGATGAC
ATT---------------------------------------------------------
------------------------------------------------------------
------------------------------------------------------------
------------------------------------------------------------
------------------------------------------------------------
------------ATC--------TT--GTGAAATTCCTTCTCCTGG--------------
----CTCATCCTGGCTCAA--AAGCTCCCCTAC---------------------------
------------------------------------------------------------
------------------------------------------------------------
--------------------T---------GAG----CATCTTGTG--------------
---------------------------AC-CCCTACTCC-TGCCCGCCAGAGAACAACCC
CCC-TTT----------TTCCTTTACCTACCCA-AATCTTATAA-----------AATG-
GACCCACCC-C-T-ATCTCCCTTCGTTGACTCTCTTTTCGGACTCACCCCACCCACACCC
AGGTGA-----T---TAAAA-GCTTTATTGCTCACACAAAGCCTG--TTT--AGTGGTCT
CTTCACATGGACGCGAGTG----------
>LTR7d1_chr3_31506596_31507006_h3k27ac_weakenh_SOLO_C_7down___chr3_3150659631507006___1410
TATCAGGCCTCTGAGCCCAAG-----------------------CTAAGCCATCATATCC
CCTGTGAC---------------------------------------------CTGCATG
TACACATCCAGA------------------------------------------------
-----------------------------TGGCC--------------------------
------------------CATTCCTGCCTTAACTGAT-----------------------
---GACATTCCACCGCAAAAGAAGTGAAAATGGCCTGTTCC-------------------
------------TG------------------CC----------TAAA----CTGATGAC
ATT---------------------------------------------------------
------------------------------------------------------------
------------------------------------------------------------
------------------------------------------------------------
------------------------------------------------------------
------------ATC--------TT--GTGAAATTCATTCTCCTGG--------------
----CTCATCCTGGCTCAA--AAGCTCCCCTAC---------------------------
------------------------------------------------------------
------------------------------------------------------------
--------------------A---------GAG----CACCTTGTG--------------
---------------------------AC-CCCCACTCC-TGCCCGCCAGAGAACAACCC
CCC-TTT----------TTCCTTTACCTACCCA-AATTTTATAA-----------AACA-
GCCCCACCC-T-T-ATCTCCCTTCACTGACTCTCTTTTCGGACTCAGCCCGCCTGCACCC
AGGTGA-----T---TAAAAAGCTTTATTGCTCACACAAAGCCTG--TTT--GGTGTTCT
CTTCACACGGACGCGAGTG----------
>LTR7d1_chr12_30056081_30062516_3142_ZNF534_EncodeTxn_GRO3of7_7down____chr12_3005608130056491____1410
-GTCAGGCCTCTGAGCCCAAG-----------------------CTAAGCCATCATATCC
CCTGTGAC---------------------------------------------CTGCACA
TACGCATCCAGA------------------------------------------------
-----------------------------TGGCC--------------------------
------------------AGTTCCTGCCTTAACTGAT-----------------------
---GACATTCCACCACAAAAGGAGTGAAAATGGCCTGTTCC-------------------
------------TG------------------CC----------TTAA----CTGATGAC
ATT---------------------------------------------------------
------------------------------------------------------------
------------------------------------------------------------
------------------------------------------------------------
------------------------------------------------------------
------------ATC--------TT--GTGAAATTCCTTCTCCTAG--------------
----CTCATCCTGGCTCAG--AAGCTCCCCTAC---------------------------
------------------------------------------------------------
------------------------------------------------------------
--------------------T---------GAG----TACCTTGTG--------------
---------------------------AC-CCCCACTCC-TTCCCGCCAGAGAACAACCC
CCT-TTT----------TTCCTTTACCTACCCA-AATCTTATAA-----------AACC-
GCCCCATCC-C-T-ATCTCCCTTCACTGACTCTCTTTTTGGACTCAGCCCGCCTGCCCCC
AGGTGA-----T---TAAAAAGCTTTATTCCTCACACAAAGCCTG--TTT--GGTGGTCT
CTTCACACGAACACGAGTGA---------
>LTR7d1_chr5_45112438_45112846_h3k27ac_EncodeRepressed_SOLO_C_7down___chr5_4511243845112846___1407
TGTCAGGCCTCTGAGCCCAAG-----------------------CTAAGCCATCATATCC
TCTGTGAC---------------------------------------------CTGCACG
TACACATACAGA------------------------------------------------
-----------------------------TGGCC--------------------------
------------------GGTTCCTGCCTTAACTGAT-----------------------
---GACATTCCACCACAAAAGAAGTGAAAATGGCCTGTTCC-------------------
------------TG------------------CC----------TTAA----CTGATGAT
ATT---------------------------------------------------------
------------------------------------------------------------
------------------------------------------------------------
------------------------------------------------------------
------------------------------------------------------------
------------ATA--------TT--GTGAATTTCCTTCTCCTGG--------------
----CTCATCCTGGCTCAA--AAGCTCCCCTAC---------------------------
------------------------------------------------------------
------------------------------------------------------------
--------------------T---------GAG----CACCTTGTG--------------
---------------------------AC-CCC-ACTCC-TGCCCACCAGAGAAAAACCC
CCC-TTT----------TTCCTTTACCTACCCA-AGTCTTATAA-----------AACG-
GTCCCACCC-C---ATTTCCCTTCGCTGAGTCTCTTTTCAGACTCAGCCTGCCTGCACCC
AGGTGA-----T---T-AAAAGCTTTATTGCTCACACAAAGCCTG--TTT--GGTGGTCT
CTTCACACGGACGCGAGTG----------
>LTR7d1_chr10_91301350_91307329_2503_ZNF534_EncodeRepressed_C_7down___chr10_9130692291307329___1407
TGTCAGGCCTCTGAGCCCAAG-----------------------CTAAGCCATCATATCC
CCTGTGAC---------------------------------------------CTGCATG
TACACATCCAGA------------------------------------------------
-----------------------------TGGCC--------------------------
------------------GGTTCCTGCCTTAACTGAC-----------------------
---GACATTCCACCACAAAAGAAGTGAAAATGGCCTGTTCC-------------------
------------TG------------------CC----------TTAA----CTGATGAC
ATT---------------------------------------------------------
------------------------------------------------------------
------------------------------------------------------------
------------------------------------------------------------
------------------------------------------------------------
------------ATC--------TT--GTGAAATTCCTTCTCCTGG--------------
----CTCATCCTGGCTCCA--AAGCTCCCCCAC---------------------------
------------------------------------------------------------
------------------------------------------------------------
--------------------T---------GAG----CACCTTGTG--------------
---------------------------AC-CCCCACTCC-TGCCCACCAGAGAACAACCC
-CC-TTT----------TTCCTTTACCTTCCCA-AATCTTATAA-----------AATG-
GCCCCACCC-C---ATCTCCCTTTGCTGACTTTCTTTTCAGACTCAGCCCTCCTGCAACC
AGTTGA-----T---T-AAAAGCTTTATTGCTCACACAAAGCCTG--TTT--GGTGGTCT
CTTCACACGGATGCAAGTG----------
>LTR7d1_chr2_192918303_192924835_2913_ZNF534_EncodeTxn_GRO3of7_7down____chr2_192918303192918721____1399
-GTCAGGCCTCTGAGCCCAAG-----------------------CTAAGCCATCATATCC
CCTGTGAC---------------------------------------------CTGCATG
TACACATCCAGA------------------------------------------------
-----------------------------TGGCT--------------------------
------------------GGTTCCTGCCTTAACTGAT-----------------------
---GACATTCCACCACAAAAGAAGTGAAAATGGCCTGTTCC-------------------
------------TG------------------CC----------CTAA----CTGATGAC
ATT---------------------------------------------------------
------------------------------------------------------------
------------------------------------------------------------
------------------------------------------------------------
------------------------------------------------------------
------------ACC--------TT--GTGAAATTCCTTCTCCTGG--------------
----CTCATCCTGGCTCAA--AAGCTCCCCTGC---------------------------
------------------------------------------------------------
------------------------------------------------------------
--------------------T---------GAG----CACCTGGTG--------------
---------------------------AC-CCCCACCCC-TGCCCACCAGAGAATAACCC
-CC-CTT----------TTCCTTTACCTACCCA-AATCTTATAA-----------AACA-
CCCCATCCC-T---ATCTCCCTTCGCTGACTCTCTTTTCAGACTCAGCCCTCCTGCACCC
AGGTGA-----T---T-AAAAGCTTTATGGCTCACACAAAGCCTG--TTT--GGTGGTCT
CTTCACACGGACACAAGTGA---------
>LTR7d1_chr9_29902369_29902777_EncodeRepressed_SOLO_C_7down___chr9_2990236929902777___1408
TGTCAGGCCTCTGAGCCCAAG-----------------------CTAAGCCATCATATCC
CCTGTGAC---------------------------------------------CTGCACG
TACACATCCAGA------------------------------------------------
-----------------------------TGGCC--------------------------
------------------GGTTCCTGCCTTAACTGAT-----------------------
---GACATTCCACCACAAAAGAAGTGAAAATGGCCTGTTCC-------------------
------------TG------------------CC----------TTAA----CTGATGAC
ATT---------------------------------------------------------
------------------------------------------------------------
------------------------------------------------------------
------------------------------------------------------------
------------------------------------------------------------
------------ATC--------TT--GTGAAATTACTTCTCCTGG--------------
----CTCATCCTGGCTCAA--AAGCTCCCCCAC---------------------------
------------------------------------------------------------
------------------------------------------------------------
--------------------T---------GAG----CACCTTGTG--------------
---------------------------AC-CCCCACTCC-TGCCCACCAGAGAACAACCC
CCC-TTT----------TTACTTTACCTACCCA-AATCCTATAA-----------AATG-
GCCCCACCC-C-T-ATCTCCCTTCGCTGA--ATCTTTTCGGACTCAGCCCGCCTGCACCC
AGGTGA-----T---TAAAAAGCTTTATTGCTCATACAAAGCCTG--TTT--GGTGGTCT
CTTCACATGGATGCGAGTG----------
>LTR7d1_chr4_1236388812369679_3258_ZNF534_KAP1_k27ac_TSSflanking_NANOG_GRO2of7__chr4_1236388812364267____1377
----------------------------------------------AAGCCATCATATCC
CCTGTGAC---------------------------------------------CTGCAGG
TACACATCCAGA------------------------------------------------
-----------------------------TGGCT--------------------------
------------------GGTTCCTGCCTTAAATGAT-----------------------
---GACATTCCACCACAAAAGAAGTGAAAATGGTCAGTTCC-------------------
------------TG------------------CC----------TTAA----CTGATGAC
ATT---------------------------------------------------------
------------------------------------------------------------
------------------------------------------------------------
------------------------------------------------------------
------------------------------------------------------------
------------ATC--------TT--GTGAAATTCCTTCCCCTGG--------------
----CTCATCCTGGCTCAA--AAGCTCCCCTAC---------------------------
------------------------------------------------------------
------------------------------------------------------------
--------------------T---------GAG----CAACTTGTG--------------
---------------------------AC-CCCCACTCC-TGCCCGCCAGAGAACAACAC
CCC-TTT----------TTCCTTTACCGACCCA-AATCCTATAA-----------AACG-
GCCCCACCC-C---ATCTCCCTTCGCTGACTCTCTTTTCAGACTCAGCCTGCCTGCACCC
TGGTGA-----T---TAAAAAACTTTATTGTTCACACAAAGCCTG--TTT--GGCAATCT
CTTCATACAGATACGAGTGA---------
>LTR7d1_chr2_197709362_197709729_TSSflanking_SOLO_C_7down___chr2_197709362197709729___1367
-GTCAGGCCTCTGCACCAAAG-----------------------CTAAGCCATCATATCC
CCTGTGAC---------------------------------------------CTGCACG
TACACATCCAGA------------------------------------------------
-----------------------------TGGTC--------------------------
------------------GGTTCCTGCCTTAACTGAT-----------------------
---GACATTCCACCACAAAAGAAGTGAAAATGGGCTGTTCC-------------------
------------TG------------------CC----------TTAA----CTGATGAT
ATT---------------------------------------------------------
------------------------------------------------------------
------------------------------------------------------------
------------------------------------------------------------
------------------------------------------------------------
------------ACC--------TT--GTGAAATTCCTTTTCCTGG--------------
----CTCATCCTGGTTCAA--AAGCTCCCCCAC---------------------------
------------------------------------------------------------
------------------------------------------------------------
--------------------T---------GAG----CACCTTGTG--------------
---------------------------AC-CCCCACCCC-TGCCCGCCAGAGAAC----C
CCC-TTT----------TTCCTTTACCTACCCA-AATCCTATAA-----------AACG-
GCCCCACCC-C---ATCTCCCTTCGCTGACTCTCTTTTCCGACTCAGCCCGCCTGCACCC
AGGTGA-----T---TAAAAAGCTTTATTGCTCACACA----------------------
-----------------------------
>LTR7d1_chrX_55868217_55868626_EncodeRepressed_SOLO_7down____chrX_5586821755868626____1409
-GTCAGGCCTCTGAGCCCAAG-----------------------CTAAGCCATCATATCC
CCTGTGAC---------------------------------------------CTGCAGG
TACACATCCAGA------------------------------------------------
-----------------------------TAGCT--------------------------
------------------GGTTCCTGCCTTAACTGAT-----------------------
---GACATTCCACCACAAAAGAAGTGAAAATGGCCTGTTCC-------------------
------------TG------------------CC----------TTAA----CTGATGAC
ATT---------------------------------------------------------
------------------------------------------------------------
------------------------------------------------------------
------------------------------------------------------------
------------------------------------------------------------
------------ACC--------TT--GTGAAATTCCTTCTCCTGG--------------
----CTCATCCTGGCTCAA--AAGTTCCCCCAC---------------------------
------------------------------------------------------------
------------------------------------------------------------
--------------------T---------GAG----CACCTTGTG--------------
---------------------------AC-CCTCGCCCC-TGCCCACCAGAGAACAAC-C
CCC-TTT----------TTCCTTTACCTACCCA-AATCCTATAA-----------AACG-
GCCCCACCC-C---GTCTCCCTTCCCTGACTCTCTTTTCAGACTCAGCCTGCCTACTCCC
AGGTGA-----T---TAAAAAGCTTCATTGCTCACACAAAGCCTG--TTT--GGTGGTCT
CTTCACACGGACGCGAGTGA---------
>LTR7d1_chr9_131547214_131551936_2158_ZNF534_enh_GRO4of7_7down____chr9_131547214131547620____1406
-GTCAGGCCTCCGAGCCAAAG-----------------------CTAAGCCATCATATCC
CCTGTGAA---------------------------------------------CTGCATG
TACACATCCAGA------------------------------------------------
-----------------------------TGGCG--------------------------
------------------GGTTCCTGCCTTAACTGAT-----------------------
---GACATTCCACCACAAAAGAAGTGGAAATGGCCTGTTCC-------------------
------------TG------------------CC----------TTAA----CTGATGAC
ATT---------------------------------------------------------
------------------------------------------------------------
------------------------------------------------------------
------------------------------------------------------------
------------------------------------------------------------
------------ACC--------TT--GTGAAATTCCTTCTCCTGG--------------
----CTCATCCTGGCTCAA--AAGCTCCCTCAC---------------------------
------------------------------------------------------------
------------------------------------------------------------
--------------------T---------GAG----CACCTTGTG--------------
---------------------------AC-TCCCACCCC-TGCCCACCAGAAAAGAAC-C
CCC-TTT----------TTCCTTTACCTACGCA-AATCCTATAA-----------AACG-
GCCCCACCC-C---ATGTCCCTTCGCTGAC--TCTTTTCGGACTCAGCCTACCTGCACCC
AGGTGA-----T---TCAAAAGCTTTATTGCTCACACAAAGCCTG--TTT--GGTGGTCT
CTTCACACGGACGCGAGTGA---------
>LTR7d1_chr3_143116997_143117412_weakenh_SOLO_C_7down___chr3_143116997143117412___1408
TGTCAGGCCTCTGAGCCAAAG-----------------------CTAAGCCATCATATCC
CCTGTGAC---------------------------------------------CTGCATG
TACACATCCAGA------------------------------------------------
-----------------------------TGGCT--------------------------
------------------GGTCCTTGCCTTAACTGAT-----------------------
---GACATTCCACTACAAAAGAAGTGAAAATGG-CAGGTCC-------------------
------------TG------------------CC----------TTAA----CTGATGAC
ATT---------------------------------------------------------
------------------------------------------------------------
------------------------------------------------------------
------------------------------------------------------------
------------------------------------------------------------
------------ACC--------TT--GTGAAATTCCTTCTCCTGG--------------
----CTCATCCTGGCTCAA--AAGCTCCCCCAC---------------------------
------------------------------------------------------------
------------------------------------------------------------
--------------------T---------GAG----CACCTTGTG--------------
---------------------------AT-CCCCCCCCC-TGCCCACCAGAGAACAAC-C
CCC-TTT----------TTCCTTTACCTGCCCA-AATCCTATAA-----------AACG-
GCCCCACCC-T---ATCTCCCTTCACTGACTCTCTTTTCGGACTCAGCCCGCCTGCACCC
AGGTGA-----T---TAAAAAGCTTTATTGCTCACACAAAGCCTG--TTT--GGTGGTCT
CTTCACACTGATGCGAGTG----------
>LTR7d1_chr7_100922282_100928020_2913_ZNF534_k27ac_EncodeTxn_GRO3of7_7down____chr7_100922282100922669____1383
--------CTCTGAGCCAAAG-----------------------CTAAGCCATCATATCC
CCTGTGAC---------------------------------------------CTGCACG
TATACATCCAGA------------------------------------------------
-----------------------------TGGC---------------------------
-----------------------CTGAAGTAACTGAA-----------------------
---GA------ATGACAAAAGAAGTGAAAATGGCCTTTTCC-------------------
------------TG------------------CC----------TTAA----CTGATGAC
ATT---------------------------------------------------------
------------------------------------------------------------
------------------------------------------------------------
------------------------------------------------------------
------------------------------------------------------------
------------ACC--------TT--CTGAAATTCCTTTTCCTGG--------------
----CTCATCCTGGCTCAA--AAGCTCCCCCAC---------------------------
------------------------------------------------------------
------------------------------------------------------------
--------------------T---------GAG----CACCTTGTG--------------
---------------------------AT-CCCCACCCC-TGCCCACCAGAGAAC--C-C
CCC-TTT----------TTCCTTTACCTACCCA-AATCTTAAAA-----------AATG-
GCCCCACCC-C---ATCTCCCTTCGTTGACTCTCTTTTCGGACTCAGCCTGCCTGTACCC
AGGTGG-----T---TA-AAAGCTTTATTGCTCACACAAAGCCTG--TTT--GGTGGTCT
CTTCACACGGACGTGAGTG----------
>LTR7d1_chr13_97652418_97652827_EncodeRepressed_SOLO_C_7down___chr13_9765241897652827___1409
TGTCAGGCCTCTGAGCCCAAG-----------------------CTAAGCCATCATATCC
CCTGTGAC---------------------------------------------CTGCACG
TACACATCCAGA------------------------------------------------
-----------------------------TGGCC--------------------------
------------------GGTTCCTGCCTTAACTGAT-----------------------
---GACATTCCACCACAAAAGAAGTGAAAATGGCCTGTTCC-------------------
------------TG------------------CC----------TTAA----CTGATGAC
ATT---------------------------------------------------------
------------------------------------------------------------
------------------------------------------------------------
------------------------------------------------------------
------------------------------------------------------------
------------ACC--------TT--GTGAAATTCCTTTTCCTGG--------------
----CTCATCCTGGCTCAA--AAGCTCCCCCAC---------------------------
------------------------------------------------------------
------------------------------------------------------------
--------------------T---------GAG----CACCTTGTT--------------
---------------------------AC-CCCCACCCC-TGCCCACCAGAGAACA-CCC
CCC-TTT----------TTCCTTTACCTACCCA-AATCTTATAA-----------AACA-
GCCCCACAC-C-T-ATCTCCCTTCGCTGACTGTCTTTTCAGACTCAGCCCGCCTGCACCC
AGGTGA-----T---TAAAAAGCTTTATTGCTCACACAAAGCCTG--TTT--GGTGGTCT
CTTCACATGGACACGAGTG----------
>LTR7d1_chr3_179517069_179522482_2680_ZNF534_EncodeRepressed_GRO5of7_GRO6of7_GRO7of7_7down____chr3_179517069179517479____1410
-GTCAGGCCTCAGAGCCCAAG-----------------------CTAAGCCATCATATTC
CCCGTGAC---------------------------------------------CTGCACA
TACACATCCAGA------------------------------------------------
-----------------------------TGGCC--------------------------
------------------GGTTCCTGCCTTAACTGAT-----------------------
---GACATTCCACCACAAAAGAAGTGAAAATGGCCTGTTCC-------------------
------------TG------------------CC----------TTAA----CTGATGAT
ATT---------------------------------------------------------
------------------------------------------------------------
------------------------------------------------------------
------------------------------------------------------------
------------------------------------------------------------
------------ACC--------TT--GTGAAATTCCTTCTCCTGG--------------
----CTCATCCTGGCTCAA--AAGCTCCCCTGC---------------------------
------------------------------------------------------------
------------------------------------------------------------
--------------------T---------GAG----CACCTTGTG--------------
---------------------------AC-CCCCACCCC-TGCCTACCAGAGAACAACCC
CCC-TTT----------TTCCTTTACCTACCCA-AATCTTATAA-----------AACG-
GCCCCACCC-C-T-ATCTCCCTTCGCTGACTGTCTTTTCGGACTCAGCCCGCCTGCACCC
AGGTGA-----T---TAAAAAGCTTTATTGCTCACACAAAGCCTG--TTT--GGTGGTCT
CTTCACATGGACATGAGTGA---------
>LTR7d1_chr18_35216028_35222512_3016_ZNF534_weakenh_7down____chr18_3521602835216409____1380
---------------------------------------------TAAGCCATCATATCC
CCTGTGAC---------------------------------------------CTGCATG
GACACATCCAGA------------------------------------------------
-----------------------------TGGCC--------------------------
------------------GGTTCCTGCCTTAACTGAT-----------------------
---GACATTCCACCACAAAAGAAGTGAAAATGGCCTGTTCC-------------------
------------TG------------------CC----------TTAA----CTGATGAC
ATT---------------------------------------------------------
------------------------------------------------------------
------------------------------------------------------------
------------------------------------------------------------
------------------------------------------------------------
------------ACC--------TT--GTGAAATTCCTTCTCCTGG--------------
----CTCATCCTGGCTCAA--AATCTCCCCCAG---------------------------
------------------------------------------------------------
------------------------------------------------------------
--------------------T---------GAG----CACCTTGTG--------------
---------------------------AC-CCCCACCCC-TGCCCGCCAGAGAACAACCC
CCC-TTT----------TTCCTTTACCTACCCG-AATGTTATAA-----------AACA-
GCTCCACCC-C-T-ATCTTCCTTCGCTGACTCTCTTTTCGGATTCAGCCTGCCTGCACCC
AGGTGA-----T---TAAAAAGCTCTATTTCTCACACAAAGACTG--TTT--GGTGGTCT
CTTCACATGGACGCGAATGA---------
>LTR7d2_chr21_26227879_26233487_2979_KAP1_EncodeTxn_NANOG_GRO3of7_C_7down___chr21_2623308426233487___1401
TGTCAGGCCTCTGAGCCTAAG-----------------------CTAAGCCATCATATCC
CCTGTGAC---------------------------------------------TTGCACA
TACACATCCAGA------------------------------------------------
-----------------------------TAGCT--------------------------
------------------GGTTCCTGCCTTAACTGAT-----------------------
---GACATTCCACCACAAAAGAAATGAAAATGGCTTGTTCC-------------------
------------TG------------------CC----------TTAA----CTGATGAC
ATT---------------------------------------------------------
------------------------------------------------------------
------------------------------------------------------------
------------------------------------------------------------
------------------------------------------------------------
------------GTC--------TT--GTGAAATTCCTTCTCCTGG--------------
----CTCATCCTGGCTCAA--AAGCTCCCCTGC---------------------------
------------------------------------------------------------
------------------------------------------------------------
--------------------T---------GAG----CACCTTGTG--------------
---------------------------AC-CCCCACTCC-TGCCCACCAGAGAACAACCC
CCC-TTT----------TTCCTTTACCTACCCA-ACTCCTATAA-----------AACG-
GCCCCACTC-C-T-ATCTCCCTTCGCTGACTCTCTTTTCGGACTCAGCCCGCCTGCACCC
AGGTGA-----AA--TAAACAGCTTTATTGCTCACACAAAGCCTG--TTT--GGTGGTCT
CTTCACATGGACACGAGTG----------
>LTR7d2_chr14_106659969_106660370_EncodeRepressed_SOLO_C_7down___chr14_106659969106660370___1401
TGTCAGGCCTCTGAGCCCAAG-----------------------ATAAGCCATCATATCC
CCTGTGAC---------------------------------------------CTGCACA
TACACATCCAGA------------------------------------------------
-----------------------------TGGCC--------------------------
------------------GGTTCCTGCCTTAATGGAT-----------------------
---GACATTCCACCACAAAAGAAGTGAAAATGGCCTATTCC-------------------
------------TG------------------CC----------TTAA----CTGATGAT
ACT---------------------------------------------------------
------------------------------------------------------------
------------------------------------------------------------
------------------------------------------------------------
------------------------------------------------------------
------------ATC--------TT--GTGAAATTCCTTCTCCTGG--------------
----CTCATCCTGGCTCAA--AAGCTCCCCTAC---------------------------
------------------------------------------------------------
------------------------------------------------------------
--------------------T---------GAG----CACCTTGTG--------------
---------------------------AC-CCCCTCTCC-TGCCCGCCAGAGAACAACCC
CCC-TTT----------TTCCTTTACCTACCCA-AATCCTATAA-----------AACG-
GCCCCACCC-C-T-ATCTCCCTTCGCTGACTCTCTTTTCAGACTCAGCCCGCCTGCCCCC
AGGTGA-----AA--TAAACAGCTTTATTGCTCACACAAAGCCTG--TTT--GGTGGTCT
CTTCACATGGACACGAGTG----------
>LTR7d2_chr9_81009084_81015281_1916_ZNF534_EncodeTxn_GRO3of7_7down____chr9_8100908481009481____1397
-GTCAGGCCTCTGAGCCCAAG-----------------------CTAAGACATCATATCC
CCTGTGAC---------------------------------------------CTGCACG
TACACATCCAGA------------------------------------------------
-----------------------------TGGCC--------------------------
------------------GGTTCCTGCCTTAACTGAT-----------------------
---GATATTCCACCACAAAAGAAGTGAAAATGGCCTGTTCC-------------------
------------TG------------------CC----------TTAA----CTGTTGTC
ATT---------------------------------------------------------
------------------------------------------------------------
------------------------------------------------------------
------------------------------------------------------------
------------------------------------------------------------
------------ATC--------TT--GTATAATTCCTTCTCCTGG--------------
----CTCATCCTGGCTCAA--AAGCTCCCCTAC---------------------------
------------------------------------------------------------
------------------------------------------------------------
--------------------T---------GAG----CACCTTGTG--------------
---------------------------AC-CCCCACTCC-TGTCCGCCAGAGAACAACCC
CCC-TTT----------TTCCTTTACCTACCCA-AATCCTATAA-----------AACG-
GCCCCACCC-C-T-ATCTCCCTTTGCTGACTCTCT----GGACTCAGCCCGCCTGCACCT
AGGTGA-----AA--TAAACAGCTTTATTGCTCACACAAAGCCTG--TTT--GGTGGTCT
CTTCACATGGACACGAGTGA---------
>LTR7d2_chr7_31466860_31472379_3225_ZNF534_EncodeRepressed_chimeric_C_7down___chr7_3147197731472379___1401
TGTCAGGCCTCTGAGCCCAAG-----------------------CTAAGCCATCATATCC
ACTGTGAC---------------------------------------------CTGCACG
TACACATCCAGA------------------------------------------------
-----------------------------TGGCC--------------------------
------------------AGTTCCTGCCTTAACTGAT-----------------------
---GACATTCCACCACAAAAGAAGTGAAAATGGCCTGTTCC-------------------
------------TG------------------CC----------TTAA----CTGATGAC
ATT---------------------------------------------------------
------------------------------------------------------------
------------------------------------------------------------
------------------------------------------------------------
------------------------------------------------------------
------------ATC--------TT--CTGAAATTCCTTCTCCTGG--------------
----CTCATCCTGGCTCAA--AAGCTCCCCTAC---------------------------
------------------------------------------------------------
------------------------------------------------------------
--------------------T---------GAG----CACCTTGTG--------------
---------------------------AC-CCCCACTCC-TGCCCGCCAGCGAACAACCC
CCC-TTT----------TTCCTTTACCTACCCA-AATCCTGTAA-----------GATG-
GCCCCACCC-C-T-ATCTCCCTTCTCTGACTCTCTTTTCGGACTCAGCCCGCCTGCACCC
AGGTGA-----AA--TAAACAGCTTTATTGCTCACACAAATCCTG--TTT--GGTGGTCT
CTTCATATGGACACGAGTG----------
>LTR7d2_chr9_3810901_3816765_3267_ZNF534_EncodeRepressed_GRO4of7_C_7down___chr9_38163673816765___1398
TGTCAGGCCTCTGAGCCCAAG-----------------------CTAAGCCATCATATCC
CCTGTGAC---------------------------------------------CTGCACG
TACACATCCAGA------------------------------------------------
-----------------------------TGGCT--------------------------
------------------GGTTCCTGCCTTAACTGAT-----------------------
---GACATTCCACCACAAAAGAAGTGAAAATGGCCTGTTCC-------------------
------------TG------------------CC----------TTAA----CTGATGAC
ATT---------------------------------------------------------
------------------------------------------------------------
------------------------------------------------------------
------------------------------------------------------------
------------------------------------------------------------
------------ATC--------TT--GTGAAATTCCTTCTCCTGG--------------
----CTCATCCTGGCTCAA--AAGCTCCCCTAC---------------------------
------------------------------------------------------------
------------------------------------------------------------
--------------------T---------GAG----CACCTTGTG--------------
---------------------------AC-CCCCACTCC-TGCCCACCAGAA---AATCC
CCC-TTT----------TTCCTTTACCTACCCA-AATCCTATAA-----------AACA-
GCCCCACCC-C-T-ATCTCCCTTCACTGACTCTCTTTTTGGACTCAGCCTGCCTGCACCC
AGGTGA-----AA--TAAACAGCTTTATTGCTCACACAAAGCCTG--TTT--GATGGTCT
CTTCACACGGAAGCAAGTG----------
>LTR7d2_chr2_3543692835442587_3168_1_k4me3_EncodeTxn_NANOG_wanghigh_GRO2of7__chr2_3544218635442587___1401
TGTCAGGCCTCTGAGCCCAAG-----------------------CTAAGCCATCATATCC
CCTGTGAC---------------------------------------------CTGCACC
TACACATCCAGA------------------------------------------------
-----------------------------TGGCC--------------------------
------------------GGTTCCTGCCTTAACTGAT-----------------------
---GACATTCCACCACAAAAGAAGTGAAAATGGCCTGTTCC-------------------
------------TG------------------CC----------TTAA----CTGATGGC
ATT---------------------------------------------------------
------------------------------------------------------------
------------------------------------------------------------
------------------------------------------------------------
------------------------------------------------------------
------------ATC--------TT--GTGAAATTCCTTCTCCTGG--------------
----CTCATCCTGGCTCAA--AAGCTCCCCTAC---------------------------
------------------------------------------------------------
------------------------------------------------------------
--------------------T---------GAG----CACCTTGGG--------------
---------------------------AC-CCCCACTCC-TGCCCGCCAGAAAACAACCC
CCC-TTT----------TTCCTTTACCTACCCA-AATCCTATAA-----------AATG-
GCCCCACCC-C-T-ATCTCCCTTCGCTGACTCTCTTTTCGGACTCAGCCTGCCTGCACCC
AGGTGA-----AA--TAAACAGCTTTATTGCTCACACAAAGCCTG--TTT--GGTGGTCT
CTTCACACGGACGCAAGTG----------
>LTR7d2_chr4_189925901_189931855_3216_ZNF534_KAP1_EncodeTxn_7down____chr4_189925901189926292____1391
-GTCAGGCCTCTGGGCCCAAG-----------------------CTAAGCCATCATATCC
CCTGTGAC---------------------------------------------CTGCACG
TACACATCCAGA------------------------------------------------
-----------------------------TGGTT--------------------------
------------------GGTTCCTGCCTTAACTGAT-----------------------
---GACATTCCACCACAAAAGAAGTGAAAATGGCCTGTTCC-------------------
------------TA------------------CC----------TTAA----CTGATGAC
AAT---------------------------------------------------------
------------------------------------------------------------
------------------------------------------------------------
------------------------------------------------------------
------------------------------------------------------------
------------ATC--------TT--GTGAAATTCCTTCTC------------------
----------CTGGCTCAA--AAGCTCCCCTAC---------------------------
------------------------------------------------------------
------------------------------------------------------------
--------------------T---------GAG----CACCTTGTG--------------
---------------------------AT-CCCCACTCC-TGCCCACCAGAGAACAACCC
CCC-TTT----------TTCCTTTACCTACCCA-AATCCTATAA-----------AATG-
GCCCCACCC-C-T-ATCTTCTTTCACTGGCTCTCTTTTCGGACTCAGCCCACCTGTACCC
AGGTGA-----AA--TAAACAGCTTTATTGCTCACACAAAGCCTG--TTT--GATGGTCT
CTTCACATGGACGCGAGTGA---------
>LTR7d2_chr9_69404587_69410267_3463_ZNF534_k27ac_weakenh_NANOG_C_7down___chr9_6940990869410267___1359
-----------------------------------------------------CATATCC
CCTGTGAC---------------------------------------------CTGCACG
TATACATCCAGA------------------------------------------------
-----------------------------TGGCT--------------------------
------------------GATTCCT---------GAT-----------------------
---GACATTCCACCACAAAAGAAGTGAAAATGGCCTCTTCC-------------------
------------TG------------------CC----------TTAA----CTGATGAC
ATT---------------------------------------------------------
------------------------------------------------------------
------------------------------------------------------------
------------------------------------------------------------
------------------------------------------------------------
------------ATC--------TT--GTGAAATTCCTTCTCTGGG--------------
----CTCATCCTGGCTCAA--AAGCTCCCCTAC---------------------------
------------------------------------------------------------
------------------------------------------------------------
--------------------T---------GAG----CACCTTGTG--------------
---------------------------AC-CTCTACTCC-TGCCCGCCAGAGAACAACCT
TCC-TTT----------CTCCTTTACCTACCTA-AATCCTATAA-----------AACG-
GCCCCACCC-C---ATCTCCTTTCGCTGACT--CTTTTCGGACTCAGCCGGCCTGCACCC
AGGTGA-----AA--TAAACAGCTTTATTGCTCACACAAAGCCTG--TTT--GGTGGTCT
CTTCACATGGACGCGAGTG----------
>LTR7d2_chr2_223188780_223195505_3334_ZNF534_ZNF90_KAP1_EncodeRepressed_GRO5of7_GRO6of7_GRO7of7_C_7down___chr2_223195102223195505___1401
TGTCAGGCCTCTGAGCCTAAG-----------------------CTAAGCCATCATATCC
CCTGTGAC---------------------------------------------CTGCATG
AACACATCCAGA------------------------------------------------
-----------------------------TGGCT--------------------------
------------------GGTTCCTGCCTTAACTGAT-----------------------
---GACATTCCACCACAAAAGAAGTGAAAATGGCCTGTTCC-------------------
------------TG------------------CC----------TTAA----CTGATAAC
ATT---------------------------------------------------------
------------------------------------------------------------
------------------------------------------------------------
------------------------------------------------------------
------------------------------------------------------------
------------ATC--------TT--GTGAAATTCCTTCTCCTGG--------------
----CTCGTCCTGGCTCAA--AAGCTCCCTTAC---------------------------
------------------------------------------------------------
------------------------------------------------------------
--------------------T---------GAG----CACCTTGTG--------------
---------------------------AC-CTCCACTCC-TGCCCACCAGAGAACAACCC
CCC-TTT----------TTCCTTTACCTACCCA-AATCCTATAA-----------AACG-
GCCCCACCC-C-T-ATCTCCTTTCGCTGACTCTCTTTTTGGACTCAGCCCGCCTACACCC
AGGTGA-----AA--TAAACAGCTTTATTGCTCACACAAAGCCTG--TTT--GGTGGTCT
CTTCACACGGATGCGAGTG----------
>LTR7d1_chr4_134012212_134018380_1805_ZNF534_KAP1_EncodeTxn_NANOG_GRO3of7_7down____chr4_134012212134012620____1397
-GTCAGGCCTCTGAGCCCAAG-----------------------CTAAGCCATCATATCC
CCTGTGAC---------------------------------------------CTGCACG
TACACACTCAGA------------------------------------------------
-----------------------------TGGCC--------------------------
------------------AGTTCCTGACTTAACTGAT-----------------------
---GACATTCCACCACAAAAGAAGTGAAAATGGCCTGTTCC-------------------
------------TG------------------CC----------TTAA----CTGATGAC
ATT---------------------------------------------------------
------------------------------------------------------------
------------------------------------------------------------
------------------------------------------------------------
------------------------------------------------------------
------------GTC--------TT--GTGAAATTCCTTCTCCTGG--------------
----CTCATCCTGGCTCAA--AAGCT-CCCTAC---------------------------
------------------------------------------------------------
------------------------------------------------------------
--------------------T---------GAG----CACCTTGTG--------------
---------------------------AC-ACCCACTCC-TGCCCGCCAGAGAACAGCCC
CCC-TTT----------TTCCTTTACCTGCCCA-AGTCCTGTAA-----------AACG-
GTCCCACC--C-T-ATCTCCCTTCGCTGACTCTCTTTTTGGACTCAGCCCGCCTGCACCC
AGGTG-------A--TTAAAAGCTTTATTGCTCACACAAAGCCTG--TTT--GGTGGTCT
CTTCACATGGACATGCATGA---------
>LTR7d2_chr3_78221983_78222362_h3k27ac_EncodeTxn_SOLO_7down____chr3_7822198378222362____1378
-GTCAGACCTCTGAGCCCAAG-----------------------CTAAGCCATCATATCC
CCTGTGAC---------------------------------------------CTGTGC-
---------AGA------------------------------------------------
-----------------------------TGGCT--------------------------
------------------GGTTCCTGCCTTAACTGAT-----------------------
---GACATTCCACCACCAAAGAAGTGAAAATGGCCTGTTCC-------------------
------------TG------------------CC----------TCAA----CTAATGAC
ATT---------------------------------------------------------
------------------------------------------------------------
------------------------------------------------------------
------------------------------------------------------------
------------------------------------------------------------
------------ATC--------TT--GTGAAATTCCTTCTCCTGG--------------
----CTCATCCTGGCTCAA--AAGCTTCCCTAC---------------------------
------------------------------------------------------------
------------------------------------------------------------
--------------------T---------GAG----CACCTTGTG--------------
---------------------------AC-CCCCACTCC-TGCCCGCCAGAGAACCACCC
CCC-TTT----------TTCCTTTACCTAACCA-AATCCTGTAA-----------AACA-
GCCCCACCC-C-T-ATCTCCCTTCGCTGACTCTCTTTTTGGACTCAGCCCGCCTGCA---
-----------------AACAGCTTTATTGCTCACACAAAGCCTG--TTT--GGTGGTCT
CTTCACACGGACGTGAGTGA---------
>LTR7d2_chr3_72023126_72028900_3184_ZNF534_ZNF90_KAP1_EncodeRepressed_7down____chr3_7202312672023532____1396
-GTCAGGCCTCTGAGCCCAAG-----------------------CTAAGCCATCATATCC
CCTGTGAC---------------------------------------------CTGCACG
TACACATCCAGA------------------------------------------------
-----------------------------TGGCC--------------------------
------------------AGTTCCTGCCTTAACTGAT-----------------------
---GACATTCCACCACAAAAGAAATGAAAATGGCCTGTTCC-------------------
------------TG------------------CC----------TTAA----CTGATGAC
ATT---------------------------------------------------------
------------------------------------------------------------
------------------------------------------------------------
------------------------------------------------------------
------------------------------------------------------------
------------ATC--------TT--GTGAAATTCCTTCTCCTGG--------------
----CTCATCCTGGCTCAA--GAGCTCCCCTAC---------------------------
------------------------------------------------------------
------------------------------------------------------------
--------------------T---------GAG----CACCTTGTG--------------
---------------------------AC-CCCCACTCC-TGCCCGCCAGAGAAC---CC
CCC-TTT----------TTCCTTTACCTACCCA-AATCCTACAA-----------AATG-
GCCCCACCC-C-C-ATCTCCCTTCGCTGACTC--TTTTCGGACTCAGCCCACCTGCACCC
AGGTGA-----AA--TAAACAGCTTTATTGCTCACAGAAAGCCTG--TTT--GGTGGTCT
CTTCACACGGACGTGAGTGA---------
>LTR7d2_chr11_127768919_127774895_3312_1_EncodeRepressed_GRO3of7_C_7down___chr11_127774501127774895___1394
TGTCAGGCCTCTGAGCCCAAG-----------------------CTAAGCCATCATATCC
CCTGTGAC---------------------------------------------CTGCAAG
TACACATCCAGA------------------------------------------------
-----------------------------TGGCC--------------------------
------------------GGTTCCTGCCTTAACTGAT-----------------------
---GACATTCCACCACAAAAG---TGTAAATGGCCTGTTCC-------------------
------------TG------------------CC----------TTAA----CTGATGAC
ATT---------------------------------------------------------
------------------------------------------------------------
------------------------------------------------------------
------------------------------------------------------------
------------------------------------------------------------
------------ATC--------TT--GTGAAATTCCTTCTCCTGG--------------
----CTCATCCTGGCTCAA--AAGCTCCCCTAG---------------------------
------------------------------------------------------------
------------------------------------------------------------
--------------------T---------GAG----CACCTTGTG--------------
---------------------------AC-CCCCATTCC-TGCCCGCCAGAGAAC---CC
CCC-TTT----------TTCCTTTACCTACCAA-AATCCTATAA-----------AATG-
GCCCCA-CC-C-C-ATCTCCCTTCGCTGACTCTCTTTTCGGACTCAGCCCGCCTGCACCC
AGGTGA-----AA--TAAACAGCTTTATTGCTCACACAAAGCCTG--ATT--GGCGGTCT
CTTCACACAGACATGAGTG----------
>LTR7d2_chr13_7927408279279821_4787_ZNF534_ZNF90_KAP1_EncodeRepressed_GRO2of7__chr13_7927408279274491____1409
--TCAGGCCTCTGAGCCCAAG-----------------------CTAAGCCATCATATCC
CCTGTGAC---------------------------------------------CTGCACG
TACACATCCAGA------------------------------------------------
-----------------------------TGGCC--------------------------
------------------GGTTCCTGCCTTAACTGAT-----------------------
---GACATTCCATCACAAAAGAAGTGAAAATGGCCTGTTCC-------------------
------------TG------------------CC----------TTAA----CTGATGAC
ATT---------------------------------------------------------
------------------------------------------------------------
------------------------------------------------------------
------------------------------------------------------------
------------------------------------------------------------
------------CTC--------TT--GTGAAATTCCTTCTCCTGG--------------
----CTCATCCTGGCTCAA--AAGCTCCCCCAC---------------------------
------------------------------------------------------------
------------------------------------------------------------
--------------------T---------GAG----TACCTTGTG--------------
---------------------------AC-TCCCACT-C-TGCCTGCCAGAGAACAACCC
CTC-TTTGACTGTAATTTTCCTTTACCTACCCA-AATCCTATAA-----------AACA-
GCCCCACCC-C-T-ATCTCCCTTCACTGACTCTCTTTTCGGACTCAGCCCACCTGCACCC
AGGTGA-----AA--TAAACAGTTTTATTGCTCACACAAAGCCTG--TTT--GGTGGTCT
CTTCACACAGACGCGAGTGA---------
>LTR7d2_chr1_79488608_79494123_3448_ZNF534_k4me3_weakenh_C_7down___chr1_7949370979494123___1400
TGTCAGGCCTCTGAGCCCAGG-----------------------CTAAGCCATCATGTCC
CCTGTGAC---------------------------------------------CTGCATG
TACACATCCAGA------------------------------------------------
-----------------------------CGGCT--------------------------
------------------GGTTCCTGCCTTAACTGCT-----------------------
---GACATTCCACCACAAAAGAAGTGAAAATGTCCTGTTCC-------------------
------------TG------------------CC----------TCAA----CTGATGAC
ATT---------------------------------------------------------
------------------------------------------------------------
------------------------------------------------------------
------------------------------------------------------------
------------------------------------------------------------
------------GTC--------TT--GTGAAATTCCTTCTCCTGG--------------
----CTCATCCTGGCTCAA--AAGCTCCCCCAC---------------------------
------------------------------------------------------------
------------------------------------------------------------
--------------------T---------GAG----TAACTTGTA--------------
---------------------------AC-CCCCACT-C-TGCCCGCCAGAGAACAACCC
CCC-TTTGACT-----------TTACCTACCCA-AATCCTATAA-----------AACG-
GCCCCACCC-C-T-ATCTCCCTTCCCTGACTCTCTTTTTGGACCCAGCACACCTGCACCC
AGGGGA-----AA--TAAACAGCTTTATTGCTCACAGAAAGCCTG--TTT--GGTGGTCT
CTTCACACAGACACGAGTG----------
>LTR7d2_chr7_93639935_93645552_3199_transcribed_ZNF534_k4me3_TSS_NANOG_GRO1of7_7down____chr7_9363993593640344____1399
-GTCAGGCCTCTGAGCCCAAG-----------------------CTATGCCATCATATCC
CCTGTGAC---------------------------------------------CTGCACA
TACACATCCAGA------------------------------------------------
-----------------------------TGGTC--------------------------
------------------GGTTCCTGCCTTAACTGAT-----------------------
---GACATTCCACCACAAAAGAAGTGAAAATGGCC-GTTCC-------------------
------------TG------------------CC----------TTAA----CTGATGAC
ATT---------------------------------------------------------
------------------------------------------------------------
------------------------------------------------------------
------------------------------------------------------------
------------------------------------------------------------
------------GTC--------TT--GTGAAATTCCTTCTCCTGG--------------
----CTCATTCTGGCTCAA--AAGCTCCCCTAC---------------------------
------------------------------------------------------------
------------------------------------------------------------
--------------------T---------GAG----CACCTTGTG--------------
---------------------------AC-CCCCACT-C-TGCCCGCCAGAGAACAACCC
C-C-CTT---------TTTCCTTTACCTACCCA-AATCCTATAA-----------AATG-
GCCCCACCC-C-T-ATGTCCCTTCGCTGACTCTCTTTTCGGACTCAGCCCACCTGCACCC
AGGTGA-----AA--TAAACAGTTTTATTGCTGACTCAAAGCCTG--TTT--GGTGGTCT
CTTCACACGAACGCGAGTGA---------
>LTR7d2_chr5_1641996916425426_3925_ZNF534_k4me3_TSSflanking_NANOG_wangmod_GRO2of7__chr5_1641996916420378____1409
-GTCAGGCCTCTGAGCCCAAG-----------------------CTAAGCCATCATATCC
CCTGTGAC---------------------------------------------CTGCACG
TACACATCCAGA------------------------------------------------
-----------------------------TGGCC--------------------------
------------------GGTTCTTGCCTTAACTGAT-----------------------
---GACATTCCACCACAAAAGAAGTGAAAATGGCCTGTTCC-------------------
------------TG------------------CC----------TTAA----CTGATGAC
ATT---------------------------------------------------------
------------------------------------------------------------
------------------------------------------------------------
------------------------------------------------------------
------------------------------------------------------------
------------GTC--------TT--GTGAAATTACTTCTCCTGG--------------
----CTCATCCTGGCTCAA--AAGCTCCCCTAC---------------------------
------------------------------------------------------------
------------------------------------------------------------
--------------------T---------GAG----CACCTTGTA--------------
---------------------------AC-CCCCACT-C-TGCCTGCCAGAGAACAACCC
C-C-TTTGACTGTAATTTTCCTTTACCTACTCA-AATCCTATCA-----------AACG-
GCCCCACCC-C-T-ATCGCCCTTCGCTGACTCTCTTTTCGGACTCAGCCCACCTGCACCC
AGGTGA-----AA--TAAACAGCTTTATTGCTCACACAAAGCCTG--TTT--GGTGGTCT
CTTCACACGGACGCGAGTGA---------
>LTR7d2_chr7_101935024_101935434_h3k27ac_enh_SOLO_NANOG_7down____chr7_101935024101935434____1410
-GTCAGGCCTCTGAGCCCAAG-----------------------CTAAGCCATCATATCC
CCTGTGAC---------------------------------------------CTGCACG
TACACATCCAGA------------------------------------------------
-----------------------------TGGCC--------------------------
------------------GGTTCCTGCCTTTACTGAT-----------------------
---GACATTCCACCACAAAAGAAGTGAAAATGGCCTGTTCC-------------------
------------TG------------------CC----------TTAA----CTGATGAC
ATT---------------------------------------------------------
------------------------------------------------------------
------------------------------------------------------------
------------------------------------------------------------
------------------------------------------------------------
------------ATC--------TT--GTGAAATTCCTTCTCCTGG--------------
----CTCATCCTGGCTCAA--AAGCTCCCCTAC---------------------------
------------------------------------------------------------
------------------------------------------------------------
--------------------T---------GAG----CACCTTGTG--------------
---------------------------AC-CCCCACT-C-TGCCCGCCAGAGAACAAACC
CCT-TTTGACTGTAATTTTCCTTTACCTACCCA-AATCCTATAA-----------AACG-
GCCCCACCC-C-T-TTCTCCCTTCGCTGACTCTCTTTTCAGACTCAGCCCACCTGCACCC
AGGTGA-----AA--TAAACAGCTTTATTGCTCACACAAAGCCTG--TTT--GGTGGTCT
TTTCACACGGACGTGAGTGA---------
>LTR7d1_chr3_186657774_186663690_1570_ZNF534_KAP1_EncodeTxn_GRO1of7_7down____chr3_186657774186658170____1396
-GTCAGGCCTCTGAGCCTAAG-----------------------CTAAGCCATCATATCC
CCTGAGAC---------------------------------------------CTGCACA
TACACATCCAGA------------------------------------------------
-----------------------------TGGCC--------------------------
------------------GGTTCCTGGCTTAACTGAT-----------------------
---GACATTCCACTACAAAAGAAATGAAAATGGCCTGTTCC-------------------
------------TG------------------CC----------TTAA----CTGATAGC
ATT---------------------------------------------------------
------------------------------------------------------------
------------------------------------------------------------
------------------------------------------------------------
------------------------------------------------------------
------------ATC--------TT--GTGAAATTCCTTCTCCTGG--------------
----CTCATCTTGGCTCAA--AAGCTCCCCTAC---------------------------
------------------------------------------------------------
------------------------------------------------------------
--------------------T---------GAG----CACCTTGTG--------------
---------------------------AC-CCCTACTCC-TGCCTGCCAGAGAACAACCC
CTC-T----------TTTTCCTTTACGTACCTA-AATCCTATAA-----------AATG-
GCCCCACCC-C---ATCTCCCTTCACTGACTC--TTTTTGGACTCAGCCCACCTGCACCC
AGGTG-------A--TTAAAAGATTTATTGCTCAGACAAAGCCTG--TTT--GGTGGTCT
CTTCACACGGACACACATGA---------
>LTR7d1_chr1_239101236_239107062_3312_ZNF534_EncodeRepressed_GRO1of7_7down____chr1_239101236239101619____1383
-GTCAGGCCTCTGAGCCTAAG-----------------------CTAAGCCATCATATCC
CCTGTGAC---------------------------------------------CTAAATG
TACACATGTAGG------------------------------------------------
-----------------------------TGGCC--------------------------
------------------TGTTCCTGCCTTAACTGAT-----------------------
---GACATTCTACCACAAAAGAAATGAAAATGGCCTGTTCC-------------------
------------TG------------------CC----------TTAA----CTGATGGC
ATT---------------------------------------------------------
------------------------------------------------------------
------------------------------------------------------------
------------------------------------------------------------
------------------------------------------------------------
------------ATC--------TT--GTGAAATTCCTTCTTC-----------------
-----------TGGCTCAA--AAGCCCCTTTAC---------------------------
------------------------------------------------------------
------------------------------------------------------------
--------------------T---------GAG----CACCTTGTG--------------
---------------------------AC-CTCTACTCC-TGCCTGCCAGAGAACAACCT
CCC-T----------TTTTCCTTTACTTACCTA-AATCCTATAA-----------AACG-
GTCCTACCC-C---ATCTCCTTTCGCTGACTC--TTTTCGGACTCAGCTTGCCTGCACCT
AGGTG-------A--TTAAAAGCTTTATTGCTCACACAAAGCCTG--TTT--GGTGGTC-
----ACACAGACACACATGA---------
>LTR7d1_chr9_7818069478186819_3369_ZNF534_ZNF90_EncodeTxn_GRO2of7__chr9_7818069478181102____1407
-GTCAGGCCTCTGAGCCCAAG-----------------------CTAAGCCATCATATCC
CCTGTGAC---------------------------------------------CTGCACA
TACACATCCAGA------------------------------------------------
-----------------------------TGGCT--------------------------
------------------GGTTCCTGCCTTAACAGAT-----------------------
---GACATTCCACCACAAAAGACATGAAAATGGCCTGTTCC-------------------
------------TG------------------CC----------TTAA----CTGATGAC
ATT---------------------------------------------------------
------------------------------------------------------------
------------------------------------------------------------
------------------------------------------------------------
------------------------------------------------------------
------------ATC--------TT--GTGAAATTCCTTCTCCTGG--------------
----CTCATCCTGGCTCAA--AAGCTCCCTGAC---------------------------
------------------------------------------------------------
------------------------------------------------------------
--------------------T---------GAG----CACCTTGTA--------------
---------------------------AC-CCCCACTCC-TGCCTGCCAGAGAACAACCC
TCC-TTTGACTGTAATTTTCCTTTACCTACCCA-AATTTTATAA-----------AATG-
GCCCTACCC-C---ATCTCCCTTCTCTGACTC--TTTTCGGACTCAGCCCACCTGCACCC
AGGTG-------A--TTAAAAGCTATATTGTTCACACAAAGCCTG--TTT--GGTAGTCT
CTTCACACAGACACACATGA---------
>LTR7d1_chr18_42991497_42996809_3227_1_EncodeRepressed_7down____chr18_4299149742991957____1408
-GTCATGCCTCTGAGCCCAAG-----------------------CTAAGCCATCATATCC
CCTGTGAC---------------------------------------------CTGCATG
TACACATTCAAA------------------------------------------------
-----------------------------TGGCC--------------------------
------------------TGTTCCTGCCTTAACTGAT-----------------------
---GACATTCCACCACGAAAGAAATGAAAATGGCCTGTTCC-------------------
------------TG------------------CC----------TTAA----CTGATGAC
ATT---------------------------------------------------------
------------------------------------------------------------
------------------------------------------------------------
------------------------------------------------------------
------------------------------------------------------------
------------ATC--------TT--GTGAAATTCCTTCTCCTGG--------------
----CTCATCCTGACTCAA--AAGCTCCCGTAC---------------------------
------------------------------------------------------------
------------------------------------------------------------
--------------------T---------GAG----CACCTTGTG--------------
---------------------------AC-CCCCACTCC-TGCCTGCCAGAGAACAACCC
CCC-TTTGACTGTAATTTTCCTCTACCTACCCA-AATCTTATAA-----------AATG-
GCCCCACCC-C---ATCTCCCTTCGCTGACTCTCTTTTCGGACTCAGCCCGCCTGCGGCC
AGGTG-------A--TTAAAAGCTTTATTGCTCACACAAAGCCTG--TTT--TGTGGTCT
CTTCACACAGATGCACATGA---------
>LTR7d1_chr6_137060268_137067121_3083_ZNF534_EncodeTxn_GRO4of7_C_7down___chr6_137066710137067121___1408
TGTCAGGCCTCTGAGCCCAAG-----------------------CTAAGCCATCATATCC
CCTGTGAC---------------------------------------------CTGCACA
TACACATCCAGA------------------------------------------------
-----------------------------TGGCC--------------------------
------------------AGCTCCTGCCTTAACTGAT-----------------------
---GACATTCCACCACGAAAGAAATGAAAATGGCCTGTTCC-------------------
------------TG------------------CC----------TTAA----CTGATAAC
ATT---------------------------------------------------------
------------------------------------------------------------
------------------------------------------------------------
------------------------------------------------------------
------------------------------------------------------------
------------ATC--------TT--GTGAAATTCCTTCTCCTGG--------------
----CTCATCCTGGCTCAA--AAGCTCCCTTAC---------------------------
------------------------------------------------------------
------------------------------------------------------------
--------------------T---------GAG----CACCTTGT---------------
---------------------------AC-CCCCACTCC-TGCCTGCCAGAGAACAACCC
CCC-TTTGACTGTAATTTTCCTTTACCTACCCA-AATCTTATAA-----------AACG-
GCCCCACCC-C-T-ATCTCCCTTTGCTGACTCTCTTTTAGGACTCAGCCCACCTGCACCC
AGGTG-------A--TTAAAAGCTTTATTGCACACACAAAGCCTG--TTT--GGTGGTCT
CTTCACACGGACGCAAGTG----------
>LTR7d2_chr8_112195874_112201403_4669_ZNF534_ZNF90_KAP1_EncodeRepressed_NANOG_7down____chr8_112195874112196275____1401
-GTCAGGTCTCTGAGCCCAAG-----------------------CTAAGCCATCATATCC
CCTGTGAC---------------------------------------------CTGCACG
TACACATCCAGA------------------------------------------------
-----------------------------TGGCC--------------------------
------------------GGTTCCTGCCTTAACTGAT-----------------------
---GACATTCCACCACAAAAGAAATGAAAATGGCCTGTTCC-------------------
------------TG------------------CC----------TTAA----CTGATGAC
TTT---------------------------------------------------------
------------------------------------------------------------
------------------------------------------------------------
------------------------------------------------------------
------------------------------------------------------------
------------ATC--------TT--GTGAAATTCCTTCTCCTGG--------------
----CTCATTCTGGCTCAA--AAGCTCCCCTAC---------------------------
------------------------------------------------------------
------------------------------------------------------------
--------------------T---------GAG----CACCTTGTG--------------
---------------------------AC-CCCCACTCC-TGCCTGCCAGAGAACAACCC
TCC-T----------TTTTCCTTTACCTACCCA-AATCCTATAA-----------AACA-
GCCCCACCC-C-T-ATCTCCCTTCGCTGACTCTCTTTTCGGACTCAGCCCACCTGCTCCC
AGGTG-------A--TAAACAGCTTTATTGCTCACACAAAGCCTG--TTT--CATGGTCT
CTTCACACGAACACAAGTGA---------
>LTR7d1_chr12_25163213_25169508_3107_ZNF534_EncodeTxn_GRO3of7_7down____chr12_2516321325163617____1403
-GTCAGGCCTCTGAGCCCAAG-----------------------CTAAGCCATCATATCC
CCTGTGAC---------------------------------------------CTGCACG
TACACATCTAGA------------------------------------------------
-----------------------------TGGCC--------------------------
------------------GGTTCCTGCCTTAACTGAT-----------------------
---GACATTCCGCCACAAAAAAAGTGAAAATGGCCTGTTCC-------------------
------------TG------------------CC----------TTAA----CTGATGAC
ATT---------------------------------------------------------
------------------------------------------------------------
------------------------------------------------------------
------------------------------------------------------------
------------------------------------------------------------
------------ATC--------TT--GTGAAATTCCTTCTCCTGG--------------
----CTCATCCTGGCTTAA--AAGCTCTCCTAC---------------------------
------------------------------------------------------------
------------------------------------------------------------
--------------------T---------GAG----CACCTTGTG--------------
---------------------------AC-CCCCACTCC-TGCCTGCCAGAGAACAACCC
CTC-TTTGACGGTGATTTTCCTTTACCTACGCA-AATCTTATAA-----------AACG-
GCCCTACCC-C-T-ATCTCCCTTCGCTGACTCTCTTTTCGGACTCAGCCCACCTGCACCC
AGGTG-------A--TTAAAAGCTTTATTGCTCACACAAAGCCTG--TTT--GGTGGTCT
CTTCATATGGACG----------------
>LTR7d1_chr6_62791671_62797450_2959_ZNF534_KAP1_EncodeRepressed_GRO1of7_7down____chr6_6279167162792025____1354
-GTCAGGCCTCTGAGCCCAAG-----------------------CTAAGCCATCATATCC
CCTGTGTC---------------------------------------------CTGCACG
TACACATCTAGA------------------------------------------------
-----------------------------TGGCC--------------------------
------------------GGTTCCTGCCTTAACTGAT-----------------------
---GAC------------------------------------------------------
------------------------------------------------------------
ATT---------------------------------------------------------
------------------------------------------------------------
------------------------------------------------------------
------------------------------------------------------------
------------------------------------------------------------
------------ATC--------TT--GTGAAATTCCTTATCCTGG--------------
----CTCTTCCTGGCTCAA--AAGCTCCCCTAC---------------------------
------------------------------------------------------------
------------------------------------------------------------
--------------------T---------GAG----CACCTTGTG--------------
---------------------------AC-CCCCACTCC-TGCCTGCCAGAGAACAACCC
ACC-TTTGACTGTAATTTTCCTTTACCTACACA-AATCTTATAA-----------AATG-
GCGCCACCC-C-T-ATCGCCCTTTGCT----CTCTTTTCAGACTCAGCCCACCTGCACCC
AGGTG-------A--TTAAAAGCTTTATTGCTCACACAAAGCCTG---TT--GGTGGGCT
CTTCACATGGACACGAGTGA---------
>LTR7d1_chr5_5076271_5076678_h3k27ac_EncodeRepressed_SOLO_NANOG_C_7down___chr5_50762715076678___1407
TGTCAGGCCTCTGAGCCCAAG-----------------------CTAAGCCATCATATCC
CCTGTGAC---------------------------------------------CTGCACG
TACACACCCAGA------------------------------------------------
-----------------------------TGGCC--------------------------
------------------GGTTCCTGCCTTAACTGAT-----------------------
---GACATTCCACCACAAAAGAAATGAAAATGGCCTGTTCC-------------------
------------TG------------------CC----------TTAA----CTGATGAC
ATT---------------------------------------------------------
------------------------------------------------------------
------------------------------------------------------------
------------------------------------------------------------
------------------------------------------------------------
------------ATC--------TT--GTGAAATTCCTTCTCCTGG--------------
----CTCATGCTGGCTCAA--AAG--CCCCTAC---------------------------
------------------------------------------------------------
------------------------------------------------------------
--------------------T---------GAG----CACCTTGTG--------------
---------------------------AC-CCCCACTCC-TGCCTGCCAGAGAACAACTC
CCC-TTTGACTGTAATTTTCCTTTACCTACCCA-AATCTTATAA-----------AACG-
GCCCCACCC-A-T-ATCTCCCTTCGTTGACTCT--TTTCAGACTCAGCCCGCCTGCATCC
AGGTG-------A--TAAACAGCTTTATTGCTCACACAAAGCCTG--TTT--GGTGGTCT
CTTCACACAGACGTGTGTG----------
>LTR7d1_chr4_20629771_20635978_4427_ZNF534_ZNF90_KAP1_EncodeRepressed_NANOG_C_7down___chr4_2063556920635978___1409
TGTCAGGCCTCTGAGCCCAAG-----------------------CTAAGCCATCATATCC
CCTGTGAC---------------------------------------------CTGCACG
TACACATCCAGA------------------------------------------------
-----------------------------TGGCC--------------------------
------------------GGTTCCTGCCTTAACTAAT-----------------------
---GACATTCCACCACAAAAGAAATGAAAATGGCCTGTTCC-------------------
------------TG------------------CC----------TTAA----CTGATGAC
ATT---------------------------------------------------------
------------------------------------------------------------
------------------------------------------------------------
------------------------------------------------------------
------------------------------------------------------------
------------ATC--------TT--GTGAAATTCCTTCTCCTGG--------------
----CTCATCCTGGCTCAA--AAGCTCCCCTAC---------------------------
------------------------------------------------------------
------------------------------------------------------------
--------------------T---------GAG----CACCTTGTG--------------
---------------------------AC-CCCCACCCC-TGCCTGCCAGAGAACAACCC
GGC-TTTGACTGTAATTTTCCTTTACCTATCCA-AATCTTATAA-----------AACG-
GCCCCACCC-C-T-ATCTCCCTTCGCTGACTCTCTTTTCAGACTCAGCCCGCCTGCACCC
AGGTG-------A--TTAAAAGCTTTATTGCTCACACAAAGCCTG--TTT--GATGGTCT
CTTCACATGGATGTGTATG----------
>LTR7d2_chr3_890694_896413_4680_ZNF534_EncodeTxn_GRO4of7_C_7down___chr3_896002896413___1401
TGTCAGGCCTCTGAGCCCAAG-----------------------CTAAGCCATCATATCC
CCTGTGAC---------------------------------------------CTGCATG
TACACATCCAGA------------------------------------------------
-----------------------------TGGCC--------------------------
------------------AGATCCTGCCTTAACTGAT-----------------------
---GACATTCCACCACAAAAGAAGTGAAAATGGCCTGTTCC-------------------
------------TA------------------CC----------TTAA----CTGATGAC
ATT---------------------------------------------------------
------------------------------------------------------------
------------------------------------------------------------
------------------------------------------------------------
------------------------------------------------------------
------------GTC--------TT--GTGAAATTCCTTCTCCTGG--------------
----CTCATCCTGGCTCAA--AAGTTTCCCTAC---------------------------
------------------------------------------------------------
------------------------------------------------------------
--------------------T---------GAG----CACCTTGTG--------------
---------------------------AC-CCCCACTCC-TGTCTGCCAGAGAACAACCC
CTC-T----------TTTTCCTTTACCTACCCA-AATCTTATAA-----------AATG-
GCCCCACCC-C-T-ATCTCTCTTCACTGACTCTCTTTTTGGACTCAGCCCACCTGCACCC
AGGTGA-----AA--TAAACAGCTTTATTGCTCACACAAAGCCTG--CTT--GGTGGTCT
TTTCACATGGATGCACATG----------
>LTR7d2_chr8_8168723_8183856_2383_ZNF534_KAP1_EncodeRepressed_GRO3of7_7down____chr8_81687238169074____1350
-GTCAGTCCTCTGAGCCCAAG-----------------------CTAAGCCATCATATCT
CCTGTGAC---------------------------------------------CTGCATG
TACATATCCAGA------------------------------------------------
-----------------------------TGGCC--------------------------
------------------GGTTCCTGCCTTAACTGAT-----------------------
---GACAT----------------------------------------------------
------------------------------------------------------------
--T---------------------------------------------------------
------------------------------------------------------------
------------------------------------------------------------
------------------------------------------------------------
------------------------------------------------------------
------------ACC--------TT--GTGAAATTCCTTCTCCTTG--------------
----CTCATCCTGGCTCCA--AAGCTCCCCTAC---------------------------
------------------------------------------------------------
------------------------------------------------------------
--------------------T---------GAG----CACCTTGTG--------------
---------------------------GC-CCCCACTCC-TGCCTGCCAGAGAACAACCC
CCC-T----------TTTTCCTTTACCTACCCA-AATCCTATAA-----------AATT-
GCCCCACCC-C-T-ATCTCCCTTCACTGACTCTCTTTTTGGACTCAGCCCACCTGTACCC
AGGTGA-----AA--TAAACAGCTTTACTGCTCACACAAAGCCTG--TTT--GGTGGTCT
CTTCACATGGATGCATGTGA---------
>LTR7d2_chr8_12481807_12496943_2385_ZNF534_KAP1_EncodeRepressed_chimeric_GRO3of7_C_7down___chr8_1249659212496943___1350
TGTCAGTCCTCTGAGCCCAAG-----------------------CTAAGCCATCATATCT
CCTGTGAC---------------------------------------------CTGCATG
TACATATCCAGA------------------------------------------------
-----------------------------TGGCC--------------------------
------------------GGTTCCTGCCTTAACTGAT-----------------------
---GACAT----------------------------------------------------
------------------------------------------------------------
--T---------------------------------------------------------
------------------------------------------------------------
------------------------------------------------------------
------------------------------------------------------------
------------------------------------------------------------
------------ATC--------TT--GTGAAATTCCTTCTCCTTG--------------
----CTCATCCTGGCTCCA--AAGCTCCCCTAC---------------------------
------------------------------------------------------------
------------------------------------------------------------
--------------------T---------GAG----CACCTTGTG--------------
---------------------------GC-CCCCACTCC-TGCCTGCCAGAGAACAACCC
CCC-T----------TTTTCCTTTACCTACCCA-AATCCTATAA-----------AATT-
GCCCCACCC-C-T-ATCTCCCTTCACTGACTCTCTTTTTGGACTCAGCCCACCTGTACCC
AGGTGA-----AA--TAAACAGCTTTACTGCTCACACAAAGCCTG--TTT--GGTGGTCT
CTTCACATGGATGCATGTG----------
>LTR7d2_chr3_176061364_176066982_4516_ZNF534_EncodeTxn_GRO4of7_7down____chr3_176061364176061752____1388
-GTCAGGCCTCTGAGCCCAAG-----------------------CTAAGCCATCATATCC
CCTGTGAC---------------------------------------------CTGCACG
TACACATCCAGA------------------------------------------------
-----------------------------TGGCC--------------------------
------------------AGTTCCTGCCTTAACTGAT-----------------------
---GACATTCCACCACAAAAGAAGTGAAAATGGCCTGTTCC-------------------
------------TG------------------CC----------TTAA----CTGATGAC
ATT---------------------------------------------------------
------------------------------------------------------------
------------------------------------------------------------
------------------------------------------------------------
------------------------------------------------------------
------------ATC--------TT--GTGAAATTCCTTCTCCTGG--------------
----CTCATCCTGGCTCAA--AAGCTCCCCTAC---------------------------
------------------------------------------------------------
------------------------------------------------------------
--------------------T---------GAG----CACCTTGTG--------------
---------------------------AC-CCCCACTCC-TGCCTGCCAGAGAACAACCT
CCC-T----------TTTTCCTTTACCTACCCA-AATCCTATAA-----------AATG-
GCCCCACCC-C-T-ATCTCCCTTCACTGAC-------------TCAGCCTGCCTGAACCC
AGGTGA-----AA--TAAACAGCTTTATTGCTCACACAAAGCCTG--TTT--GGTGGTCT
CTTCACATGGACGCAAGTGA---------
>LTR7d2_chr21_16914128_16919898_3219_ZNF534_KAP1_EncodeRepressed_7down____chr21_1691412816914528____1400
-GTCAGGCCTCTGAGCCCAAG-----------------------CTAAGCCATCATATCC
CCTGTGAC---------------------------------------------CTGCACG
TACACATCCAGA------------------------------------------------
-----------------------------TGGCT--------------------------
------------------GGTTCCTGCCTTAACTGAT-----------------------
---GACATTCCACCACCAAAGAAATGAAAATGGCCTGTTCC-------------------
------------TG------------------CC----------TTAA----CTGATGGC
ATT---------------------------------------------------------
------------------------------------------------------------
------------------------------------------------------------
------------------------------------------------------------
------------------------------------------------------------
------------ATC--------TT--GTGAAATTCCTTCTCCTGG--------------
----CTCATCCTGGCTCAA--AATCTCCCCTAC---------------------------
------------------------------------------------------------
------------------------------------------------------------
--------------------T---------GAG----CACCTTGTG--------------
---------------------------AC-CCCCACTCC-AGCCTGCCAGAGAACAATCC
CCC-T----------TTTTCCTTTACCTACCCA-AATCCTATAA-----------AAGG-
GCCCCACCC-C---ATCTCCCTTCCTTGACTCTCTTTTCGGACTCAGCCCACCTGCACCC
AGGTGA-----AA--TAAACAGCTTTATTGCTCACACAAAGCCTG--CTT--GGAGGTCT
CTTCACACGGACGCGCATGA---------
>LTR7d2_chr4_52834802_52835186_h3k27ac_enh_SOLO_FOXP1_NANOG_44108_SMAD11_TCF4_7down____chr4_5283480252835186____1383
-GTCAGGCCTCTGAGCCCAAG-----------------------CTAAGCCATCATATCC
CCTGTGAC---------------------------------------------CTGCACG
TACACATCCAGG------------------------------------------------
-----------------------------TGGCT--------------------------
------------------GGTTCCTGCCTTAACTGAT-----------------------
---GACATTCCATCACAAAAGAAATGAAAATGGCCTGTTCC-------------------
------------TG------------------CC----------TTAA----CTGATGGC
ATT---------------------------------------------------------
------------------------------------------------------------
------------------------------------------------------------
------------------------------------------------------------
------------------------------------------------------------
------------ATC--------TT--GTGAAATTCCTTCTCCTGG--------------
----CTCATCCTGTCTCAA--AAGCTCCCCTGC---------------------------
------------------------------------------------------------
------------------------------------------------------------
--------------------T---------GAG----CA---------------------
------------------------------CCCCACTCC-TGCCTGCCAGAGAACAACCC
TCC-T----------TTTTCCTTTACCTACCCA-AATCCTATAA-----------AACG-
GCCCCACCC-C---ATCTCCCT--------TCACTTTTCGGACTCAGCCCACCTGCACCC
AGGTGA-----AA--TAAACAGCTTTATTGCTCGCACAAAGCCTG--TTT--GGTGGTCT
CTTCACACGGACGCGAGTGA---------
>LTR7d2_chr4_166520700_166526430_3325_ZNF534_EncodeRepressed_7down____chr4_166520700166521091____1391
-GTCAGGCCTCTGAGCCCAAG-----------------------CTAAGCCATCATATCC
CTTGTGAC---------------------------------------------CTGCACG
TACACATCCAGA------------------------------------------------
-----------------------------TGGCC--------------------------
------------------AGTTCCTGCCTTAACTGAT-----------------------
---GACATTCCACCACAAAAGAAATGAAAATAGCCTGTTCC-------------------
------------TG------------------CC----------TTAA----CTGATGGC
GTT---------------------------------------------------------
------------------------------------------------------------
------------------------------------------------------------
------------------------------------------------------------
------------------------------------------------------------
------------ATC--------TT--GTGAAATTCCTTCTCCTGG--------------
----CTCATCCTGGCTCAA--AAGCTCCCCTAC---------------------------
------------------------------------------------------------
------------------------------------------------------------
--------------------T---------GAG----CACCTTGTG--------------
---------------------------AC-CTCCACTCC-TGCCTGCCAGAGAACAACCC
CCC-T----------TTTTCCTTTACCTACCCA-AATCCTATAA-----------AACG-
GCCCCACCC-C---ATCTCCCTTCACTAACT--CTTTTCAGACTCAGCCCACCTGCACCC
AGGTGA-----AA--TAAACAGTTTTATTGCTCACACAAAGCCTG--TTT--GCTGGTCT
CTTCACAAGGATG----------------
>LTR7d2_chr2_179051593_179057323_3319_1_EncodeTxn_GRO3of7_C_7down___chr2_179056938179057323___1385
TGTCAGACCTCTGAGCCTAAG-----------------------CTAAGCTATCACATCC
CCTGTGAC---------------------------------------------CTGCACA
TACATATCCAGA------------------------------------------------
-----------------------------TGGCC--------------------------
------------------AGTTCCTGCCTTAACTAAT-----------------------
---GACATTCCACCACAAAAGA-----AAATAGCCTGTTCC-------------------
------------TG------------------CC----------TTAA----CTGATGGC
ATC---------------------------------------------------------
------------------------------------------------------------
------------------------------------------------------------
------------------------------------------------------------
------------------------------------------------------------
------------ATC--------TT--GTGAAATTCCTTCTCCTGG--------------
----CTCATCCTGACTCAA--AAGCTCCCCTAC---------------------------
------------------------------------------------------------
------------------------------------------------------------
--------------------T---------GAG----CACCTTGTG--------------
---------------------------AC-CCCCACTCC-TGCCTGCCAGAGAAC--CCC
CCC-T----------TTTTCCTTTACCTACCCA-AATCCTATAA-----------AACG-
GCCCCACCC-C---ATCTCCCTTCATTGACT--CTTTTCGGACTCAGCCCACCTGCACCC
AGGTGA-----AA--TAAACAGCTTTATTGCTCACACAAAGCCTG--TTT--GGTGGTCT
CTTCACACGGATG----------------
>LTR7d2_chr2_79211346_79217707_2946_ZNF534_KAP1_EncodeRepressed_GRO4of7_C_7down___chr2_7921730979217707___1398
TGTCAGGCCTCTGAGCCCAAG-----------------------CTAAGCCATCATATTC
CCTGTGAC---------------------------------------------CTGCACG
TACACATCCAGA------------------------------------------------
-----------------------------TGACT--------------------------
------------------GGTTCCTGCCTTAACTGAT-----------------------
---GACATTCCACTACAAAAGAAATGAAAATGGCCTGTTCC-------------------
------------TG------------------CC----------TTAA----CT------
------------------------------------------------------------
------------------------------------------------------------
------------------------------------------------------------
------------------------------------------------------------
------------------------------------------------------------
-------------CC--------TT--GTGAAATTCCTTCTCCTGG--------------
----CTCATCCTGGCTCAA--AAGCTCCCCTAC---------------------------
------------------------------------------------------------
------------------------------------------------------------
--------------------T---------GAG----CACCTTGTG--------------
---------------------------GC-CCCCACTCC-TGCCCGCCAGAGAAC---CC
CCC-TTTGACTGTAATTTTCCTTTACCTACCCA-AATCTTATAA-----------AACG-
GCCCCACCT-C-T-ATCTCCCTTCACTGACTCTCTTTTCAGACTCAGCCCCCCTGCACCC
AGGTGA-----AA--TAAACAGCTTTATTGCTCACACAAAGCCTG--TTT--GGTGGTCT
CTTCACACGGACTCACATG----------
>LTR7d1_chr2_22970193_22970590_enh_SOLO_NANOG_44108_C_7down___chr2_2297019322970590___1396
TGTCAGGCCTCTGAGCCCAAG------------------------TAAGCCATCATATCC
CCTGTGAC---------------------------------------------CTGCATT
TACACATCCAGA------------------------------------------------
-----------------------------TGGCC--------------------------
------------------GGTTCCTGCCTTAACTGTT-----------------------
---GGCATTCCACCACAAAATAAATGAAAATGGCCCGTTCC-------------------
------------TG------------------AC----------TTAA----CTGATGGC
ATT---------------------------------------------------------
------------------------------------------------------------
------------------------------------------------------------
------------------------------------------------------------
------------------------------------------------------------
------------GTC--------TT--GTGAAATTCCTTCTCCTGG--------------
----CTCATGCTGGCTTAA--AAGCTCCCCTAC---------------------------
------------------------------------------------------------
------------------------------------------------------------
--------------------T---------GAG----CACCTTGTG--------------
---------------------------AC-CCCCCCTCC-TGCCTGCCAGAGAACAACCC
CCC-TT----------TTTCCTTTACCTACCCA-AATCCTATCA-----------AATG-
GCCCCACCC---T-ATCTCCCTTTGCTGACTC--TTTTTGGACTCAGCCTGCCTGCACCC
AGGTG-------A--TTAAAAGCTTTATTGCTCACACAAAGCCTG--TTT--GGTGGTCT
CTTCACAGGGACGCGTGTG----------
>LTR7d1_chr11_94345725_94351415_4087_ZNF90_KAP1_EncodeTxn_7down____chr11_9434572594346118____1393
-GTCAGGCCTCTGAGCCCAAG-----------------------CTAAGCCATCATATCC
CCTGTGAC---------------------------------------------CTGCATG
TACACATCCAGA------------------------------------------------
-----------------------------TGGCC--------------------------
------------------AGTTCCTGCCTTAACTGAT-----------------------
---GACATTCCACCACAAAAGAAATGAAAATGGCCTGTTCC-------------------
------------TG------------------CC----------TTAA----CTGATGGC
ATT---------------------------------------------------------
------------------------------------------------------------
------------------------------------------------------------
------------------------------------------------------------
------------------------------------------------------------
------------ATC--------TT--GTGAAATTCCTTCTCCTGG--------------
----CTCATCCTGGCTCAA--AAGCTCCCCTAC---------------------------
------------------------------------------------------------
------------------------------------------------------------
--------------------T---------GAG----CACCTTGTG--------------
---------------------------AC-CCCCATTCC-TGCCCGCCAGAGAACAACCC
CCC-TT----------TTTCCTTTACCTACCCA-AATCCTATAA-----------AACG-
GTCCCACCC---T-ATCTCCCTTTGCTGACTCTCTTTTCGGACTCAACCTGCCTGCACCC
AGGTG-------A--TTAAAAGCTTTATTGCTCACACAAAGCCTG--CTT--GGTGGTCT
CTTCAAATGGAC----GTG----------
>LTR7d1_chr7_125917557_125924110_3594_ZNF534_KAP1_k27ac_EncodeTxn_GRO3of7_7down____chr7_125917557125917965____1407
-GCCAGGCCTCTGAGCCCAAG-----------------------CTAAGCCATCATATCC
CCTGTGAC---------------------------------------------CTGCACG
TACACATCCAGA------------------------------------------------
-----------------------------TGGCC--------------------------
------------------GGTTCCTGCCTTAACTGAT-----------------------
---GACATTCCACCACAAAAGAAGTGAAAATGGCCTGTTCC-------------------
------------TG------------------CC----------TTAA----CTGATGAC
AAT---------------------------------------------------------
------------------------------------------------------------
------------------------------------------------------------
------------------------------------------------------------
------------------------------------------------------------
------------GTC--------TT--GTGAAATTCCTTCTCCTGG--------------
----CTCATGCTGGCTCAA--AAGCTCCCCTAC---------------------------
------------------------------------------------------------
------------------------------------------------------------
--------------------T---------GAG----CACCTTGTG--------------
---------------------------AC-CCCCAC-CC-TGCCCGCCAGAGAACAACCC
CCC-TTTGACTGTAATTTTCCTTTACCTACCCA-AATCCTATAA-----------AATG-
GCCCCACCC---C-ATCTCCCTTTGCTGACTCTCTTTTTGGATTTAGCCAGCCTGCACCC
AGGTG-------A--TTGAAAGCCTTATTGCTCACACAAAGCCTG--TTT--GGTGGTCT
CTTCACATCGACGCTCATGA---------
>LTR7d1_chr8_56439026_56439435_EncodeRepressed_SOLO_7down____chr8_5643902656439435____1409
-GTCAGGCCTCTGAGCCCAAG-----------------------CTAAGCCATCATATCC
CCTGTGAC---------------------------------------------CTGCACG
TACACATCCAGA------------------------------------------------
-----------------------------TGGCC--------------------------
------------------AGTTCCTGCTTTAACTGAT-----------------------
---GACATTCTACCACAAAAGAAGTGAAAATGGCCTGTTCT-------------------
------------TG------------------CC----------TTAA----GTGATGAC
ATT---------------------------------------------------------
------------------------------------------------------------
------------------------------------------------------------
------------------------------------------------------------
------------------------------------------------------------
------------ATC--------TT--GTGAAATTCCTTCTCCTGG--------------
----CTCGTCCTGGCTCAA--AAGCTCCCCTAC---------------------------
------------------------------------------------------------
------------------------------------------------------------
--------------------T---------GAG----CACCTTGTG--------------
---------------------------AC-CCCCACACC-TGCCCGCCAGAGAACAACCC
CCC-TTTGACTGTAATTTTCCTTTACCTACCCA-AATCTTATAA-----------AATG-
GCCTCACCC-T-T-ATCTCCCTTTGCTGACTCTCTTTTCGGACTCAGCCCGCCTGCACCC
AGATG-------A--TTAAAAGCTTTATTGCTCACACAAAGCCTG--TTT--GGTGGTCT
CTTCACACCGACGCGCATGA---------
>LTR7d1_chr3_153226150_153232523_3380_ZNF534_EncodeRepressed_GRO7of7_C_7down___chr3_153232111153232523___1409
TGTCAGGCCTCTGAGCCCAAG-----------------------CTAAGCCATCATATCC
CCTGTGAC---------------------------------------------CTGCACG
TACACATCCAGA------------------------------------------------
-----------------------------TGGCC--------------------------
------------------AGTTCCTGCCTTAACTGAT-----------------------
---GACATTCCACCACAGAAGAAGTGAAAATGGCCTGTTCG-------------------
------------TG------------------CC----------TTAA----CTGATGAC
ATT---------------------------------------------------------
------------------------------------------------------------
------------------------------------------------------------
------------------------------------------------------------
------------------------------------------------------------
------------ATC--------TT--GTGAAATTCCTTCTCCTGG--------------
----CTCATCCTGGCTCAA--AAGCTCCCCTAC---------------------------
------------------------------------------------------------
------------------------------------------------------------
--------------------T---------GAG----CACCTTGTG--------------
---------------------------AC-CCCCACACC-TGCCCGCCAGAGAACAACCC
CCC-TTTGACTATAACTTTCCTTTACCTACCCA-AATCTTATAA-----------AATG-
GCCCCACCC-A-T-GTCTCCCTTCGCTGACTCTCTTTTCGGACTCAGCCCGCCTGCACCC
AGGTG-------A--TAAAAAGCTTTATTGCTCACACAAAGCCTG--TTT--GGTGGTCT
CTTCACACGGACGCGCATG----------
>LTR7d1_chr14_86731586_86737060_2791_1_EncodeTxn_NANOG_7down____chr14_8673158686731996____1409
-GTCAGGCCTCTGAGCCCAAG-----------------------CTAAGCCATCATATCC
CCTGTGAC---------------------------------------------CTGCACG
TACACATCCAGA------------------------------------------------
-----------------------------TGGCC--------------------------
------------------GGTTCCTGCCTTAACTGAT-----------------------
---GACATTCCACCACAAAAGAAGTGAAAATGGCCTGTTCC-------------------
------------TG------------------CC----------TTAA----CTGATGAC
ATT---------------------------------------------------------
------------------------------------------------------------
------------------------------------------------------------
------------------------------------------------------------
------------------------------------------------------------
------------ATC--------TT--GTGAAATTCCTTCTCCTGG--------------
----CTCATCCTGGCTCAA--AAGCTCCCCTAC---------------------------
------------------------------------------------------------
------------------------------------------------------------
--------------------T---------GAG----CACCTTGTG--------------
---------------------------AC-CCCCACTCC-TGCCCACCAGAGAACAACCC
TCC-TTTGACTGTAATTTTCCTTTATCTACCCA-AATCTTATAA-----------AATG-
GCCCCACCC-T-T-ATCTCCCTTTGCTGACTCTCTTTTCGGATTCAGCCCACCTGCACCC
AGGTG-------A--TTAAAAGCTTTATTGCTCACACAAAGCCTG--TTT--GGTGGTCT
CTTCACAGGGACGCGCATGA---------
>LTR7d1_chr3_141204901_141211729_3245_ZNF534_EncodeTxn_GRO3of7_7down____chr3_141204901141205306____1405
-GTCAGGCCTCTGAGCCCAAG-----------------------CTAAGCCATCATATCC
CCTGTGAC---------------------------------------------CTGCACG
TACACATCCAGA------------------------------------------------
-----------------------------TGGCC--------------------------
------------------AGTTCCTGCCTTAACTGAT-----------------------
---GACATTCCACCACAAAAGAAGTGGAAATGGCCTGTTCC-------------------
------------TG------------------CC----------TTAA----CTGATGAC
ATT---------------------------------------------------------
------------------------------------------------------------
------------------------------------------------------------
------------------------------------------------------------
------------------------------------------------------------
------------ATC--------TT--GTGAAGTTCCTTCT---GG--------------
----CTCATCCTGGCTCAA--AAGCTCCCCTAC---------------------------
------------------------------------------------------------
------------------------------------------------------------
--------------------T---------GAG----CACCTTGTG--------------
---------------------------AC-CCCCACTCC-TGCCCACCAGAGAACAACCC
-CC-TTTGACTGTAATTTTCCTTTACCTACCCA-AATCTTATAA-----------AACG-
GCCCCACCC-C-T-ATCTCCCTTTGCTGACTCTCTTTTCGGACTTAGCCCACCTGCACCC
AGGTG-------A--TTAAAAGCTTTATTGCTCACACAAAGCCTG--TTT--GGTGGTCT
CCTCACATGGACAAGCACGA---------
>LTR7d1_chr13_48056344_48062289_3125_ZNF534_ZNF90_KAP1_EncodeTxn_NANOG_7down____chr13_4805634448056764____1407
-GTCAGGCTTCTGAGCCCAAG-----------------------CTAAGCCATCATATCC
CCTGTGAC---------------------------------------------CTGCACG
TACACATCCAGA------------------------------------------------
-----------------------------TGGCC--------------------------
------------------AGTTCCTGCCTTAACTGAT-----------------------
---GACATTCCACCGCAAAAGAAATGAAAATGGCCTGTTCC-------------------
------------TG------------------CC----------TTAA----CTGATGAC
ATT---------------------------------------------------------
------------------------------------------------------------
------------------------------------------------------------
------------------------------------------------------------
------------------------------------------------------------
------------ATC--------TT--GTGAAATTCCTTCTCCTGG--------------
----CTCATCCTGGCTCAA--AAGCTCCCCTAC---------------------------
------------------------------------------------------------
------------------------------------------------------------
--------------------T---------GAG----CACCTTGTG--------------
---------------------------AC-CCCCACTCC-TGCCCGCCAGAGAACAAGCC
CCC-TTTGACTGTAATTTTCCTTTACCTACCCA-AATC--ATAA-----------AATG-
GCCCCACCC-C-T-ATCTCCCTTCACTGACTCTCTTTTCGGACTCAGCCCGCCTGCACCC
AGGTG-------A--TTAAAAGCTTTATTGCGCACACAAAGCCTG--TTT--GGTGGTCT
CTTCACACAGACGTGCATGA---------
>LTR7d1_chr13_77933223_77939379_1838_ZNF534_ZNF90_KAP1_EncodeTxn_GRO3of7_C_7down___chr13_7793898077939379___1399
TGTCAGGCCTTTGAGCCCAAG-----------------------CTAAGCCATCATATCC
CCTGTGAC---------------------------------------------CTGCACG
TACACATCCAGA------------------------------------------------
-----------------------------TGGCC--------------------------
------------------AGTTCCTGCCTTAACTGAT-----------------------
---GACATTCCACCACAAAAGAAATGAAAATGGCCTGTTCC-------------------
------------TG------------------CC----------TTAA----CTGATGAC
ATT---------------------------------------------------------
------------------------------------------------------------
------------------------------------------------------------
------------------------------------------------------------
------------------------------------------------------------
------------ATC--------TT--GTGAAATTCCTTCTCCTGG--------------
----CTCA----------A--AAGCTCCCCTAC---------------------------
------------------------------------------------------------
------------------------------------------------------------
--------------------T---------GAG----CACCTTGTG--------------
---------------------------AC-CCCCACTCC-TGCCTGCCAGAGGACAACCC
CCC-TTTGACTGTAATTTTCCTTTACCTACCCA-AATCTTATAA-----------AATG-
GCCCCACCC-C-T-ATCTCCCTTTACTGACTCTCTTTCTGGACTCAGCCCACCTGCACCC
AGGTG-------A--TTAAAAGCTTTATTGCTCACACAAACCCTG--TTT--GGTGGTCT
CTTCACACTGACGTGCATG----------
>LTR7d1_chr13_81866095_81872431_2976_ZNF534_ZNF90_KAP1_EncodeRepressed_GRO3of7_7down____chr13_8186609581866504____1409
-GTCAGGCCTCTGAGCCCAAG-----------------------CTAAGCCATCATATCC
CCTGTGAC---------------------------------------------ATGCACG
TATACATCCAGA------------------------------------------------
-----------------------------TGGCT--------------------------
------------------GGTTCCTGCCTTAACTGAT-----------------------
---GACATTCTACCACAAAAGAAATGAAAATGGCCTGTTCC-------------------
------------TG------------------CC----------TTAA----CTGATGAC
ACT---------------------------------------------------------
------------------------------------------------------------
------------------------------------------------------------
------------------------------------------------------------
------------------------------------------------------------
------------ATC--------TT--GTGAAATTCCTTCTCCTGG--------------
----CTCATCCTGGCTCAA--AAGCTCCCCTTC---------------------------
------------------------------------------------------------
------------------------------------------------------------
--------------------T---------GAG----CACCTTGTG--------------
---------------------------AC-CCCCACTCC-TGCCCGCCAGAGAACAACCC
CCC-TTTGACTGTAATTTTCCTTTACCTACCCA-AATCTTATAA-----------AATG-
GCCCCAACC-C-T-ATCTCCCTTCACTGACTCTCTTTTTGGACTCAGCCCACCTGCACCC
AGGTG-------A--TTAAAAGCTTTATTGCTCACACAAAGCCTG--TTT--GGTGGTCT
CTTCACATGGATGTGCATGA---------
>LTR7d1_chr5_15702738_15703151_weakenh_SOLO_C_7down___chr5_1570273815703151___1409
TGTCAGGCCTCTGAGCCCAAG-----------------------CTAAGCCATCATATCC
CCTGTGAC---------------------------------------------CTGCACA
TACACATCCAGA------------------------------------------------
-----------------------------TGGCT--------------------------
------------------GGTTCCTGCCTTAACTGAT-----------------------
---GACATTCCACCACAAAAGAAACGAAAATGGCCTGTTAC-------------------
------------TG------------------CC----------TTAA----CTGATGAC
GTT---------------------------------------------------------
------------------------------------------------------------
------------------------------------------------------------
------------------------------------------------------------
------------------------------------------------------------
------------ATC--------TT--GTGAAATTCCTTCTCCTGG--------------
----CTCATCCTGGCTCAG--AAGCTCCCCTAC---------------------------
------------------------------------------------------------
------------------------------------------------------------
--------------------T---------GAG----CACCTTGTG--------------
---------------------------AC-CCCCACTCC-TGCCCGCCAGAGAACAACCC
CCC-TTTGACTGTAATTTTCCTTTACCTACCCA-AATCTTATAA-----------AACG-
GCCCCACCC-C-T-ATCTCCCTTGGCTGACTCTCTTTTCGGACTCAGCTCGCCTGCACCC
AGGTG-------A--TTAAAAGCTTTATTGCTCACACAAAGCCTG--TTT--GGTGGTCT
CTTCACATGGACGCGCATG----------
>LTR7d1_chr4_63984936_63985345_EncodeTxn_SOLO_C_7down___chr4_6398493663985345___1409
TGTCAGGCCTCTGAGCCCAAG-----------------------CTAAGCCATCATATCC
CCTGTGAC---------------------------------------------CTGCACA
TACACATCCAGA------------------------------------------------
-----------------------------TGGCG--------------------------
------------------GGTTCCTGCCTTAACTGAT-----------------------
---GACATTCCACCACAAAAGAAATGAAAACGGCCTGTTCC-------------------
------------TG------------------CC----------TTAA----CTGATGAC
ATT---------------------------------------------------------
------------------------------------------------------------
------------------------------------------------------------
------------------------------------------------------------
------------------------------------------------------------
------------ATC--------TT--GTGAAATTCCTTCTCCTGG--------------
----CTCATTCTGGCTCAA--AAGCTCCCCTAA---------------------------
------------------------------------------------------------
------------------------------------------------------------
--------------------T---------AAG----CACCTTGTG--------------
---------------------------AC-CCCCACTCC-TGCCCGCCAGAGAACAACCC
CGC-TTTGACTGTAATTTTCCTTTATCTACCCA-AATCTTATAA-----------AACG-
GCCCCACCC-C-T-ACCTCCCTTAGCTGACTCTCTTTTCGGACTCAGCCCGCTTGCACCC
AGGTG-------A--TTAAAAGCTTTATTGCTCACACAAAGCCTG--TTT--GGTGGTCT
CTTCACACAGACGCGCATG----------
>LTR7d1_chr4_154918329_154924563_2955_ZNF534_KAP1_EncodeTxn_GRO3of7_C_7down___chr4_154924155154924563___1408
TGTCAGGCCTCTGAGCCCAAG-----------------------CTAAGCCATCATATCC
CCTGTGAC---------------------------------------------CTGCACA
TACACATCCAGA------------------------------------------------
-----------------------------TGGCT--------------------------
------------------GGTTCCTGCCTTAACTGAT-----------------------
---GACATTTCACCACAAAAGAAATGAAAATGGCCTGTTCC-------------------
------------TG------------------CC----------TTAA----CTGATGAC
ATT---------------------------------------------------------
------------------------------------------------------------
------------------------------------------------------------
------------------------------------------------------------
------------------------------------------------------------
------------ATC--------TT--GTGAAATTCCTTCTCCTGG--------------
----CTCATCCTGGCTCAA--AAGCTCCCCTAC---------------------------
------------------------------------------------------------
------------------------------------------------------------
--------------------T---------GAG----CACCTTGTG--------------
---------------------------AC-CCCCACTCC-TGCCCGCCAGAGAACAACCC
CCC-TTTGACTGTAATTTTCCTTTACCTACCCA-AATCTTATAA-----------AATG-
GCCCCACCC-C---ATCTCCCTACGCTGACTCTCTTTTCGGACTCAGCACGCCTGCACCC
AGATG-------A--TTAAAAGCTTTATTGCTCACACAAAGCCTG--TTT--GGTGGTCT
CTTCACACGGACATGCTTG----------
>LTR7d1_chrX_96624025_96630448_3323_ZNF534_KAP1_EncodeRepressed_GRO3of7_7down____chrX_9662402596624427____1402
-GTCAGGCCTCTGAGCCCAAG-----------------------CTAAGTCATCATATCC
CCTGTGAC---------------------------------------------CTGCACG
TACACATCCAGA------------------------------------------------
-----------------------------TGACT--------------------------
------------------GGTTCCTGCCTTAACTGAT-----------------------
---GACATTCTACCACAAAAGAAATGAAAATGGCCTATTCC-------------------
------------TG------------------CC----------TTAA----CTGATGAC
ATT---------------------------------------------------------
------------------------------------------------------------
------------------------------------------------------------
------------------------------------------------------------
------------------------------------------------------------
------------ATC--------TT--GTGAAATTCCTTCTCCTGG--------------
----CTCATCCTGGCTCAA--AAGCTCCCCTAT---------------------------
------------------------------------------------------------
------------------------------------------------------------
--------------------T---------GAA----CACCTTGTG--------------
---------------------------AC-CCCCACTCC-TGCCCACCAGAGAACAACCC
CTT-T--GACTGTAATTTTCCTTTACCTACCCA-AATCCTGTAA-----------AACG-
GCCCCACCC-C---ATCTCCCTCTGCTGACTCT----TCGGACTCAGTCTGCCTGCACCC
AGGTG-------A--TTAAAAGCTTTATTGCTCACACAAAGCCTG--TTT--GGTGGTCT
CTTCACACAGACGCGCATGA---------
>LTR7d1_chrX_99158722_99165186_3398_ZNF534_EncodeRepressed_C_7down___chrX_9916478799165186___1399
TGTCAGGCCTCTGAGCCCAAG-----------------------CTAAGCCATCATATCC
CCTGTGAC---------------------------------------------CTGCACA
TACACATCCAGA------------------------------------------------
-----------------------------TGGCT--------------------------
------------------GGTTCCTGCCTTAACTGAT-----------------------
---GACATTCCACCACAAAAGAAAGGAAAATGGCCTGTTCC-------------------
------------TG------------------CC----------TTAA----CTGATGAC
ATT---------------------------------------------------------
------------------------------------------------------------
------------------------------------------------------------
------------------------------------------------------------
------------------------------------------------------------
------------ATC--------TT--GTGAAATTCCTTCTCCTGG--------------
----CTCATCCTGGCTCAA--AAGCTCCCCTAC---------------------------
------------------------------------------------------------
------------------------------------------------------------
--------------------T---------GTG----CACCTTGTG--------------
---------------------------AC-CCCCACTCC-TGCCTGCCAGAGAACAATCC
CCC-T----------TTTTCTTTTACCTACCCA-AATCCTATAA-----------AACG-
GCCCCACCC-C-T-ATCTCCCTTTGCTGACTCTCTTTTCGGACTCAGTCTGCCTGAACCC
AGGTG-------A--TGAAAAGCTTTATTGCTCACACAAAGCCTG--TTT--GGTGGTCT
CTTCACACGGATGCGCATG----------
>LTR7d1_chr2_231569533_231569891_EncodeRepressed_SOLO_7down____chr2_231569533231569891____1347
-GTCAGGCCTCTGAGCCCAAG-----------------------CTAAGCCATCATATCC
CATGTGAC---------------------------------------------CTGCACA
TACACATCCAGA------------------------------------------------
-----------------------------AGGCC--------------------------
------------------GGTTTGTGCCTTAACTGAT-----------------------
---GACAT----------------------------------------------------
------------------------------------------------------------
--T---------------------------------------------------------
------------------------------------------------------------
------------------------------------------------------------
------------------------------------------------------------
------------------------------------------------------------
------------GTC--------TT--GTGAAATTCCTTCTCCTGG--------------
----CTCATCCTGGCTCAA--AAGCTCCCCCAC---------------------------
------------------------------------------------------------
------------------------------------------------------------
--------------------T---------GAG----TACCTTGTG--------------
---------------------------AC-CCCCAC-CC-TGCCCGCCAGAGAACAACCC
CCC-T----------TTTTCCTGTACCTACCCA-AATCCTATAA-----------AACG-
GCCCCACCC-C---ATCTCCCTTCGATGACTCTCTTTTCGGACTCAGCCCGCCTGCACCC
AGGTG-------A--TTAAAAGCTTTATCGCTCACACAAAGCCTG--TTT--GGTGGTCT
CTTCACACGGACGCGCATGA---------
>LTR7d1_chr8_75217076_75217474_h3k27ac_enh_SOLO_NANOG_C_7down___chr8_7521707675217474___1398
TGTCAGGCCTCTGGGCCCAAG-----------------------CTAAGTCATCATATCC
CCTGTGAC---------------------------------------------CTGCACG
CACACATCCAGA------------------------------------------------
-----------------------------TGGCC--------------------------
------------------GGTTCCTGCCTTAACTGAT-----------------------
---GACATTTCACCACAAAAGAAGTGAAAATGGCCTGTTCC-------------------
------------TG------------------CC----------TTAA----CCGACGAG
ATT---------------------------------------------------------
------------------------------------------------------------
------------------------------------------------------------
------------------------------------------------------------
------------------------------------------------------------
------------GTC--------TT--GTGAAATTCCTTCTCCTGG--------------
----CTCATCCTGGCTCAA--AAGCTCCCCCAC---------------------------
------------------------------------------------------------
------------------------------------------------------------
--------------------T---------GAG----TACCTTGTG--------------
---------------------------AC-CCCAACTCC-TGCCCGCCAGCGAACAGCCC
CCC-T----------TTTTCCTTTACCTACCCA-AATCCTATAA-----------AACG-
GCCCCACCC-C---ATCTCCCTTCGCTGACTCTCTTTTCGGACTCAGCCTGCCTGCACTC
AGGTG-------A--TTAAAAGCTTTATTGCTCACACAAAGCCTG--TTT--GGTGGTCT
CTTCACACGGACGTGCATG----------
>LTR7d1_chr11_23887264_23892921_4440_ZNF534_EncodeRepressed_GRO4of7_C_7down___chr11_2389252623892921___1395
TGTCAGGCCTCTGAGCCCAAG-----------------------CTAAGCCATCATATCC
CCTGTGAC---------------------------------------------CTGCACG
TACACATCCAGA------------------------------------------------
-----------------------------TGGCC--------------------------
------------------GGTTCCTGCCTTAACTGAT-----------------------
---GACATTCCACCACAAAAGAAGTGAAAATGGCCTGTTCC-------------------
------------TG------------------CC----------TTAA----CTGATGAC
ACT---------------------------------------------------------
------------------------------------------------------------
------------------------------------------------------------
------------------------------------------------------------
------------------------------------------------------------
------------GTC--------TT--GTGAAATTCCTTCTCCTGG--------------
----CTCATCCTGGCTCAA--AAGCTCCACCAC---------------------------
------------------------------------------------------------
------------------------------------------------------------
--------------------T---------GAG----TACCTTGTG--------------
---------------------------AC-CCCCACTCC-TGCCCGCCAGAGAAC---CC
CCC-T----------TTTTCCTTTACCTACCCA-AATCCTATAA-----------AACG-
GCCCCACAC-C---ATCTCCCTTCACTGACTCTCTTTTCGGACTCAGCTCGCCTATACCC
AGGTG-------A--TTAAAAGCTTTATTGCTCACACAAAACCTG--TTT--GGTGGTCT
GTTCACATGGACGTTCATG----------
>LTR7d1_chr2_47698281_47698679_h3k27ac_enh_SOLO_NANOG_C_7down___chr2_4769828147698679___1398
TGTCAGGCCTCTGAGCCCAAG-----------------------CCAAGCCATCATATCC
CCTGAGAC---------------------------------------------CTGCACG
TACACATCCAGA------------------------------------------------
-----------------------------TGGCC--------------------------
------------------GGTTCCTGCCTTAACTGAT-----------------------
---GACATTCCACCACAAAAGAAGTGAAAATGGCCTGCTCC-------------------
------------TG------------------CC----------TTAA----CTGATGAC
ATT---------------------------------------------------------
------------------------------------------------------------
------------------------------------------------------------
------------------------------------------------------------
------------------------------------------------------------
------------GTC--------TT--GTGAAATTCCTTCTCCTGG--------------
----CTCATCCTGGCTCAA--AAGCCCCCCCAC---------------------------
------------------------------------------------------------
------------------------------------------------------------
--------------------T---------GAG----TACCTTGTG--------------
---------------------------AC-CCCCACTCC-AGCCCGCCAGAGAACAACCC
CCC-T----------TTTTCCTTTACCTACCCA-AATCCTATAA-----------AACG-
GCCCCACCC-C---ATCTCCCTTCGCTGACTGTCTTTTCGGACTCAGCCCGCCTGCACCC
AGGTA-------A--TTAAAAGCATTATTGCTCACACAAAGCCTG--TTT--AGTGGTCT
CTTCACACGGACGTGCATG----------
>LTR7d1_chr6_76562300_76562692_h3k27ac_TSS_SOLO_FOXP1_NANOG_SOX2_7down____chr6_7656230076562692____1392
---CAGGCCTCTGAGCCCAAG-----------------------CTAAGCCATCTTATCC
CCTGTGAC---------------------------------------------CTGCACA
TACACATCCAGA------------------------------------------------
-----------------------------TGGCC--------------------------
------------------GGTTCCTGCCTTAACTGAT-----------------------
---GACATTCTACCACAAAAGAAGTGAAAATGGCCTGTTCC-------------------
------------TG------------------CC----------TTAA----CTGATGAC
ATT---------------------------------------------------------
------------------------------------------------------------
------------------------------------------------------------
------------------------------------------------------------
------------------------------------------------------------
------------GTC--------TT--GTGAAATTCCTTCTCCTGG--------------
----CTCATCCTGGCTCAA--AAGCTCCCCCAC---------------------------
------------------------------------------------------------
------------------------------------------------------------
--------------------T---------GAG----TACCTTGTG--------------
---------------------------AC-CCCCACTCC-TGCCCGCCAGAGAACAACCC
CCC-T----------TTTTCCTTTACCTACCCA-AATCCTATAA-----------AAAG-
GCCCCACCC-C---ATCTCCCTTCGCTGACTCTCTTTTCGGACTCAGCCTGCCTGCACCC
AGGTG-------A--TTAAAAGCTTTATTGCTCACACAAAGCCTG--TTT--GGTGGTCT
CTTCACACGGACACAC-------------
>LTR7d1_chr8_131740755_131746622_3238_ZNF534_EncodeTxn_7down____chr8_131740755131741151____1395
-GTCAGGCCTCTGAGCCCAAG-----------------------CTAAGACATCATATCC
CCTGTGAC---------------------------------------------CTGCACA
TACACATCCACA------------------------------------------------
-----------------------------TGGCC--------------------------
------------------GGTTCCTGCCTTAACTGAT-----------------------
---GACATTCCACCACAAAAGAAGTGAAAATGGCCTGTTCC-------------------
------------TG------------------CC----------TTTA----CTGATGAC
ATT---------------------------------------------------------
------------------------------------------------------------
------------------------------------------------------------
------------------------------------------------------------
------------------------------------------------------------
------------GTC------------GTGAAATTCCTTCTCCTGG--------------
----CTCATCCTGGCTCAA--AAGCTCCCCCAC---------------------------
------------------------------------------------------------
------------------------------------------------------------
--------------------T---------GAG----TACCTTGTG--------------
---------------------------AC-CCCCACTCC-TGCCCGCCAGAGAACAACCC
CCC-T----------TTCTCCTTTACCTACCCA-AATCCTATAA-----------AACG-
GCCCCACCC-C-T-ATCTCCCTTCGCTGACT--CTTTTCAGACTCAGCCTGCCTGCACCC
AGTTG-------A--TTAAAAGCTTTATTACTCACACAAAGCCTG--TTT--AGTGGTCT
CTTCACACGGACACACATGA---------
>LTR7d1_chr8_131310175_131315847_4355_transcribed_ZNF534_k4me3_EncodeTxn_NANOG_SMAD11_wanghigh_GRO1of7_7down____chr8_131310175131310564____1389
-GTCAGGCCTCTGAGCCCAAG-----------------------CTAAGCCATCATATCC
CCTGTGAC---------------------------------------------ATGCACA
TACACATCCAGA------------------------------------------------
-----------------------------TGGCT--------------------------
------------------GGTTCCTGCCTTAAGTGAT-----------------------
---GACATTCCACCACAAAAGAAGTGAAAATGGCCTGTTCC-------------------
------------TG------------------CC----------TTAA----CTGATGAC
ATT---------------------------------------------------------
------------------------------------------------------------
------------------------------------------------------------
------------------------------------------------------------
------------------------------------------------------------
------------GTC--------TT--GTGAAATTCCTTCTCCTGG--------------
----CTCA----------A--AAGCTCCCCCAC---------------------------
------------------------------------------------------------
------------------------------------------------------------
--------------------T---------GAG----TACCTTGTG--------------
---------------------------AC-CCCCACTCC-TGCCCACCAGAGAACAACCC
CCC-T----------TTTTCCTTTACCTACCCA-AATCCTATAA-----------AAGG-
GCCACACCC-C-T-ATCTCCCTTCGCTGACTCTCTTTTCAGACTCAGCCTGCCTGCACCC
AGGTG-------A--TTAAAAACTTTATTGCTCACACAAAGCCTG--TTT--GGTGGTCT
CTTCACAGGGACATGCATGA---------
>LTR7d1_chr6_141452825_141460680_4854_ZNF534_EncodeRepressed_NANOG_GRO1of7_7down____chr6_141452825141453224____1399
-GTCAGGCCTCTGAGCCCAAG-----------------------CTAAGCCATTATATCC
CCTGTGAC---------------------------------------------CTGCACA
TACACATCCAGA------------------------------------------------
-----------------------------TGGCC--------------------------
------------------GGTTCCTGCCTTAACTGAT-----------------------
---GACATTCCACCACAAAAGAAGTGAAAATGGCCTGTTCC-------------------
------------TG------------------CT----------TTAA----CTGATGAC
ATT---------------------------------------------------------
------------------------------------------------------------
------------------------------------------------------------
------------------------------------------------------------
------------------------------------------------------------
------------GTC--------TT--GTGAAATTCCTTCTCCTGG--------------
----CTCATCCTGGCTCAA--AGGCTACCCCAC---------------------------
------------------------------------------------------------
------------------------------------------------------------
--------------------T---------GAG----TACCTTGTG--------------
---------------------------AC-CCCCACTCC-TGCCCACCAGAGAACAACCC
GCC-T----------TTTTCCTTTACCTACCCA-AATCCTGTAA-----------AACG-
GCCCCACCC-C-T-ATCTCCCTTGGCTGACTATCTTTTCGGACTCAGCCTGCCTGCACCC
AGGTG-------A--TTAAAAGCTTTATTGCTCACACAAAGCCTG--TTT--GGTGGTCT
CTTCACACGGATGCACATGA---------
>LTR7d1_chr9_126074450_126080414_3478_ZNF534_ZNF90_KAP1_EncodeTxn_GRO4of7_C_7down___chr9_126080018126080414___1395
TGTCAGACCTCTGAGCCCAAG-----------------------CTAAGCCATCATATCC
CCTGTGAC---------------------------------------------CTGCACA
TACACATCCAGA------------------------------------------------
-----------------------------TGGCC--------------------------
------------------GGTTCCTGCCTTAACTGAT-----------------------
---GACATTCCACCACAAAAGAAGTGAAAATGGCCTGTTCC-------------------
------------TG------------------CC----------TTAA----CTGATGAC
ATT---------------------------------------------------------
------------------------------------------------------------
------------------------------------------------------------
------------------------------------------------------------
------------------------------------------------------------
------------GTC--------TT--GTGAAATTTCTTCTCCTGG--------------
----CTCATCCTGGCTCAA--AAGCTCCCCCAC---------------------------
------------------------------------------------------------
------------------------------------------------------------
--------------------T---------GAG----TACCTTGTG--------------
---------------------------AC-CCCCACTCC-TGCCCGCCAGAAAA----CC
CCC-T----------TTTTCCTTTACCTACCCA-AATCCTATAA-----------AACG-
GCCCCACCC-C-T-ATCTCCCTTCGCTGACTCTCTTTTCGGACTCAGCCCGCCTGCACCC
AGGTG-------A--TTAATATCTTTATTGCTCACACAAAGCCTG--TTT--GGTGGTCT
CTTCACACGGACACGCATG----------
>LTR7d1_chr21_5601124_5601526_SOLO_C_7down___chr21_56011245601526___1399
TGTCAGGCCTCTGAGCCTAAG-----------------------CTAAGCCATCGTACCT
TCTGTGAC---------------------------------------------CTGCACG
TACACATCCAGA------------------------------------------------
-----------------------------TGGCC--------------------------
------------------GGTTCTTGTTTTAACTGAT-----------------------
---GACATTCCACCACAAAAGAAGTGAAAATGGCCTGTTCC-------------------
------------TG------------------CC----------TTAA----CTGATGAC
ATT---------------------------------------------------------
------------------------------------------------------------
------------------------------------------------------------
------------------------------------------------------------
------------------------------------------------------------
------------GTC--------TT--GTGAAATTCCTTCTCCTGG--------------
----CTCATCCTGGCTCAA--AAGCTCCCCGAC---------------------------
------------------------------------------------------------
------------------------------------------------------------
--------------------T---------GAG----TACCTTGTG--------------
---------------------------AC-CCCCACTCC-TGCCCGCCAGAGAACAATCC
CCC-T----------TTTTCCTTTACCTACCCA-AATCCTATAA-----------AATG-
GCCCCATCC-C-T-ATCTACGTTTGCTGACTCTCTTTTCGGACTCAGCCTGCCTGCACCC
AGGTG-------A--TTAAAAGCTTTATTGCTTACACGAAGCCTG--TTT--GGTGGTCT
CTTCACACGGACCCCCATG----------
>LTR7d1_chr21_7096350_7096752_SOLO_C_7down___chr21_70963507096752___1399
TGTCAGGCCTCTGAGCCTAAG-----------------------CTAAGCCATCGTACCT
TCTGTGAC---------------------------------------------CTGCACG
TACACATCCAGA------------------------------------------------
-----------------------------TGGCC--------------------------
------------------GGTTCTTGTTTTAACTGAT-----------------------
---GACATTCCACCACAAAAGAAGTGAAAATGGCCTGTTCC-------------------
------------TG------------------CC----------TTAA----CTGATGAC
ATT---------------------------------------------------------
------------------------------------------------------------
------------------------------------------------------------
------------------------------------------------------------
------------------------------------------------------------
------------GTC--------TT--GTGAAATTCCTTCTCCTGG--------------
----CTCATCCTGGCTCAA--AAGCTCCCCGAC---------------------------
------------------------------------------------------------
------------------------------------------------------------
--------------------T---------GAG----TACCTTGTG--------------
---------------------------AC-CCCCACTCC-TGCCCGCCAGAGAACAATCC
CCC-T----------TTTTCCTTTACCTACCCA-AATCCTATAA-----------AATG-
GCCCCATCC-C-T-ATCTACGTTTGCTGACTCTCTTTTCGGACTCAGCCTGCCTGCACCC
AGGTG-------A--TTAAAAGCTTTATTGCTTACACGAAGCCTG--TTT--GGTGGTCT
CTTCACACGGACCCCCATG----------
>LTR7d1_chr21_7478128_7478530_SOLO_C_7down___chr21_74781287478530___1399
TGTCAGGCCTCTGAGCCTAAG-----------------------CTAAGCCATCGTACCT
TCTGTGAC---------------------------------------------CTGCACG
TACACATCCAGA------------------------------------------------
-----------------------------TGGCC--------------------------
------------------GGTTCTTGTTTTAACTGAT-----------------------
---GACATTCCACCACAAAAGAAGTGAAAATGGCCTGTTCC-------------------
------------TG------------------CC----------TTAA----CTGATGAC
ATT---------------------------------------------------------
------------------------------------------------------------
------------------------------------------------------------
------------------------------------------------------------
------------------------------------------------------------
------------GTC--------TT--GTGAAATTCCTTCTCCTGG--------------
----CTCATCCTGGCTCAA--AAGCTCCCCGAC---------------------------
------------------------------------------------------------
------------------------------------------------------------
--------------------T---------GAG----TACCTTGTG--------------
---------------------------AC-CCCCACTCC-TGCCCGCCAGAGAACAATCC
CCC-T----------TTTTCCTTTACCTACCCA-AATCCTATAA-----------AATG-
GCCCCATCC-C-T-ATCTACGTTTGCTGACTCTCTTTTCGGACTCAGCCTGCCTGCACCC
AGGTG-------A--TTAAAAGCTTTATTGCTTACACGAAGCCTG--TTT--GGTGGTCT
CTTCACACGGACCCCCATG----------
>LTR7d1_chr21_6219444_6219846_SOLO_7down____chr21_62194446219846____1399
-GTCAGGCCTCTGAGCCTAAG-----------------------CTAAGCCATCGTACCT
TCTGTGAC---------------------------------------------CTGCACG
TACACATCCAGA------------------------------------------------
-----------------------------TGGCC--------------------------
------------------GGTTCTTGTTTTAACTGAT-----------------------
---GACATTCCACCACAAAAGAAGTGAAAATGGCCTGTTCC-------------------
------------TG------------------CC----------TTAA----CTGATGAC
ATT---------------------------------------------------------
------------------------------------------------------------
------------------------------------------------------------
------------------------------------------------------------
------------------------------------------------------------
------------GTC--------TT--GTGAAATTCCTTCTCCTGG--------------
----CTCATCCTGGCTCAA--AAGCTCCCCGAC---------------------------
------------------------------------------------------------
------------------------------------------------------------
--------------------T---------GAG----TACCTTGTG--------------
---------------------------AC-CCCCACTCC-TGCCCGCCAGAGAACAATCC
CCC-T----------TTTTCCTTTACCTACCCA-AATCCTATAA-----------AATG-
GCCCCATCC-C-T-ATCTACGTTTGCTGACTCTCTTTTCGGACTCAGCCTGCCTGCACCC
AGGTG-------A--TTAAAAGCTTTATTGCTTACACGAAGCCTG--TTT--GGTGGTCT
CTTCACACGGACCCCCATGA---------
>LTR7d1_chr21_7659875_7660277_SOLO_7down____chr21_76598757660277____1399
-GTCAGGCCTCTGAGCCTAAG-----------------------CTAAGCCATCGTACCT
TCTGTGAC---------------------------------------------CTGCACG
TACACATCCAGA------------------------------------------------
-----------------------------TGGCC--------------------------
------------------GGTTCTTGTTTTAACTGAT-----------------------
---GACATTCCACCACAAAAGAAGTGAAAATGGCCTGTTCC-------------------
------------TG------------------CC----------TTAA----CTGATGAC
ATT---------------------------------------------------------
------------------------------------------------------------
------------------------------------------------------------
------------------------------------------------------------
------------------------------------------------------------
------------GTC--------TT--GTGAAATTCCTTCTCCTGG--------------
----CTCATCCTGGCTCAA--AAGCTCCCCGAC---------------------------
------------------------------------------------------------
------------------------------------------------------------
--------------------T---------GAG----TACCTTGTG--------------
---------------------------AC-CCCCACTCC-TGCCCGCCAGAGAACAATCC
CCC-T----------TTTTCCTTTACCTACCCA-AATCCTATAA-----------AATG-
GCCCCATCC-C-T-ATCTACGTTTGCTGACTCTCTTTTCGGACTCAGCCTGCCTGCACCC
AGGTG-------A--TTAAAAGCTTTATTGCTTACACGAAGCCTG--TTT--GGTGGTCT
CTTCACACGGACCCCCATGA---------
>LTR7d1_chr3_190144600_190150202_3267_ZNF534_ZNF90_KAP1_EncodeTxn_NANOG_7down____chr3_190144600190145007____1398
-GTCAGGCCTCTGAGCCCAAG-----------------------CTAAGCCATCATATCC
CCTGTGAC---------------------------------------------CTGCACG
TACACATCCAGA------------------------------------------------
-----------------------------TGGCC--------------------------
------------------GGTTCCTGCCTTAACTGAT-----------------------
---GACATTCCACCACAAAAGAAGTGAAAATGGTCTGTTCC-------------------
------------TG------------------CC----------TTAA----CTGATGAC
ATT---------------------------------------------------------
------------------------------------------------------------
------------------------------------------------------------
------------------------------------------------------------
------------------------------------------------------------
------------GTC--------TT--GTGAAATTCCTTCTCCTGG--------------
----CTCATCCTGGCTCAA--AAGCTCCCCCAC---------------------------
------------------------------------------------------------
------------------------------------------------------------
--------------------T---------GAG----TACCTTGTG--------------
---------------------------AT-CCCCACTCC-TGCCCACCAGAAAACAACCC
CCT-T----------TTTTCCTTTATCTACCCA-AATCCTATAA-----------AACG-
GCCCCACCC-C---ATCTCCCTTTGCTGACTCTCTTTTCGGACTCAGCCTGCCTGCACCC
CGGTG-------A--TTAAAAGCTTTATTGCTTACACAAAGCCTG--TTT--GGTGGTCT
CTTCACACAGACATGCATGA---------
>LTR7d1_chr11_94641601_94647311_4553_transcribed_ZNF534_k4me3_EncodeTxn_NANOG_GRO1of7_7down____chr11_9464160194642009____1399
-GTCAGGCCTCTGAGCCCAAG-----------------------CTGAGCCATCATGTCC
CCTGTGAC---------------------------------------------CTGCACG
TACACATCCAGA------------------------------------------------
-----------------------------TGGTG--------------------------
------------------GGTTCCTGCCTTAACTGAT-----------------------
---GACATTCCACCACAAAAAAAGTGAAAATGGCCTGTTCC-------------------
------------TG------------------CC----------TTAA----CTGATGAC
ATT---------------------------------------------------------
------------------------------------------------------------
------------------------------------------------------------
------------------------------------------------------------
------------------------------------------------------------
------------GTC--------TT--GTGAAATTCCTTCTCCTGG--------------
----CTCATCCTGGCTCAA--AAGCTCCCCCAC---------------------------
------------------------------------------------------------
------------------------------------------------------------
--------------------T---------GAG----TACCTTGTG--------------
---------------------------AC-CCCCACTCC-TGCCCGCCAGAGAACAACCC
CCT-T----------TTTTCCTTTACCTACCCA-AATCTTATAA-----------AACG-
GCCCCACCC-C-T-ATCTGCCTTTGCTGACTCTCTTTTCGGACTCAGCCCGCGTGCACCC
AGGTG-------A--TTAAAAGCTTTATTGCTCACACAAAGCCTG--TTT--GGTGGTCT
CTTTACACAGACGCACATGA---------
>LTR7d1_chr1_241433889_241439882_3369_ZNF534_ZNF90_KAP1_EncodeRepressed_GRO3of7_7down____chr1_241433889241434289____1399
-GTCAGGCCTCTGAGCCCAAG-----------------------CTAAGTCATCATATCC
CCTGTGAC---------------------------------------------CTGCACG
TATACATCCAGA------------------------------------------------
-----------------------------TGGCC--------------------------
------------------GGTTCCTGCCTTAACTGAT-----------------------
---GACATTCCACCACAAAAGAAGTGAAAATGGCCTGTTCC-------------------
------------TG------------------CC----------TTAA----CTGATGAC
ATT---------------------------------------------------------
------------------------------------------------------------
------------------------------------------------------------
------------------------------------------------------------
------------------------------------------------------------
------------GTC--------TT--GTGAAATTCCTTCTCCTGG--------------
----CTCATCCTGGCTCAA--AAGCTCCCCCAC---------------------------
------------------------------------------------------------
------------------------------------------------------------
--------------------T---------GAA----TACCTTGTG--------------
---------------------------AC-CCCCACTCC-TGCCCGCCAGAGAGCCACCC
CCC-T----------TTTTCCTTTACCTACCCA-AGTCCTATAA-----------AACA-
GCGCCACCC-C-T-ATCTCCCTTTGCTGACTCTCTTTTCGGACTCAGCCCACTTGCACCC
AGGTG-------A--TTAAAAGCTTTATTGCTCACACAAAGCCTG--TTT--GGTGGTCT
CTTCACACAGACCCACATGA---------
>LTR7d1_chr5_66936361_66936718_weakenh_SOLO_C_7down___chr5_6693636166936718___1348
TGTCAGGCCTCTGAGCCTAAG-----------------------CTAAGCCATCATATCC
CCTGTGAC---------------------------------------------CTGCATG
TACACATCCAGA------------------------------------------------
-----------------------------TGGAC--------------------------
------------------TGTTCCTGCCT-------------------------------
------------------------------------------------------------
---------------------------------------------TAA----CTGATGAC
ATT---------------------------------------------------------
------------------------------------------------------------
------------------------------------------------------------
------------------------------------------------------------
------------------------------------------------------------
------------GTC--------TT--GTGAAATTCCTTCTCCTGG--------------
----CTCATCCTGGCTCAA--AAGCTCCCCCAC---------------------------
------------------------------------------------------------
------------------------------------------------------------
--------------------T---------GAG----TACCTTGTG--------------
---------------------------AC-CCGTACTCC-TGCCCGTCAGAGAACAACCC
CCT-T----------TTTTCCTTTACCTACCCA-AATCTTATAA-----------AATG-
GCCCCACCC-C-T-ATCTCCCTTCCCTGACTCTCTTTTCGGACTTAGCCCGCCTGCACCC
AGGTG-------A--TTAAAAGCTTTATTGCTCACACAAAGCCTG--TTC--AGTAGTCT
CTTCACAGGGACGTACATG----------
>LTR7d1_chr2_172548349_172548758_h3k27ac_EncodeRepressed_SOLO_7down____chr2_172548349172548758____1358
-GTCAGGCCTCTGAGCCCAAG-----------------------CTAAGCCATCATATCC
CCTGTGAC---------------------------------------------CTGCAAG
TACACATCCAGA------------------------------------------------
-----------------------------TGGCC--------------------------
------------------GGTTCCTGCCT-------------------------------
------------------------------------------------------------
---------------------------------------------TAA----CTGATGAC
ATT---------------------------------------------------------
------------------------------------------------------------
------------------------------------------------------------
------------------------------------------------------------
------------------------------------------------------------
------------GTC--------TT--GTGAAATTCCTTCTCCTGG--------------
----CTCATCCTGGCTCAA--AAGCTCCCCCAA---------------------------
------------------------------------------------------------
------------------------------------------------------------
--------------------T---------GAG----TACCCTGTG--------------
---------------------------AA-CCCCACTCC-TGCCAATCAGAGAACAACCC
CCC-T----------TTTTACTTTACCTACCCA-AATCTTATAA-----------AATG-
GCCCCATCC-T-T-ATATCCCTTTGCTGACTCTCCTTTCGGACTTAGCCCGCCTGCACCC
AGGTG-------A--TTAAAAGCTTTATTGCTCACACAAAGCCTG--TTT--GGTGGTCT
CTTCACACAGATGTGAGTGA---------
>LTR7d1_chr6_145103186_145108857_4564_ZNF534_KAP1_EncodeTxn_GRO5of7_GRO6of7_GRO7of7_C_7down___chr6_145108459145108857___1398
TGTCAGGCCTCTGAGCCCAAG-----------------------CTAAGCCATCATATCC
CCTGTGAC---------------------------------------------CTGCACG
TACACATCCAGA------------------------------------------------
-----------------------------TGGCT--------------------------
------------------GGTTCCTGCCTTAACTAAT-----------------------
---GACATTCCACCACAAAAGAAGTGAAAATGGCCTCTTCC-------------------
------------TG------------------CC----------TTAA----CTGATGAC
ATT---------------------------------------------------------
------------------------------------------------------------
------------------------------------------------------------
------------------------------------------------------------
------------------------------------------------------------
------------GTC--------TT--GTGAAATTCCTTCTCCTGG--------------
----CTCATCCTGGCTCAA--AAGCTCCCCCAC---------------------------
------------------------------------------------------------
------------------------------------------------------------
--------------------T---------GAG----TACCTGGTG--------------
---------------------------AC-CCCCACTCC-TGCCCACCAGAGAACAACCC
CCC-T----------TTTTCCTTTACCTACCCA-AATCCTATAA-----------AATG-
GCCCCACCC-C---ATCTCCCTTCACTGACTCTCTTTTCGGACTCAGCCCACCTGCACCC
AGGTG-------A--TTAAAAGCTTTATTGCTCACACAAAGCCTG--TTT--GGTGGTCT
CTTCGCACGGACGTGCATG----------
>LTR7d1_chr2_38080802_38086512_4488_ZNF534_k4me3_weakenh_NANOG_SMAD11_GRO3of7_C_7down___chr2_3808611538086512___1397
TGTTAGGCCCCTGAGCCCAAG-----------------------CTAAGCCATCATATCC
CCTGTGAC---------------------------------------------CTGCACG
CACACATCCAGA------------------------------------------------
-----------------------------TCGCC--------------------------
------------------GGTTCCTGCCTTAACTGAT-----------------------
---GACATTCCACCACAAAAGAAGTGAAAATGGCCTGTTCC-------------------
------------TG------------------CC----------TTAA----CTGATGAC
ATT---------------------------------------------------------
------------------------------------------------------------
------------------------------------------------------------
------------------------------------------------------------
------------------------------------------------------------
------------GTC--------TT--GTGAAATTCCTTCTCCTGG--------------
----CTCATCCTGGCTCAA--AAGCTCCCCCAC---------------------------
------------------------------------------------------------
------------------------------------------------------------
--------------------T---------GAG----TACCTTGTG--------------
---------------------------AC-TCCCACTCC-TGCCTGCCAGAGAACAACCC
CCC-T----------TTTTCCTTTACCTACCCA-AATCATATAA-----------AACG-
GCCCCACC----T-GTCTCCCTTGGCTGACTCTCTTTTTGGACTCAGCCCGCCTGCACCC
AGGTG-------A--TTAAAAGCTTTATTGCTCACACAAAGCCTG--TTT--GATGGTCT
CTTCACACGGACATGCATG----------
>LTR7d1_chr2_67331517_67337601_3465_transcribed_ZNF534_k4me3_TSS_wanghigh_GRO1of7_7down____chr2_6733151767331914____1397
-GTCAGGCCTCTGAGCCCAAG-----------------------CTAAGCCATCATATCC
CCTGTGAC---------------------------------------------CTGCACG
CACACATCCAGA------------------------------------------------
-----------------------------TGGCC--------------------------
------------------GGTTCCTGCCTTAATTGAT-----------------------
---GACATTCCACCACAAAAGAAATGAAAATGGCCTGTTCC-------------------
------------TG------------------CC----------TTAA----CTGATGAC
ATT---------------------------------------------------------
------------------------------------------------------------
------------------------------------------------------------
------------------------------------------------------------
------------------------------------------------------------
------------GTC--------TT--GTGACATTCCTTCTCCTGG--------------
----CTCATCCTGGCTCAA--AAGCTCCCCCAC---------------------------
------------------------------------------------------------
------------------------------------------------------------
--------------------T---------GAG----TACCTTGTG--------------
---------------------------AC-CCCCACTCC-TGCCTGCCAGAGAACAACCC
CCC-T----------TTTTCCTTTACCTACCCA-AATCCTATAA-----------AACG-
GCCCCACCC-C-T-ATCTCCCTTCACTGACTCT--TTTTGGACTCAGCCCACCTGCACCC
AGGTG-------A--TTAAAAGCTTTATTGCTCACACAAAGCCTG--TTT--GGTGGTCT
CTTCGCACAGAAGTGCATGA---------
>LTR7d1_chr12_29275067_29275466_EncodeTxn_SOLO_C_7down___chr12_2927506729275466___1399
TGTCAGGCCTCTGACCCCAAG-----------------------CTAGGCCATCATATCC
CCAGTGAC---------------------------------------------CTGCACG
TACACATCCAGA------------------------------------------------
-----------------------------TGGCC--------------------------
------------------GGTTCCTGCCTTAACTGAT-----------------------
---GACATTCCACCACAAAAGAAGTGAAAATGGCCTGTTCC-------------------
------------TG------------------CC----------TTAA----CTGATGAC
ATC---------------------------------------------------------
------------------------------------------------------------
------------------------------------------------------------
------------------------------------------------------------
------------------------------------------------------------
------------GTC--------TT--GTGAAATTCCTTCTCCTGG--------------
----CTCATCCTGGCTCAA--AAGCTCCCCCAT---------------------------
------------------------------------------------------------
------------------------------------------------------------
--------------------T---------GAG----TACCTTGTG--------------
---------------------------AC-CCCCACTCC-TGCCTGCCAGAGAACAACCC
ACC-T----------TTTTCCTTTACCTACCCA-AATCCTATAA-----------AACG-
GCCCCACCC-C-T-GTCTCCCTTCGCTGACTCTCTTTTCGGACTCAGCCCGCCTGCACCC
AGATG-------A--TTAAAAGCTTTATTGCTCACACAAAGCCTG--TTT--GGTGGTCT
CTTCACATGGACGCGCATG----------
>LTR7d1_chr6_169674740_169675135_EncodeRepressed_SOLO_C_7down___chr6_169674740169675135___1395
TGTCAGGCCTCTGAGCCCAAG-----------------------CTCGGCCATCATATCC
CCTGTGAC---------------------------------------------CTGCATG
TACACATCCAGA------------------------------------------------
-----------------------------TGGCT--------------------------
------------------GGTTCCTGCCTTAACTGAT-----------------------
---GACATTCCACCACAAAAGAAGTGAAAATGGCCTGTTCC-------------------
------------CG------------------CC----------TTAA----CTGATGAC
ATT---------------------------------------------------------
------------------------------------------------------------
------------------------------------------------------------
------------------------------------------------------------
------------------------------------------------------------
------------GTC--------TT--GTGAAATTCCTTCTCCTGG--------------
----CTCATCCTGGCTCAA--AAGCTCCCCCAC---------------------------
------------------------------------------------------------
------------------------------------------------------------
--------------------T---------GAG----TACTTTGTG--------------
---------------------------AC-CCCTACTCC-TGCCCGCCAGAGAACAACTC
CCC-T----------TTTTCCTTTACCTACCCA-AATCCTATAA-----------AA---
-CCCCACCC-C---ATTGCCCTTTGCTAACTCTCTTTTCGGACTCAGCCCGCCTGCACCC
AGGTG-------A--TTAAAAGCTTTATTGCTCACACAAAGCCTG--TTT--GGTGGTCT
CTTCACATGGACGCGCATG----------
>LTR7d1_chrX_16044720_16050414_4804_ZNF534_ZNF90_KAP1_EncodeTxn_chimeric_GRO3of7_C_7down___chrX_1605001616050414___1398
TGTCAGGCCTCTGAGCCCAAG-----------------------CTAAGCCATCATATCC
CCTGTGAT---------------------------------------------TTGCACG
TACACATCCAGA------------------------------------------------
-----------------------------TCGCC--------------------------
------------------GGTTCCTGCCTTAACTGAT-----------------------
---GACATTCCACCACAAAAGAAGTGAAAATAGCCTGTTCC-------------------
------------TG------------------CC----------TTAA----CTGATGAC
ATT---------------------------------------------------------
------------------------------------------------------------
------------------------------------------------------------
------------------------------------------------------------
------------------------------------------------------------
------------GTC--------TT--GTGAAATTCCTTCTCCTGG--------------
----CTCATCCTGGCTCAA--AAGCTCCCCCAC---------------------------
------------------------------------------------------------
------------------------------------------------------------
--------------------T---------GAG----TACCTTGTG--------------
---------------------------AC-CCCCACTCC-TGCCCGCCAGAGAACAACCC
CCC-T----------TTTTCCTTTACCTACCCA-AATCCTATAA-----------AATG-
GCCCCAACC-C---ATCTCCCTTTGCTGACTCTCTTTTCAGACTCAGCCCGCCTGCACCC
AGGTG-------A--TTAAAAGCTTTATTATTCACACAAAGCCTG--TTT--GGTGGTCT
CTTCACATGGACGCACATG----------
>LTR7d2_chr2_170977458_170983386_4819_ZNF534_KAP1_EncodeTxn_NANOG_GRO3of7_C_7down___chr2_170982986170983386___1399
TGTCAGGCCTCTGAGCCCAAG-----------------------CTATGCCATCATATCC
CCGGTGAC---------------------------------------------CTGCATG
TACACATCCAGA------------------------------------------------
-----------------------------TGGCT--------------------------
------------------GGTTCCAGCCTTAACTGAT-----------------------
---GACATTCCACCACAAAAGAAGTGAAAATGGCCTGTTCC-------------------
------------TG------------------CC----------TTTA----CTGATGAC
ATT---------------------------------------------------------
------------------------------------------------------------
------------------------------------------------------------
------------------------------------------------------------
------------------------------------------------------------
------------GTC--------TT--GTGAAATTCCTTCTCCTGG--------------
----CTCATCCTGGCTCAA--AAGCTCCCCCAC---------------------------
------------------------------------------------------------
------------------------------------------------------------
--------------------T---------GAG----TACCTTGTG--------------
---------------------------AC-CCCCACTCC-TGCCCGCCAGAGAACAACCC
CCC-T----------TTTTCCTTTACCTACCCA-AATCCTATAA-----------AACG-
GCCCCACCC-C-T-ATCTCCCTTCGCTGACTCTCTTTTCGGACTCAGCCCACCTGCACCC
AGGTG-------A--TTAAACGCTTTATTGCTCACACAAAGCCTG--TTT--GGTGGTCT
CTTCACACGGACGCGAATG----------
>LTR7d1_chr5_25445823_25446221_h3k4me3_TSS_SOLO_44108_C_7down___chr5_2544582325446221___1398
TGTCAGGCCTCTGAGCCCAAG-----------------------CTAAGCCATCATATCC
CCTGTGAC---------------------------------------------CTGCACG
TACACATCCAGA------------------------------------------------
-----------------------------TGGCC--------------------------
------------------GGTTCCTGCCTTAACTGAT-----------------------
---GACATTCCACCACAAAAGAAGTGAAAATGGCCTGTTCC-------------------
------------TG------------------CC----------TTAA----CTGATGAC
ATT---------------------------------------------------------
------------------------------------------------------------
------------------------------------------------------------
------------------------------------------------------------
------------------------------------------------------------
------------GTC--------TT--GTGAAATTCCTTCTCCTGG--------------
----CTCATCCTGGCTCAA--AAGCTCCCCTAC---------------------------
------------------------------------------------------------
------------------------------------------------------------
--------------------T---------GAG----TACCTTGTG--------------
---------------------------AC-CCCCACTCC-TGCCCGCCAGAGAACAACCC
CCC-T----------TTTTCCTTTACCTACCCA-AATCCTATAA-----------AACA-
GCCCCATCC---T-ATCTCCCTTCGCTGACTCTCTTTTCGGACTCAGCCCGCCTGCACCC
AGGTG-------A--TTAAAAGCTTTATTGCTCACACAAAGCCTG--TTT--GGTGGTCT
CTTCACACGGACGCGCATG----------
>LTR7d1_chr4_128640894_128646609_3062_ZNF534_KAP1_EncodeTxn_NANOG_GRO3of7_C_7down___chr4_128646200128646609___1398
TGTCAGGCCTCTGAGCCCAAG-----------------------CTAAGCTATCATATCC
CCTGTGAC---------------------------------------------CTGCACG
TACACATCCAGA------------------------------------------------
-----------------------------TGGCT--------------------------
------------------GGTTCCTACCTTAACTGAT-----------------------
---GACATTCCACCACAAAAGAAGTGAAAATGGCCTGTTCC-------------------
------------TG------------------CC----------TTAA----CTGATGAC
ATT---------------------------------------------------------
------------------------------------------------------------
------------------------------------------------------------
------------------------------------------------------------
------------------------------------------------------------
------------GTC--------TT--GTGAAATTCCTTCTCCTGG--------------
----CTCATCCTGGCTCAA--AAACTCCCCTAC---------------------------
------------------------------------------------------------
------------------------------------------------------------
--------------------T---------GAG----CACCTTGTG--------------
---------------------------AC-TCCCACTCC-TGCCCGCCAGAGAATAACCC
CCC-T----------TTTTCCTTTACCTACCCA-AATCTTATAA-----------AACA-
GCCCCACCC-C-T-ATC-CCCTTTGCTGACTCTCTCTTCGGACTCAGCCCGCCTGCACCC
AGGTG-------A--TTAAAAGCTTTATTGCTCACACAAAGCCTG--TTT--GGTGGTCT
CTTCACACGGACGCGCATG----------
>LTR7d2_chr4_170116430_170122158_3295_ZNF534_ZNF90_KAP1_TSSflanking_7down____chr4_170116430170116838____1398
-GTCAGGCCTCTGAGCCCAAG-----------------------CTAAGCCATCATGTCT
CCTGTGAC---------------------------------------------CTGCACG
TACACATCCAGG------------------------------------------------
-----------------------------TGGCT--------------------------
------------------GGTTCCTGCCTTAACTGAT-----------------------
---GGCATTCCACCACAAAAGAAGTGAAAATGGCCTGTTCC-------------------
------------TG------------------CC----------TTAA----CTGATGAC
ATT---------------------------------------------------------
------------------------------------------------------------
------------------------------------------------------------
------------------------------------------------------------
------------------------------------------------------------
------------GTC--------TT--GTGAAATTCCTTCTCCTGG--------------
----CTCATCCTGACTCAA--AAGCTCCCCTAC---------------------------
------------------------------------------------------------
------------------------------------------------------------
--------------------T---------GAG----CACCTTGTG--------------
---------------------------AC-CACTACT-C-TGCTTGCCAGAGAATGACCC
CCC-T----------TTTTCCTTTATCTACCCA-AATCTTATAA-----------AACG-
GCCCCACCC-C-T-ATCTCCCTTCGCTGACTCTCTTTTCGGACTCAGCCCGCCTGCACCC
AGGTG-------A--TTAAAAGCTTTATTGCTCACACAAAGCCTA--TTT--GGTGGTCT
CTTCACACGGACGTGCATGA---------
>LTR7d1_chr11_118717034_118731855_2447_ZNF534_ZNF90_KAP1_EncodeTxn_wanghigh_GRO1of7_C_7down___chr11_118731446118731855___1408
-GTCAGGCCTCTGAGCCCAAA-----------------------ATAAGCCATCATATCC
CCTGTGAC---------------------------------------------CTGCACG
TACACATCCAGA------------------------------------------------
-----------------------------TGGCC--------------------------
------------------AGTTCCTGCCTTAACTGAT-----------------------
---GTCATTCCACCACAAAAGAAGTGAAAATGGCCTGTTCC-------------------
------------TG------------------CC----------TTAA----CTGATGAC
ATT---------------------------------------------------------
------------------------------------------------------------
------------------------------------------------------------
------------------------------------------------------------
------------------------------------------------------------
------------GCC--------TT--GTGAAATTCCTTCTCCTGG--------------
----CTCTTCCTGGCTCAA--AATCTCCCCTAC---------------------------
------------------------------------------------------------
------------------------------------------------------------
--------------------T---------GAG----CACCTTGTG--------------
---------------------------AC-CCCTACTCC-TGCCTGCCAGAGAATAACCC
CCC-TTTGACTGTAATTTTCCTTTACCTACCCA-AATCTTATAA-----------AATG-
GCCCCACTC-C-T-ATCTGTCTTTGCTGACTCTGTTTTCGGACTCAGCCCACCTGCACCC
AGGTG-------A--TTAGAAGCTTTATTGCTCACACAAAGCCTG--TTT--GGTGGTCT
CTTTACATGGACGCACATG----------
>LTR7d1_chr14_84500250_84505973_4521_KAP1_EncodeTxn_NANOG_GRO4of7_C_7down___chr14_8450556584505973___1408
TGTCAGGCCTCTGAGCCCAAG-----------------------CTAAGCCATCACATCC
CCTGTGAC---------------------------------------------CTGCACG
TACACATCCAGA------------------------------------------------
-----------------------------TGGCC--------------------------
------------------GGTTCCTGCCTTAACTGAT-----------------------
---GACATTCCACCACAAAAGAAGTGAAAATGGCCTGTTCC-------------------
------------TG------------------CC----------TTAA----CTGATGAC
ATT---------------------------------------------------------
------------------------------------------------------------
------------------------------------------------------------
------------------------------------------------------------
------------------------------------------------------------
------------GTC--------TT--GTGAAATTCCTTCTCCTGG--------------
----CTCATCCTGGCTCAA--AAGCTCCCCTAC---------------------------
------------------------------------------------------------
------------------------------------------------------------
--------------------T---------GAG----CACCTTGTG--------------
---------------------------AC-CCC-ACTCC-TGCCTGCCAGAGAACAACCC
CCC-TTTGACTGTAATTTTCCTTTACCTATCCA-AATCTTATAA-----------AATG-
GCCCCACCC-C-T-ATCTCTCTTCACTGACTCTCTTTTCAGACTCAGCCTGCCTGCACCC
AGGTG-------A--TTAAAAGCTTTATTGCTCACACAAAGTCTG--TTT--GGTGGTCT
CTTTACACGGATGCGCATG----------
>LTR7d1_chr20_23764763_23765176_weakenh_SOLO_NANOG_TCF4_7down____chr20_2376476323765176____1407
-GTCAGGACTCTGAGCCTAAG-----------------------CTAAGCCATCATATCC
TCTGTGAC---------------------------------------------TTGCAGG
TACACATCCAGA------------------------------------------------
-----------------------------TTGCC--------------------------
------------------ATTTCCTGCCTTAACTGAT-----------------------
---GACATTCCACCACAAAAGAAGTGAAAATGGCCTGTTCC-------------------
------------TG------------------CC----------TTAA----CTGAAGAC
ATT---------------------------------------------------------
------------------------------------------------------------
------------------------------------------------------------
------------------------------------------------------------
------------------------------------------------------------
------------GTC--------TT--GTGAAATTCCTTCTCCTGG--------------
----CTCATCCTGGCTCAA--AAGCTCCCCTAC---------------------------
------------------------------------------------------------
------------------------------------------------------------
--------------------C---------GAG----CACCTTGTG--------------
---------------------------AC-CCCCACTCC-TGCCCACCAGAGAACAACCC
CCC-TTTGACTGTAATTTTCCTTTACCTACCCT-AATCTTATAA-----------AACA-
GCCCCACCC-C---ATCTCTCTTTGCTGACTCT-CTTTCAGACTCAGCCTGTCTGCATCC
AGGTG-------A--TTAAAAGCTTTATTGCTCACACAAAGCCTG--TTT--AGTGGTCT
CTTCACACAGACGCACATGA---------
>LTR7d1_chr5_124497035_124502739_4482_ZNF534_KAP1_TSSflanking_NANOG_44108_GRO1of7_7down____chr5_124497035124497443____1408
-GTCAGGCCTCTGAGCCCAAG-----------------------CCAAGCCATCATATCC
CCTGTGAC---------------------------------------------CTGCACG
TACACATCCAGA------------------------------------------------
-----------------------------TGGTC--------------------------
------------------AGTTCCTGCCTTAACTGAT-----------------------
---GACATTCCACCACAATAGAAGTGAAAATGTCCTGTTCC-------------------
------------TG------------------CC----------TTAA----CTGATGAC
ATT---------------------------------------------------------
------------------------------------------------------------
------------------------------------------------------------
------------------------------------------------------------
------------------------------------------------------------
------------GTC--------TT--GTTAAATTCCTTCTCTTGG--------------
----CTCATCCTGGCTCAC--TAGCTCCCCTAC---------------------------
------------------------------------------------------------
------------------------------------------------------------
--------------------T---------GAG----CACCTTGTG--------------
---------------------------AC-CCCCACT-C-TGCCCGCCAGAGAACAACCC
CCC-TTTGACTGTAATTTTCCCTTACCTACCCA-AATCTTATAA-----------AACG-
GCCCCACCC-C-T-ATCTCCCTTCGCTGACTCTGTTTTCAGACTCACCCTGCCTGCACCC
AGGTG-------A--TTAAAAGCTTTATTGCTCACACAAAGCCTG--TTT--AGTGTTCT
CTTCATACGGATGTGCATGA---------
>LTR7d1_chr12_99715182_99721737_2820_1_k27ac_EncodeTxn_7down____chr12_9971518299715589____1406
-GTCAGGCCTC-GAGCCCAAG-----------------------CTAAGCCATCATATCC
CCTGTAAC---------------------------------------------CTGCACG
TACACATCCAGA------------------------------------------------
-----------------------------TGGCC--------------------------
------------------AGTTCCTGCCTTAACTGAT-----------------------
---GACATTCCACCATAAAAGAAGTGAAAATGGCCTGTTCC-------------------
------------TG------------------CC----------TTAA----CTGATGAC
ATT---------------------------------------------------------
------------------------------------------------------------
------------------------------------------------------------
------------------------------------------------------------
------------------------------------------------------------
------------GTC--------TT--GTGAAATTCCTTCTCCTGG--------------
----CTCATCCTGACTCAA--AAGCTCCCCTAC---------------------------
------------------------------------------------------------
------------------------------------------------------------
--------------------T---------GAG----CACCTTGTG--------------
---------------------------AC-CCCCACTCC-TGCCCACCAGAGAACAATTC
CCC-TTTGACTGTAATTTTCCTTTACCTACCCA-AATCTTATAA-----------AACG-
GCCCCACCC-C-T-ATCTCCCTTCGCTGACTCT--TTTCGGACTCAGCCCGCCTGCACCC
AGGTG-------A--TTAAAAGCTTTATTGCTCACACAAAGCCAG--TTT--GGTGGTCT
CTTCACACGGATGCGCATGA---------
>LTR7d1_chr7_49101085_49101493_h3k27ac_enh_SOLO_NANOG_44108_SMAD11_TCF4_7down____chr7_4910108549101493____1408
-GTCAGGCCTCTGAGCCCAAG-----------------------CTAAGCCATCATATAC
CCTGTGAC---------------------------------------------ATGCACT
TACACATCCAGA------------------------------------------------
-----------------------------TGGCC--------------------------
------------------GGTTCCTGCCTTAACTGAT-----------------------
---GACATTCCACCACAAAAGAAGTGAAAATGGCCTGTTCC-------------------
------------TG------------------CC----------TTAA----CTGATGAC
ATT---------------------------------------------------------
------------------------------------------------------------
------------------------------------------------------------
------------------------------------------------------------
------------------------------------------------------------
------------GTC--------TT--GTGAAATTCCTTCTTCTGG--------------
----CTCATCCTGGCTCAA--AAGCTCCCCTAC---------------------------
------------------------------------------------------------
------------------------------------------------------------
--------------------T---------GAG----CACCTTGTG--------------
---------------------------AC-CCCCACT-C-TGCCCGCCAGAGAACAACCC
CCC-TTTGACTGTAATTTTCCTTTACCTACCCA-AATCTTATAA-----------AACG-
GCTCCACCC-C-T-ATCTCCCTTCGCTGACTCTCTTTTCGGACTCAGCCAGCCTGCACCC
AGGTG-------A--TTAAAAGCTTTATTGCTCACACAAAGCCTG--TTT--GGTGGTCT
CTTCACACGGACGCACATGA---------
>LTR7d1_chr3_3246093932466915_3206_1_EncodeRepressed_GRO2of7__chr3_3246651032466915___1405
TGTCAGGCCTCTAAGCCCAAG-----------------------CTAAGCCATCATATCC
CCTGTGAC---------------------------------------------CTGCACG
TACACATCCAGA------------------------------------------------
-----------------------------TGGCC--------------------------
------------------AGTTCCTGCCTTAACTGAT-----------------------
---GACATTCCACCACAAAAGAAGTGAAAATGGCCTGTTCC-------------------
------------TG------------------CC----------TTAA----CTGATGAT
ATT---------------------------------------------------------
------------------------------------------------------------
------------------------------------------------------------
------------------------------------------------------------
------------------------------------------------------------
------------ATC--------TT--GAGAAATTCCTTCTCCTGG--------------
----CTCATCCTGGCTCAA--AAGCTCCCCTAC---------------------------
------------------------------------------------------------
------------------------------------------------------------
--------------------T---------GAG----CACCTTGTG--------------
---------------------------AC-CCCCACTCC-TGCCCGCCAGAGAAC---CC
CCC-TTTGACTGTAATTTTCCTTTACCTACCCA-AATCTTATAA-----------AACG-
GCCCCACCC-C---ATCTTCCTTCGCTGACTCCCTTTTCGGACTCAGCCCGCCTGCACCC
AGGTG-------A--TTAAAAGCTTTATTGCTCACACAAAGCCTG--TTT--GGTGGTCT
CTTCACACGGACGCACATG----------
>LTR7d1_chr8_30035257_30035666_SOLO_NANOG_7down____chr8_3003525730035666____1408
-GTCAGGCCTCTGAGCCCAAG-----------------------GTAAGCCATCATATCC
CCTGTGAC---------------------------------------------CTGCACG
TACACATCCTGA------------------------------------------------
-----------------------------TGGCC--------------------------
------------------AGTTCCTGCCTTAACTGAT-----------------------
---GACATTCCACCACACAAGAAGTGAAAATGGCCTGTTCC-------------------
------------TG------------------CC----------TTAA----CTGATGAC
ATT---------------------------------------------------------
------------------------------------------------------------
------------------------------------------------------------
------------------------------------------------------------
------------------------------------------------------------
------------GTC--------TT--GTGAAATTCCTTCTCCTGG--------------
----CTCATCCTGGCTCAA--AAGCTCCCCTAC---------------------------
------------------------------------------------------------
------------------------------------------------------------
--------------------T---------GAG----CACCTTGTG--------------
---------------------------AC-CCCCACT-C-TGCCCACCAGAGAACAACCC
CCC-TTTGACTGTAATTTTCCTTTATCTACCCA-AATCCTACAA-----------AACG-
GCTCCACCC-T-T-ATCTCCCTTCGATGACTCTCTTTTCGGACTCAGCCCACCTGCACCC
AGGTG-------A--TTAAAAGCTTTATTTCTCACACAAAGCCTG--TTT--GGTGGTCT
CTTCACACGGACGCGCATGA---------
>LTR7d1_chr14_7112420771130006_3092_ZNF534_ZNF90_KAP1_EncodeTxn_NANOG_GRO2of7__chr14_7112420771124614____1407
-GTCAGGCCTCTGAGCCTAAG-----------------------CTAAGCCATCATATCC
CCTGTGAC---------------------------------------------CCGCACG
TACACATCCAGA------------------------------------------------
-----------------------------TGGCC--------------------------
------------------GGTTCCTGCCTTAACTGAT-----------------------
---GACATTCCACCACAAAAGAAGTGAAAATGGCCTGTTCC-------------------
------------TG------------------CC----------TTAA----CTGATGAC
ATT---------------------------------------------------------
------------------------------------------------------------
------------------------------------------------------------
------------------------------------------------------------
------------------------------------------------------------
------------GTC--------TT--GTGAAATTCCTTCTCCTGG--------------
----CTCATCCTGGCTCAA--AAGCTCCCCTAC---------------------------
------------------------------------------------------------
------------------------------------------------------------
--------------------T---------GAG----CACCTTGTG--------------
---------------------------AC-CCCCACT-C-TGCCCGCCAGAGAACAACCC
C-C-TTTGACTGTAATTTTCCTTTATCTACCCA-AATCCTATAA-----------AACG-
GCCCCACCC-T-T-ATCTCCTTTTGCTGACTCTCTTTTCGGACTCAGCCCACCTGCACCC
AGGTG-------A--TTAAAAGCTTTATTGCTCACACAAAGCCTG--TTT--GGTGGTCT
CTTCACATGGACACGCATGA---------
>LTR7d1_chr7_120885700_120891391_4226_ZNF534_ZNF90_KAP1_EncodeTxn_C_7down___chr7_120890984120891391___1407
TGTCAGGCCTCTGAGCCTAAG-----------------------CTAAGCCATCATA-CC
CCTGTGAC---------------------------------------------CTGCACT
TACACATCCAGA------------------------------------------------
-----------------------------TGGCC--------------------------
------------------AGTTCCTGCCATAACTGAT-----------------------
---GACATTGCACCACAAAAGAAGTGAAAATGGCCTGTTCC-------------------
------------TG------------------CC----------TTAA----CTGATGAC
ATT---------------------------------------------------------
------------------------------------------------------------
------------------------------------------------------------
------------------------------------------------------------
------------------------------------------------------------
------------GTC--------TT--GTGAAATTCCTTCTCCTGG--------------
----CTCATCCTGGCTCAA--AAGCTCCCCTAC---------------------------
------------------------------------------------------------
------------------------------------------------------------
--------------------T---------GAG----CACCTTGTG--------------
---------------------------AC-CCCCACT-C-TGCCCACCAGAGGACAACCC
CCC-TTTGACTGTAATTTTCCTTTATCTACCCA-AATCCTATAA-----------AACG-
GCCCCACCC-T-T-ATCTCTGTTTGCTGACTCTCTTTTTGGACTCAGCCCGCCTGCACCC
AGGTG-------A--TTAAAAGCTTTATTGCTCACACAAAGCCTG--TTT--GGTGGTCT
CTTCACACGGACGCGCATG----------
>LTR7d1_chr1_70588437_70593991_3046_ZNF534_ZNF90_KAP1_EncodeRepressed_NANOG_GRO3of7_7down____chr1_7058843770588793____1356
-GTCAGGCCTCTGAGCCCAAG-----------------------CTGAGCCATCATA-CA
CCTGTGAC---------------------------------------------CTGCATA
TACACATCCAGA------------------------------------------------
-----------------------------TGGCC--------------------------
------------------GGTTCCTGCCTTAACTGAT-----------------------
---GACAT----------------------------------------------------
------------------------------------------------------------
--T---------------------------------------------------------
------------------------------------------------------------
------------------------------------------------------------
------------------------------------------------------------
------------------------------------------------------------
------------GTC--------TT--GTGAAATTCCTTCTCCTGG--------------
----CTCATCCTGGCTCAA--AAGCTCCCCTAC---------------------------
------------------------------------------------------------
------------------------------------------------------------
--------------------T---------GAG----CACCTTGTG--------------
---------------------------AC-CCCCACT-C-TGCCCGCCAGAGAACAACCC
CGC-TTTGACTGTAATTTTCCTTTATCTACCCA-AATCCTATAA-----------AACA-
GCCCCACCC-T-T-ATCTCCCTTTGCTGACTCTCTTTTTGGACTCAGCCCACCTGCACCC
AGATG-------A--TTAAAAGCTTTATTGCTCACACAAAGCCTG--TTT--GGTGGTCT
CTTAACATGGCCGCGCATGA---------
>LTR7d1_chrX_138258661_138264347_3027_ZNF534_k4me3_EncodeTxn_NANOG_GRO1of7_7down____chrX_138258661138259059____1398
-GTCAGACCTCTGAGCCCAAG-----------------------CTAAGCCATCATATCC
CCTGTGAC---------------------------------------------ATGCACA
TACACATCCAGA------------------------------------------------
-----------------------------TGGCC--------------------------
------------------GGTGCCTGCCTTAACTGAT-----------------------
---GACATTCCACCACAAAAGAAATGAAAATGGCCTGTTCC-------------------
------------TG------------------CC----------TTAA----CTGATGAC
ATT---------------------------------------------------------
------------------------------------------------------------
------------------------------------------------------------
------------------------------------------------------------
------------------------------------------------------------
------------GTC--------TT--GTGAAATTCCTTCTCCTGG--------------
----C----------TCAA--AAGCTCCCCTAC---------------------------
------------------------------------------------------------
------------------------------------------------------------
--------------------T---------GAG----CACCTTGTG--------------
---------------------------AC-CCCCACT-C-TGCCCGCCAGAGAAAAACCC
CCC-TTTGACTGTAATTTTCCTTTATCTACCCA-AATCCTATAA-----------AATG-
GCCCCACCC-T-T-ATCTCCCTTCGTTGACTCTCTTTTTGGACTCAGCCCACCTGCACCC
AGGTG-------A--TTAAAAGCTTTATTGCTCACACAAAGCCTG--TTT--GGTGGTCT
CTTCACACGGACACGCATGA---------
>LTR7d1_chr3_164342181_164347849_3077_ZNF90_KAP1_EncodeTxn_GRO7of7_C_7down___chr3_164347441164347849___1408
TGTCAGGCCTCTGAGCCCAAG-----------------------CTAAGCCTTCATATCT
CCTGTGAC---------------------------------------------TTGCACG
TGCACATCCAGA------------------------------------------------
-----------------------------TGGCC--------------------------
------------------GGTTCCTGCCTTAACTGAT-----------------------
---GACATTCCACCACAAAAGAAGTGAAAATGGCCTGTTCC-------------------
------------TG------------------TC----------TTAA----CTGATGAC
ATT---------------------------------------------------------
------------------------------------------------------------
------------------------------------------------------------
------------------------------------------------------------
------------------------------------------------------------
------------GTC--------TT--GTGAAATTCCTTCTCCTGG--------------
----CTCATCCTGGCTCAA--AAGCTCCCCTAC---------------------------
------------------------------------------------------------
------------------------------------------------------------
--------------------T---------GAG----CACCTTGTG--------------
---------------------------AC-CCCCACT-C-TGCCCGCCAGAGAACAACCC
CCC-TTTGACTGTAATTTTTCTTTATCTACCCA-AATCCTATAA-----------AATG-
GCCCCACCC-T-T-ACCTCCCTTCACTGACTCTCTTTTTGGACTCATCCCGCCTGCACCC
AGGTG-------A--TTAAAAGCTTTATTGCTCACACAAAGCCTG--TTT--GGTGGTCT
CTTCACATGGGCGCGCATG----------
>LTR7d1_chr19_20068808_20069207_h3k27ac_weakenh_SOLO_NANOG_SOX2_C_7down___chr19_2006880820069207___1398
TGTCAGGCCTCTGAGCCCAAG-----------------------CTAAGCCATCATATCC
CCTGTGAC---------------------------------------------CTG----
TACACATCCAGA------------------------------------------------
-----------------------------TGGCC--------------------------
------------------TGTTCCTGCCTTAACTGAT-----------------------
---GACATTCCACCACAAAAGAAGTGAAAATGGCCCATTCC-------------------
------------TG------------------CC----------TTAA----CTGATGAC
ATT---------------------------------------------------------
------------------------------------------------------------
------------------------------------------------------------
------------------------------------------------------------
------------------------------------------------------------
------------GTC--------TT--GTGAAATTCCTTCTCCTGG--------------
----CTCACCCTGTCTCAA--AAGCTCCCCTAC---------------------------
------------------------------------------------------------
------------------------------------------------------------
--------------------T---------GAG----CACCTTGTG--------------
---------------------------AC-CCCCACT-C-TGCCCACCAGAGAACAACCC
CCC-TTTGACTGTAATTT------ATCTACCCA-AATCCTATAA-----------AATG-
TCCCCACCC-T-T-ATCTCCCTTCGCTGACTCTCTTTTTGGACTCAGCCTGCCTGTACCC
AGGTG-------A--TTAAAAGCTTTATTGCTCACACAAAGACTG--TTT--GGTGGTCT
CTTCACACGGACGCGCATG----------
>LTR7d1_chr2_98192227_98192634_EncodeRepressed_SOLO_C_7down___chr2_9819222798192634___1407
TGTCAGGCCTCTGGGCCCAAG-----------------------CTAAGCCATCATATCC
CCTGTGAC---------------------------------------------CTACACA
TACACATCCAGA------------------------------------------------
-----------------------------TGGCT--------------------------
------------------GGTTCCTGCCTTAACTGAT-----------------------
---GACATTCCACCACAAAAGAAGTGAAAATGGCCTGTTCC-------------------
------------TG------------------CC----------TTAA----CTGATGAC
GTT---------------------------------------------------------
------------------------------------------------------------
------------------------------------------------------------
------------------------------------------------------------
------------------------------------------------------------
------------GTC--------TT--GTGAAATTTCTTCTCCTGG--------------
----CTCATCCTGGCTCAA--AAGCTCCCCTAC---------------------------
------------------------------------------------------------
------------------------------------------------------------
--------------------T---------GAG----CACCTTGTG--------------
---------------------------AC-CCCCACT-C-TGCCCGCCAGAGAACAACCC
C-C-TTTGACTGTAATTTTCCTTTATCTACCCA-AATCCTATAA-----------AACG-
CCCCCAACC-T-T-ATCTCCCTTTGCTGACTCTCTTTTCAGACTCAGCCCGCCTGCACCC
AGGTG-------A--TTAAAAGCTTTATTGCTCACACAAAGCCTG--TTT--GGTGGTCT
CTTCACACGGACGCACATG----------
>LTR7d1_chr1_147833885_147834292_enh_SOLO_NANOG_7down____chr1_147833885147834292____1407
-GTCAGGCCTCTGAGCCCAAG-----------------------CTAAGCCATCATATCC
CCTGTGAC---------------------------------------------CTGCACA
TACACATCCAGA------------------------------------------------
-----------------------------TGGCC--------------------------
------------------AGTTCCTGCCTTAACTGAT-----------------------
---GACATTCCACCACAAAAGAAGTGAAAATGGCCTGTTCC-------------------
------------TG------------------CC----------TTAA----CTGATGAC
ATT---------------------------------------------------------
------------------------------------------------------------
------------------------------------------------------------
------------------------------------------------------------
------------------------------------------------------------
------------GTC--------TT--GTGAAATTCCTTCTCCCGG--------------
----CTCATCCTAGCTCAA--AAGCTCCCCTAC---------------------------
------------------------------------------------------------
------------------------------------------------------------
--------------------T---------GAG----CACCTTGTG--------------
---------------------------AC-CCCCACT-C-TGCCCGCCAGAGAACAACCC
C-C-TTTGACTGTAATTTTCCTTTATCTACCCA-AATCCTATAA-----------AACG-
GCCCCACCC-T-T-ATCTCCCTTTGCTGACTCTCTTTTCAGACTCAGCCCGCTTGCACCC
AGGTG-------A--TTAAAAGCTTTATTGCTCACACAAAGCCTG--TTT--AGTGGTCT
CTTCACACGGACACACATGA---------
>LTR7d1_chr1_248335766_248341106_2501_1_EncodeRepressed_GRO5of7_GRO6of7_GRO7of7_C_7down___chr1_248340699248341106___1407
TGTCAGGCCTCTGAGCCCAAG-----------------------CTAAGCCATCATATCC
CCTGTCAC---------------------------------------------CTGCACG
TACACATCCAGA------------------------------------------------
-----------------------------TGGCC--------------------------
------------------GGTTCCTGCCTTAACAGAT-----------------------
---GACATTCCACCACAAAAGAAGTGAAAATGGCCTGTTCC-------------------
------------TG------------------CC----------TTAA----CTGATGAC
ATT---------------------------------------------------------
------------------------------------------------------------
------------------------------------------------------------
------------------------------------------------------------
------------------------------------------------------------
------------GTC--------TT--GTGAAATTCCTTCTCCTGG--------------
----CTCATCCTGGCTCAA--AAGCTCCCCCAC---------------------------
------------------------------------------------------------
------------------------------------------------------------
--------------------T---------GAG----CACCTTGTG--------------
---------------------------AC-CCCCACT-C-TGCCCGCCAGAGAACAACCC
C-C-TTTGACTGTAATTTTCCTTTATCTACCCA-AATCCTATAC-----------AACG-
ACCCCACCC-T-T-ATCTCCCTTTGCTGACTCTCTTTTTGGACTCAGCCCGCCTGCACCC
AGGTG-------A--TTAAAAGCTTTGTTGCTCACACAAAGCCTG--TTT--GGTGGTCT
CTTCAAACGGATGCACAT-----------
>LTR7d1_chr11_122824428_122832822_2198_ZNF534_ZNF90_KAP1_EncodeTxn_7down____chr11_122824428122824830____1402
-GTCAGGCCTCTGAGCCCAAG-----------------------CTAAGACATCATATCC
CCTGTG--------------------------------------------------CACA
TACATACCCAGA------------------------------------------------
-----------------------------TGGCC--------------------------
------------------GGTTCCTGCCTTAACTGGT-----------------------
---GATATTCCACTACAAAAGAAGTGAAAATGGCCTGTTCC-------------------
------------TG------------------CC----------TTAA----CTGATGAC
ATT---------------------------------------------------------
------------------------------------------------------------
------------------------------------------------------------
------------------------------------------------------------
------------------------------------------------------------
------------ATC--------TT--GTGAAATTCCTTCTCCTGG--------------
----CTCATCCTGGCTCAA--AAGCTCCCCTAC---------------------------
------------------------------------------------------------
------------------------------------------------------------
--------------------T---------GAG----CACCTTGTG--------------
---------------------------AC-CCCCACT-C-TGCCCACCAGAGAACAACCC
C-C-TTTGACTGTAATTTTCCTTTATCTACCCA-AATCCTATAA-----------AACG-
ACCCCACCC-T-T-ATCTCCCTTCGCTGACTTTCTTTTCAGACTCAGCCCACCTGCACCC
AGGTG-------A--TTAAAAGCTTTATTGCTCACACAAAGCCTG--TTT--AGTGGTCT
CTTCAAACAGACGCGCATGA---------
>LTR7d1_chr3_191895384_191901110_4259_ZNF534_ZNF90_KAP1_EncodeRepressed_NANOG_GRO3of7_C_7down___chr3_191900702191901110___1408
TGTCAGGCCTCTGAGCCCAAG-----------------------CTAAGCCATCATATCC
CCTGTGAC---------------------------------------------CGGCACA
TACACATCCAGA------------------------------------------------
-----------------------------TGGCC--------------------------
------------------AGTTTCTGCCTTAACTGAT-----------------------
---GACATTCCACCACAAAAGAAGTGAAAATGGCCTGTTCC-------------------
------------TG------------------CC----------TTAA----TTGATGAC
ATT---------------------------------------------------------
------------------------------------------------------------
------------------------------------------------------------
------------------------------------------------------------
------------------------------------------------------------
------------GTC--------TT--GTGAAATTCCTTCTCCTGG--------------
----CCCATCCTGGCTCAA--AAGCTCTCCTAC---------------------------
------------------------------------------------------------
------------------------------------------------------------
--------------------T---------GAG----CACTTTGTG--------------
---------------------------AC-CCCCACT-C-TGCCCGCCAGAGAACAACCC
C-C-TTTGTCTGTAATTTTCTTTTATCTACCCA-AATCCTATAA-----------AATG-
ACCCCACCC-T-T-ATCTCCCTTCGCTGACTCTCTTTTCAGACTCAGCCTCCCTGCACCC
AGGTG-------A--TCAAAAGCTTTATTGCTCACACAAAGCCTG--TTT--GGTGGTCT
CTTCACACAGACACGCATG----------
>LTR7d1_chr4_1180628411811938_3147_ZNF534_ZNF90_KAP1_EncodeTxn_NANOG_GRO2of7__chr4_1180628411806743____1408
-GTCAGGCCTCTGAGCCTAAG-----------------------CTAAGCCTTCATATCC
CCTGTGAC---------------------------------------------CTGCATG
TACACATCCAGA------------------------------------------------
-----------------------------TGGCC--------------------------
------------------GGTTCCTGCCTTAACTGAT-----------------------
---GACATTCCACCACAAAAGAAGTGAAAATGGCCTGTTCC-------------------
------------TG------------------CC----------TTAA----CTGATGAC
ATT---------------------------------------------------------
------------------------------------------------------------
------------------------------------------------------------
------------------------------------------------------------
------------------------------------------------------------
------------ATC--------TT--GTGAAATTCCTTCTCCAGG--------------
----CTCATCCTGGCTCAA--AAGCTCCCCTAC---------------------------
------------------------------------------------------------
------------------------------------------------------------
--------------------T---------GAG----CACCTTGTG--------------
---------------------------AC-CCCGACT-C-TGCCCGCCAGAGAGCAAACC
CCC-TTTGACTGCAATTCTCCTTTATCTACCCA-AATCCTATAA-----------AACG-
GCCCCATCC-T-T-ATCTCCCTTCGCTGACTCTCTTTTCGGACTCAGCCTGCCTGCACCC
AGGTG-------A--TTAAAAGTTTTATTGCTCACACAAAGCCTG--TTT--GGTAGTCT
CTTCACACTGACGCGCATGA---------
>LTR7d1_chrX_16179202_16184434_2335_ZNF534_k4me3_EncodeRepressed_NANOG_C_7down___chrX_1618402916184434___1405
TGTCAGGCCTCTGAGCCCAAG-----------------------CTAAGCCATCATATCC
TCTGTGAC---------------------------------------------CTGCACG
TACATATCCAGA------------------------------------------------
-----------------------------TGGCC--------------------------
------------------GGTTCCTGCCTTAACTGAT-----------------------
---GACATTCCACCACAAAAGAAGTGAAAATGGCCTGTTCC-------------------
------------TG------------------CC----------TTAA----CTGATGAC
ACT---------------------------------------------------------
------------------------------------------------------------
------------------------------------------------------------
------------------------------------------------------------
------------------------------------------------------------
------------GTC--------TT--GTGAAATTCCTTCTTCTGG--------------
----CTCATCCTGGCTCAA--AAGCTCCCCTAC---------------------------
------------------------------------------------------------
------------------------------------------------------------
--------------------T---------GAG----CACCTTGTG--------------
---------------------------AC-CCCCACT-C-TGCCAGCCAGAGAAC---CC
CCC-TTTGACTGTAATTTTCCTTTATCTACCCA-AATCCTATAA-----------AACG-
GCCCCACCC-T-T-ATCTCCCTTCGCTGACTCTCTTTTCGGACTCAGCCCGCCTACACCC
AGGTG-------A--TTAAAAGCTTTATTGCTCACACAAAGCCTG--TTT--AGTAGTCT
CCTCACACTGACGCGCATG----------
>LTR7d1_chr1_53449415_53449824_h3k27ac_enh_SOLO_NANOG_TCF4_7down____chr1_5344941553449824____1408
-GTCAGGTCTCTGAGCCCAAG-----------------------CTAAGCCATCATATCC
CCTGTGAC---------------------------------------------CTGCACG
TACACATCCAGA------------------------------------------------
-----------------------------TGGCC--------------------------
------------------GGTTCCTGCCTTAACTGAT-----------------------
---GACATTCCACCACAAAAGAAGTGAAAATGGCCTGTTCC-------------------
------------TG------------------CC----------TTAA----CTGATGAC
ACT---------------------------------------------------------
------------------------------------------------------------
------------------------------------------------------------
------------------------------------------------------------
------------------------------------------------------------
------------GTC--------TT--GTGAAATTCCTTCTCCTGG--------------
----CTCATCCTGGCTCAA--AAGCTCCCCTAC---------------------------
------------------------------------------------------------
------------------------------------------------------------
--------------------T---------GAG----CACCTTGTG--------------
---------------------------AC-CCCCACT-C-TGCCCGCCAGAGAACAACCC
CCC-TTTGACTGTAATTTTCCTTTATCTACCCA-AATCCTATAA-----------AACG-
GCCCCACCC-T-T-ATCTCCCTTCGCTGACTCTCTTTTCGGACTCAGCCCGCCTGCACCC
AGGTG-------A--TTAAAAGCTTTATTGCTCACACAAAGCCTG--TTT--GTTGGTCT
CTTCACACGGATGCGCATGA---------
>LTR7d1_chr3_161721915_161727777_3273_ZNF534_ZNF90_KAP1_EncodeTxn_NANOG_GRO7of7_C_7down___chr3_161727371161727777___1406
TGTGAGGCCTCTGAGCCCAAG-----------------------TTAAGCCATCATGTCC
CCCGTGAC---------------------------------------------CTGCACG
TACACATCCAGA------------------------------------------------
-----------------------------TGGCC--------------------------
------------------GGTTCCTGCCTTAACTGAT-----------------------
---GACATTCCACCACAAAAGAAGTGAAAATGGCCTGTTTC-------------------
------------TG------------------CC----------TTAA----CTGATGAC
ATT---------------------------------------------------------
------------------------------------------------------------
------------------------------------------------------------
------------------------------------------------------------
------------------------------------------------------------
------------GTC--------TT--GTGAAATTCCTTCTCCTGG--------------
----TTCATCCTGGCTCAA--AAGCTCCCCTAC---------------------------
------------------------------------------------------------
------------------------------------------------------------
--------------------T---------GAG----CACCTTGTG--------------
---------------------------AC-CCCCACT-C-TGCCCGCCAGAGAACAACC-
CCC-TTTGACTGTAATTTTCCTTTATCTACCCA-AATCCTATAA-----------AACG-
GCCCCACCC-T-T-ATCTCCCTTCACTGACTCTCTTTTTGGACTCAGCCTG-CTGCACCC
AGGTG-------A--TTAAAAGCTTTATTGCTCACACAAAGCCTG--TTT--GGTTTTCT
CTTCACACGGATGCGCATG----------
>LTR7d1_chr8_63888201_63888569_h3k27ac_EncodeRepressed_SOLO_NANOG_7down____chr8_6388820163888569____1368
-GTCAGGCCTCTGAGCCCAAG-----------------------GTAAGCCATCATATCC
CTTGTGAC---------------------------------------------CTGCACA
TACACATCCAGA------------------------------------------------
-----------------------------TGGCC--------------------------
------------------GGTTCCTGCCTTAACTGAT-----------------------
---GACATTTCACCACAAAAGAAGTGAAAATGGCCTGTTCC-------------------
------------TG------------------CC----------TTAA----CTGATGAC
ATT---------------------------------------------------------
------------------------------------------------------------
------------------------------------------------------------
------------------------------------------------------------
------------------------------------------------------------
------------GTC--------TT--GTGAAATTCCTTCTCCTGG--------------
----CTCATCCTGGCTCAA--AAGCTCCCCTAC---------------------------
------------------------------------------------------------
------------------------------------------------------------
--------------------C---------GAG----CACCTTGTG--------------
---------------------------AC-CCCCACT-C-TGCCTGCCAGAGAACAACCC
CCC-TTTGACTGTAATTTTCCTTTATCTACCCA-AGTCCTATAA-----------AACG-
GCCCCACCC-T-T-ATCTCCCTTCACTGACTCTCTTTTCAGACTCAGCCGGCCTGCACCC
AGGTG-------A--TTAAAAGCTTTATTTCTCACA------------------------
-----------------------------
>LTR7d1_chr13_87186449_87192108_2355_ZNF534_ZNF90_KAP1_k4me3_EncodeTxn_FOXP1_NANOG_GRO3of7_C_7down___chr13_8719170087192108___1408
TGTCAGGCCTCTGAGCCCAAG-----------------------GTAAGCCATCATATCC
CCTGTGAC---------------------------------------------CTGCACA
TACACATCCAGA------------------------------------------------
-----------------------------TGGCC--------------------------
------------------GGTTCCTGCCTTAACTGAT-----------------------
---GACATTTCACCACAAAAGAAGTGAAAATGGCCTGTTCC-------------------
------------TG------------------CC----------TTAA----CTGATGAC
ATT---------------------------------------------------------
------------------------------------------------------------
------------------------------------------------------------
------------------------------------------------------------
------------------------------------------------------------
------------GTC--------TT--GTGAAATTCCTTCTCCTGG--------------
----CTCATCCTGGCTCAA--AAGCTCCCCTAC---------------------------
------------------------------------------------------------
------------------------------------------------------------
--------------------C---------GAG----CACCTTGTG--------------
---------------------------AC-CCCCACT-C-TGCCTGCCAGAGAACAACCC
CCC-TTTGACTGTAATTTTCCTTTATCTACCCA-AGTCCTATAA-----------AACG-
GCCCCACCC-T-T-ATCTCCCTTCACTGACTCTCTTTTCGGACTCAGCCAGCCTGCACCC
AGGTG-------A--TTAAAAGCTTTATTTCTCACACAAAGACTG--TTT--GGTGGTCT
CTTTACACAGACGTGCATG----------
>LTR7d1_chr3_170817615_170823761_5821_ZNF534_KAP1_EncodeRepressed_C_7down___chr3_170823356170823761___1405
TGTCAGGCCTCTGAGCCCAAG-----------------------CTAAGCCATCATATCC
CCTGTGAC---------------------------------------------CTGCACG
TACACACCCAGA------------------------------------------------
-----------------------------TGGCC--------------------------
------------------AGTTCCTGCCTTAACTGAT-----------------------
---GACATTCCACCACAGAAGAAGTGAAAATGGCCTGTTCC-------------------
------------TG------------------CC----------TTAA----CTGATGAC
ACT---------------------------------------------------------
------------------------------------------------------------
------------------------------------------------------------
------------------------------------------------------------
------------------------------------------------------------
------------GTC--------TT--GTGAAATTCCTTCTCCTGG--------------
----CTCATCCTGGCTCAG--AAGCTCCCCTAC---------------------------
------------------------------------------------------------
------------------------------------------------------------
--------------------T---------GAG----CACCTTGTG--------------
---------------------------AC-CCCCACT-C-TGCCTGCCAGAGAAC---CC
CCA-TTTGACTGTAATTTTCCTTTATCTACCCA-AATCCTATAA-----------AACG-
GCCCCACCC-C-T-ATCTCCCTTCTCTGACTCTCTTTTCAGACTCAGCCAGCCTGCACCC
AGGTG-------A--TTAAAAGCTTTATTGCTCACACAAAGCCTG--TTT--GGTGATTT
CTTCACACAGACTCACATG----------
>LTR7d1_chr3_192995645_193001388_4652_ZNF534_ZNF90_KAP1_EncodeTxn_NANOG_7down____chr3_192995645192996056____1408
-GTCAGGCTTCTGAGCCCAAG-----------------------CTAAGCCATCATATCC
CCTGTGAC---------------------------------------------CTGCATG
TACACATCCAGA------------------------------------------------
-----------------------------TGGCC--------------------------
------------------AGTTCCTGCCTTAACTGAT-----------------------
---GACATTCCACCACAAAAGAAGTGAAAATGGCCTGTTCC-------------------
------------TG------------------CC----------TTAA----CTGATGAC
ATT---------------------------------------------------------
------------------------------------------------------------
------------------------------------------------------------
------------------------------------------------------------
------------------------------------------------------------
------------GTC--------TT--GTGAAATTCCTTCTCCTGG--------------
----CTCATCCTGGCTCAA--AAGCTCCCCTAC---------------------------
------------------------------------------------------------
------------------------------------------------------------
--------------------T---------GAG----CACCTTGTG--------------
---------------------------AC-CCCCACT-C-TGCCCGCCAGAGAACAACCC
CCC-TTTGACTGTAATTTTCCTTTATCTACCCA-AATCCTGTAA-----------AATG-
GCCCCACTC-T-T-ATCTCCCTTCACTGACTCTCTTTTCAGACTCAGCCTGCCTGCACCT
GGGTG-------A--TTAAAAGGTTTGTTGCTCACACAAAGCCTG--TTT--GGTGGTCT
CTTCACACGGACATGCATGA---------
>LTR7d1_chr8_48261721_48262129_weakenh_SOLO_NANOG_C_7down___chr8_4826172148262129___1407
TGTCA-GCCTCTGAGCCCAAG-----------------------CTAAGCCATCATATCC
CCTGTGAC---------------------------------------------CTGCATG
TACACATCCAGA------------------------------------------------
-----------------------------TGGCT--------------------------
------------------GGTTCCTGCCTTAACTGAT-----------------------
---GACATTCCACCACAAAAGAAGTGAAAATGGCGTGTTCC-------------------
------------TG------------------CC----------TTAA----CTGATGAC
ATT---------------------------------------------------------
------------------------------------------------------------
------------------------------------------------------------
------------------------------------------------------------
------------------------------------------------------------
------------GTC--------TT--GTGAAATTCCTTCTCCTGG--------------
----CTCATCCTGGCTCAA--AAGCTCCCCCAC---------------------------
------------------------------------------------------------
------------------------------------------------------------
--------------------T---------GAG----TACCTTGTG--------------
---------------------------AC-CCCCACT-C-TGCCCACCAGAGAACAACTC
CCC-TTTGACTGTAATTTTCCTTTATCTACCCA-AATCCTATAA-----------AACG-
GCCCCACCC-T-T-ATCTCCCTTCACTGACTCTCTTTTCGGACTCAGCCTGCCTGTGCCC
AGGCA-------A--TTAAAAGCTTTATTGCTCACACAAAGCCTG--TTT--GGTGATCT
CTTCACACGGACATGCATG----------
>LTR7d1_chrX_6272220_6277943_4663_ZNF534_KAP1_EncodeRepressed_GRO5of7_GRO6of7_GRO7of7_C_7down___chrX_62775356277943___1407
TGTCAGGCCTCTGAGCCCAAG-----------------------CTAAGCCATCATATCC
CCTGTGAC---------------------------------------------CTGCACG
TACACATCCAGA------------------------------------------------
-----------------------------TGGCC--------------------------
------------------GGTTCCTGCCTTAACTGAT-----------------------
---GACATTCCACCACAAAAGAAGTGAAAATGGCCTGTTCC-------------------
------------TG------------------CC----------TTAA----CTGATGAC
ACT---------------------------------------------------------
------------------------------------------------------------
------------------------------------------------------------
------------------------------------------------------------
------------------------------------------------------------
------------GTC--------TT--GTGAAATTCCTTCTCCTGG--------------
----CTCATCCTGGCTCAA--AAGCTCCCCCAC---------------------------
------------------------------------------------------------
------------------------------------------------------------
--------------------T---------GAG----TACCTTGTG--------------
---------------------------AC-CCCCACT-C-TGACCGACAGAGAACAAC-C
CCC-TTTGACTGTAATTTTCCTTTATCTACCCA-AATCCTATAA-----------AACG-
GCCCCACCC-T-T-ATCTCCCTTCGCTGACTCTCTTTTCGGACTCAGCCCACCTGCACCC
AGGTG-------A--TTAAAAGCTTTATTGCTCACACAAAGCCTA--TTT--GGTGGTCT
CTTCACACGGACGCACATG----------
>LTR7d1_chr18_29000350_29000757_EncodeTxn_SOLO_NANOG_SMAD11_C_7down___chr18_2900035029000757___1406
TGTCAGGCCTCTGAGCCCAAG-----------------------CTAAGCCATCATATCC
CCTGTGAC---------------------------------------------CTTCACG
TACA-ATCCAGA------------------------------------------------
-----------------------------TGGCT--------------------------
------------------GGTTCCTGCCTTAACTGAT-----------------------
---GACATTCCACCACAAAAGAAGTGAAAATGGCCTGTTCC-------------------
------------TG------------------CC----------TTAA----CTGATGAC
ATT---------------------------------------------------------
------------------------------------------------------------
------------------------------------------------------------
------------------------------------------------------------
------------------------------------------------------------
------------GTC--------TT--GTGAAATTCCTTCTCCTGG--------------
----CCCATCCTGGCTCAA--AAGCTCCCCCAC---------------------------
------------------------------------------------------------
------------------------------------------------------------
--------------------T---------GAG----TACCTTGTG--------------
---------------------------AC-CCCCACT-C-TGCCCACCAGAGAACAAA-C
CCC-TTTGACTGTAATTTTCCTTTATCTACCCA-AATCCTATAA-----------AACG-
GCCCCACCC-C-T-ATCTCCCTTCGCTGACTCTCTTTTCGGACTCAGCCCACCTGCACCC
AGGTG-------A--TTAAAAGCTTTATTGCTCACACAAAGCCTG--TTT--GGTGGTCT
CTTCACATGGACGCACATG----------
>LTR7d1_chr10_90384552_90384961_EncodeRepressed_SOLO_NANOG_TCF4_7down____chr10_9038455290384961____1408
-GTCAGGCCTCTGAGCCCAAG-----------------------CTAAGCCATCATATCC
CCTGTGAC---------------------------------------------CTGCATG
TACACATCCAGA------------------------------------------------
-----------------------------TGGCC--------------------------
------------------GGTTCCTGCCTTAACTGAT-----------------------
---GACATTTCACCACAAAAGAAGTGAAAATGGCCTGTTCC-------------------
------------TG------------------CC----------TTAA----CTGATGAC
ATT---------------------------------------------------------
------------------------------------------------------------
------------------------------------------------------------
------------------------------------------------------------
------------------------------------------------------------
------------GTC--------TT--GTGAAATTCCTTCTCCTGG--------------
----CTCATCCTGGCTCAA--AAGCTCCCACAC---------------------------
------------------------------------------------------------
------------------------------------------------------------
--------------------T---------GAG----TACCTTGTG--------------
---------------------------AC-CCCCACC-C-TGCCCACCAGAGAACAAC-C
CCC-TTTGACTGTAATTTTCCTTTATCTACCCA-AATCCTATAA-----------AACG-
GCCCCACCC-T-T-ATCTCCCTTCGCTGACTCTCTTTTCGGACTCAGCCTGCCTGCACCC
AGGTG-------A--TTAAAAGCTTTATTGCTCACACTAAGCCTG--TTT--GGTGGTCT
CTTCACATGGACGCACATGA---------
>LTR7d1_chr1_79638762_79644487_4503_ZNF534_EncodeTxn_GRO4of7_C_7down___chr1_7964408379644487___1403
TGTCAGGCCTCTGAGCCCAAG-----------------------CTAAGCCATCAT-TCC
CCTGTGAC---------------------------------------------CTACACG
TACACATCCAGA------------------------------------------------
-----------------------------TGGCC--------------------------
------------------GGTTCCTGCCTTAACTGAC-----------------------
---CACAGTCCACCACAAAAGAAGTGAAAATGGCCTGTTCC-------------------
------------TG------------------CC----------TTAA----CTGATGAC
ATT---------------------------------------------------------
------------------------------------------------------------
------------------------------------------------------------
------------------------------------------------------------
------------------------------------------------------------
------------GTC--------TT--GTGAAATTCCTT---CTGG--------------
----CTCATTCTGGCTCAA--AAGCTCCCCCAC---------------------------
------------------------------------------------------------
------------------------------------------------------------
--------------------T---------GAG----TACCTTGTG--------------
---------------------------AC-CCCCACT-C-TGCCCACCAGAGAACAAC-C
CCC-TTTGACTGTATTTTTCCTTTATCTACCCA-AATCCTATAA-----------AATG-
GCCCCACTT-T-T-ATCTCCCTTCGCTGACTCTCTTTTCGGACTCAGCCCGCCTGCACCC
AGGTG-------A--TTAAAAGCTTTATTGCTCATACAAAGCTTA--TTT--GGTGGTCT
CTTCACACAGACGCGCATG----------
>LTR7d1_chr5_110530936110535513_2344_1_EncodeTxn_GRO2of7__chr5_110530936110531331____1395
-GTCAGGCCTCTGAGCCTAAG-----------------------CTAAGCCATCATATCC
CCTGTGAC---------------------------------------------CTGCCCG
TACACATCCAGA------------------------------------------------
-----------------------------TGGCC--------------------------
------------------GGTTCCAGCCTTAACTGAT-----------------------
---GACATTCCACCACAAA---AGTGAAAATGACCTGTTCC-------------------
------------TG------------------CC----------TTAA----CTGATGAC
ATT---------------------------------------------------------
------------------------------------------------------------
------------------------------------------------------------
------------------------------------------------------------
------------------------------------------------------------
------------ATC--------TT--GTGAAATTCCTTCTCCTGG--------------
----CTCATCCTGGCTCAA--AAGCTCCCCTAC---------------------------
------------------------------------------------------------
------------------------------------------------------------
--------------------T---------GAG----CACCCTGTG--------------
---------------------------AC-CCCCACTTC-TGCCCGCCAGAGAACAACCC
CCC-T----------TTTTCCTTTACCTACCCA-AATCCTATAA-----------AATG-
GCCCCACCC-C---ATCTCCCTTCACTGACTCTCTTTTTAGACTCAGCCCGCCTGCACCC
AGGTG-------A--TTAAAAGCTTTATTGCTCACACAAAGCCTG--TTT--AGTAGTCT
CTTCACACGGACACACATGA---------
>LTR7d1_chr2_208893768_208905467_2916_ZNF534_EncodeRepressed_GRO5of7_GRO6of7_GRO7of7_7down____chr2_208893768208894167____1399
-GTCAGGCCTCTGAGCCTAAG-----------------------CTAAGCCATAATATCC
CCTGTGAC---------------------------------------------CTGCACG
TACACATCCAGA------------------------------------------------
-----------------------------TGGCT--------------------------
------------------GGTTCCTGCCTTAACTGAT-----------------------
---GACATTCCAACACAAAAGAAGTGAAAATGGCTTGTTCC-------------------
------------TA------------------CC----------TTAA----CTGATGAC
ATT---------------------------------------------------------
------------------------------------------------------------
------------------------------------------------------------
------------------------------------------------------------
------------------------------------------------------------
------------ATC--------TT--GCGAAATTTCTTCTCCTGG--------------
----CTCATCCTGGCTCAA--AAGCTCCCCTAC---------------------------
------------------------------------------------------------
------------------------------------------------------------
--------------------T---------GAA----CACCTTGGG--------------
---------------------------AC-CCCTACTCC-TGCCCGCCAGACCACAACCC
CCC-T----------TTTTCCTTTACATACCCA-AATCCTATAA-----------AACG-
GCCCCACCC-C-T-ATCTCCCTTCACTGACTCTCTTTTCAGACTCAGCCAGCCTGCACCC
AGGTG-------A--TTAAAAGCTTTATTGCTCACACAAAACCTG--TTT--GGTGGTCT
CTTCACACAGACGCGCATGA---------
>LTR7d1_chr11_102904000_102909908_3326_ZNF534_ZNF90_KAP1_EncodeRepressed_GRO4of7_C_7down___chr11_102909501102909908___1407
TGTCAGGCCTCTAAGCCCAAG-----------------------CTAAGCCATCATATCC
CCTGTGAC---------------------------------------------CTGCACG
TACACAACCAGA------------------------------------------------
-----------------------------TGGCC--------------------------
------------------GGTTCCTGCCTTAACTGAT-----------------------
---GACATTCCACCACAAAAGAAGTGAAAATCATCTGTTCC-------------------
------------TG------------------CC----------TTAA----CTGATGAC
ATT---------------------------------------------------------
------------------------------------------------------------
------------------------------------------------------------
------------------------------------------------------------
------------------------------------------------------------
------------CTC--------TT--GTGAAATTCCTTCTCCTGG--------------
----CTCATCCTGGCTCAA--AAACTCCCCTAC---------------------------
------------------------------------------------------------
------------------------------------------------------------
--------------------T---------GAG----CACCTTGTG--------------
---------------------------AC-CCCCACTCC-TACCCGCCAGAGAACAACCC
CTT-T--GACTGTAATTTTCCTTTACCTACCCA-AATCCTATAA-----------AACG-
GCCCCACCT-C-T-ATCTCCTTTCACTGACTCTCTTTTCAGACTCAGCCCACCTGCACCC
AGGTG-------A--TTAAAAGCTTTATTGCTCACACAAAGCCTG--TTT--GGTGGTCT
CTTCACACAAACGTGCGTG----------
>LTR7d1_chr6_148639772_148645508_4451_ZNF534_KAP1_EncodeRepressed_NANOG_7down____chr6_148639772148640179____1406
-GTCAGGCCTCTGAGCCCAAG-----------------------CTAAGCCATCATATCC
CCTGTGAC---------------------------------------------CTGCACG
TACACATCCAGA------------------------------------------------
-----------------------------TGGCC--------------------------
------------------GGTTCCTGCCTTAACTGAT-----------------------
---GACATTCCACCACAAAAGAAGTGAAAATGGCCTGTTCC-------------------
------------TG------------------CC----------TTAA----CTGATGAC
ATT---------------------------------------------------------
------------------------------------------------------------
------------------------------------------------------------
------------------------------------------------------------
------------------------------------------------------------
------------GTC--------TT--GTGAAATTCCTTCTCCCGG--------------
----CTCATCCCGGCTCAG--AAGATCCCCTAC---------------------------
------------------------------------------------------------
------------------------------------------------------------
--------------------T---------GAG----CACCTTGTG--------------
---------------------------AC-CCCCACTCC-TGCCCGCCAGAGAACAACCC
CCC-TTTGACTGTAATTTTCCTTTACCTACCCA-AATCTTATAA-----------AACG-
GCCCCAC-C-C-C-ATCTCTCTTCACTGACTCTTTTT--GGACTCAGCCCGCCTGCACCC
AGGTG-------A--TTAAAAGCTTTATTGCTCACATAAAGCCTG--TTT--GGTGGTCT
CTTCACACAGACGTGCATGA---------
>LTR7d2_chr6_62585932_62591724_4658_ZNF534_KAP1_EncodeTxn_NANOG_7down____chr6_6258593262586380____1397
-GTCAGGCCTCTGAGCCCAAG-----------------------CTAAGCCATCATATCC
CCT--GAC---------------------------------------------CTGCACG
TACACATCCAGA------------------------------------------------
-----------------------------TGGTG--------------------------
------------------GGTTCCTGCCTTAACTGAT-----------------------
---GACATTCCACCACAAAAGAAGTGAAAATGGCCTGTTCC-------------------
------------TG------------------CC----------TTAA----CTGATGAC
ATT---------------------------------------------------------
------------------------------------------------------------
------------------------------------------------------------
------------------------------------------------------------
------------------------------------------------------------
------------GTC--------TT--GTGAAATTCCTTCTCCTGG--------------
----CTCATCCTGGCTCAA--AGGCTCCCCCAC---------------------------
------------------------------------------------------------
------------------------------------------------------------
--------------------T---------GAG----TACCTTGTC--------------
---------------------------AC-CCCCATTCC-TGCCCACCAGAGAACAACCC
CCC-TT----------TTTCCTTTACCTACCCA-AATCCTACAA-----------AACG-
GCCCCACAC-C-T-ATCTCTCTTCACTGACTCTCTTTTGGGACTCAGCCCGCCTGCACCC
AGGTG-------A--TTAAAAGCTTTGTTGCTCACACAAAGCCTG--TTT--GGTGGTCT
CTTCACACAGATGCGTGTGA---------
>LTR7d1_chr4_133263579_133268907_3428_1_k27ac_EncodeTxn_C_7down___chr4_133268509133268907___1398
TGTCAGGCCTCTGAGCCCAAG-----------------------CTAAGCCATCACATCC
CCTGTGAC---------------------------------------------CTGCACG
TACACATCCAGA------------------------------------------------
-----------------------------TGGCC--------------------------
------------------GGTTCCTGCCTTAGCTGAT-----------------------
---GACATTCCACCACAAAAGAAGTGAAAATGGCCTGTTCC-------------------
------------TG------------------CC----------TTAA----CTGATGAC
ATT---------------------------------------------------------
------------------------------------------------------------
------------------------------------------------------------
------------------------------------------------------------
------------------------------------------------------------
------------ATC--------TT--GTGAAATTCCTTCTTCTCA--------------
----CTCATCCTGGCTTAA--AAGCTCACCTAC---------------------------
------------------------------------------------------------
------------------------------------------------------------
--------------------T---------GAG----CACATTGTG--------------
---------------------------AC-CCCCACTCC-TGCCTGCCAGAGAACAACCC
CCC-T----------TTTTCCTTTACCTACCCA-AATCCTATAA-----------AACG-
GCCCCACCC-C-T-ATCTCCCTTCCCTGACTCTCTTTTCGGACTCAGCCTGCCTGCACCC
ATGTG-------A--TTAAAAG-TTTATTGCTCACACAAAGCCTG--TTT--GGTGGTCT
CTTCACACAGACGCGCATG----------
>LTR7d1_chr21_16631053_16631452_EncodeRepressed_SOLO_7down____chr21_1663105316631452____1399
-GTCAGGCCTCTGAGCCCAAG-----------------------CTAAGCCATCATATCC
CCTGTGAC---------------------------------------------CAGCACG
TACACATCCAGA------------------------------------------------
-----------------------------TGGCC--------------------------
------------------GGTTCCTGCCTTAACTGAT-----------------------
---GACATTCCACCACAAAAGAAATTAAAATGGCCTGTTCT-------------------
------------TG------------------CC----------TTAA----CTGATGAC
ATT---------------------------------------------------------
------------------------------------------------------------
------------------------------------------------------------
------------------------------------------------------------
------------------------------------------------------------
------------ATC--------TT--GTGAAATTCCTTCTCCTGG--------------
----CTCATCCTGGCTCAA--AAGCTCCCCAAC---------------------------
------------------------------------------------------------
------------------------------------------------------------
--------------------T---------GAG----CATCTTGTG--------------
---------------------------AC-CCCCACTCT-TGCCTGCCAGAGAACAACCC
CAC-T----------TTTTCCTTTACCTACCCA-AATCCTATAA-----------AACA-
GCCCCACCC-C-T-ATCTCCCTTCGCTGACTCTCTTTTTGGACTCAGCCCGCCTGCACCC
AGGTG-------A--TTAAAATCTTTATTGCTCACACAAAGCCTG--TTT--GGTGATCT
CTTCACAGGGATGCGCATGA---------
>LTR7d1_chr3_106922769_106928372_3371_ZNF534_KAP1_EncodeTxn_C_7down___chr3_106927983106928372___1389
TGTCAGGCCTCTGAGCCCAAG-----------------------CTAAGCCATCATATCC
CCTGTGAC---------------------------------------------CTGCACA
TTCACATCCAGA------------------------------------------------
-----------------------------TGGCC--------------------------
------------------GGTTCCTGCTTTAACTGAT-----------------------
---GACATTCCACCACAAAAGAAGTGAAAATGGCCTGTTCC-------------------
------------TG------------------CC----------TTAA----CTGATGAC
ATT---------------------------------------------------------
------------------------------------------------------------
------------------------------------------------------------
------------------------------------------------------------
------------------------------------------------------------
------------ATC--------TT--GTGAAATTCCCTCTCCTGG--------------
----CTC----------AA--AAGCTCCCCTAC---------------------------
------------------------------------------------------------
------------------------------------------------------------
--------------------T---------GAG----CACCTTGTG--------------
---------------------------AC-CCCTACTCC-TGCCTGCCAGAGAACAACCC
CCC-T----------TTTTCCTTTTCCTACCCA-AATCCTATAA-----------AACA-
GCCCCACCC-C-T-ATCTCACTTTGCTGATTCTCTTTTTGGACTCAGCCCGCCTGCACCC
AGGTG-------A--TTAAAAGCTTTATTGCTCACACAAATCCTG--TTT--GGTGGTCT
CTTCACAGGGACGCGCATG----------
>LTR7d1_chr2_146539893_146540292_h3k27ac_enh_SOLO_NANOG_44108_SMAD11_TCF4_7down____chr2_146539893146540292____1398
-GTCAGGCCTCTGAGCCCAAG-----------------------CTACGCCATCATATCC
CCTGTGAC---------------------------------------------CTGCACG
TACACATCCAGG------------------------------------------------
-----------------------------TGGCC--------------------------
------------------GGTTCCTGCCTTAACTGAT-----------------------
---GACATTCCACCACAAAAGAAATGAAAATGGCCTGTTCC-------------------
------------TG------------------CC----------TTAA----CTGATGGC
ATT---------------------------------------------------------
------------------------------------------------------------
------------------------------------------------------------
------------------------------------------------------------
------------------------------------------------------------
------------ATC--------TT--GTGAAATTCCTTCTCCTGG--------------
----CTCATCCTGGCTCAA--AAGCTCCCCTAC---------------------------
------------------------------------------------------------
------------------------------------------------------------
--------------------T---------GAG----CACCTTGTG--------------
---------------------------AC-GCCCACTCC-TGCCTGCCAGAGAACAACCC
CCC-T----------TTTTCCTTTACCTACCCA-AATCCTATAA-----------AACG-
GCCCCACCC-C---ATCTCCCTTTGCTGACTCTCTTTTCAGACTCAGCCCGCCTGCACCC
AGGTG-------A--TTAAAAGCTTTATTGTTCACACAAAGCCTG--TTT--GGTGGTCT
CTTCACATGGACGCGCATGA---------
>LTR7d1_chr11_25579395_25579817_enh_SOLO_NANOG_SMAD11_C_7down___chr11_2557939525579817___1396
TGTCAGACCTCTGAGCCCAAG-----------------------CTAAGCCATCATATCC
C--GTGAT---------------------------------------------TTGCACG
TACACATCCAGA------------------------------------------------
-----------------------------TGGCC--------------------------
------------------AGTTCCTGCCTTAACTGAT-----------------------
---GACATTCCACCACAAAAGAAATGAAAATGGCCTGTTCC-------------------
------------TG------------------CC----------TTAA----TTGATGAC
ATT---------------------------------------------------------
------------------------------------------------------------
------------------------------------------------------------
------------------------------------------------------------
------------------------------------------------------------
------------ATC--------TT--GTGAAATTCCTTCTCCTGG--------------
----CTCATCCTGGCTCAA--AAGCTCCCCTAC---------------------------
------------------------------------------------------------
------------------------------------------------------------
--------------------T---------GAG----CACCTTGTG--------------
---------------------------AC-CCCCACTCC-TGCCTGCCAGAGAACAACCC
CCC-T----------TTTTCCTTTACCTACCCA-AATCCTATAA-----------AACG-
GCCCCACCC-C---ATCTCCCTTCGCTGACTCTCTTTTCAGACTCAGCCCGCCTGTACGC
AGGTG-------A--TTAAAAGCTTTATTGCTCACACAAAGCCTG--TTT--GGTGGTCT
CTTCACACGGACACGCATG----------
>LTR7d1_chr3_20976906_20977305_EncodeTxn_SOLO_NANOG_SMAD11_TCF4_C_7down___chr3_2097690620977305___1397
TGTCAGGCCTCTGGGCCCAAG-----------------------CTAAGCCATCATATCC
CCTGTGAC---------------------------------------------CTGCACG
TACACATCCAGA------------------------------------------------
-----------------------------TGGCC--------------------------
------------------GGTTCCTGCCTTAACTGAT-----------------------
---GACATTCCACCACAAAAGAAGTGAAAATGGCCTGTTCC-------------------
------------TG------------------CC----------TTAA----CTGA-GAC
ATT---------------------------------------------------------
------------------------------------------------------------
------------------------------------------------------------
------------------------------------------------------------
------------------------------------------------------------
------------ATC--------TT--TTGAAATTCCTTCTCCTGG--------------
----CTCATCCTGGCTCAA--AAGCTCCCCTAC---------------------------
------------------------------------------------------------
------------------------------------------------------------
--------------------T---------GAG----CACTTTGTG--------------
---------------------------AC-CCCCATTCC-TGCCCACCAGAGAACAACCC
CCC-T----------TTTTCCTTTACCTACCCA-AATCCTATAA-----------AACG-
GCCCCACCC-C---ATCTCCCTTGGCTGACTCTCTTTTCAGACTCAGCCCGCCTGCACCC
AGGTG-------A--TCAAAAGCTTTATTGCTCACACAAAGCCTG--TTT--GGTGGTCT
CTTCACATGCTCGCGCATG----------
>LTR7d1_chr3_109176402_109176803_EncodeTxn_SOLO_C_7down___chr3_109176402109176803___1399
TGTCAGGCCTCTGAGCCCAAG-----------------------CTAAGCCATCATATCC
CCTGTGAC---------------------------------------------CTGCAGG
TAAACATCCAGA------------------------------------------------
-----------------------------TGGCC--------------------------
------------------GGTTTCTGCCTTAACTGAT-----------------------
---GACATTCCGCCACAAAAGAAGTGAAAATGGCCTATTCC-------------------
------------TG------------------CC----------TTAA----CTGATGAC
ATT---------------------------------------------------------
------------------------------------------------------------
------------------------------------------------------------
------------------------------------------------------------
------------------------------------------------------------
------------ATC--------TT--GTGAAATTCCTTCTCCTGG--------------
----CTCATCCTGGCTCAA--AAGCTCCCCTAC---------------------------
------------------------------------------------------------
------------------------------------------------------------
--------------------T---------GAG----CACCTTGTG--------------
---------------------------AC-CCCCATTCC-TGCCCCCCAGAGAACAACCC
CCC-T----------TTTTCCTTTACCTACCCA-AATCCTATAA-----------AACA-
GCCCCACCC-C-T-ATCTCCCTTCGCTGACTCTCTTTTCGGACTCAGCCCGCCTGCACCC
AGGTG-------A--TTAAAAGCTTTATTGCTCACACAAAGCCTG--TTG--GGTGGTCT
CTTCACACGGACGCACAT-A---------
>LTR7d1_chr13_110486602_110486998_enh_SOLO_NANOG_C_7down___chr13_110486602110486998___1394
TGTCAGGCCTCTGAGCCCAAG-----------------------CTAAGCAATCATATCC
CCTGTGAC---------------------------------------------CTGCACG
TACACATCCAGA------------------------------------------------
-----------------------------TGGCC--------------------------
------------------GGTTTCTGCCTTAACTGAT-----------------------
---GACATTCCACCACAAAAGAAGTGAAAATGGCCTGTTCC-------------------
------------TG------------------CC----------TTAA----CTGATGAC
ATT---------------------------------------------------------
------------------------------------------------------------
------------------------------------------------------------
------------------------------------------------------------
------------------------------------------------------------
------------ATC--------TT--GTGAAATTCCTTCTCCTGG--------------
----CTCAGCCTGGCTCAA--AAGCTCCCCTAC---------------------------
------------------------------------------------------------
------------------------------------------------------------
--------------------T---------GAG----CACCTTGTG--------------
---------------------------AC-CCCCACTCC-TGCCCGCCAGAGAACAACCC
CCC-T----------TTTTCCTTTACCTACCCA-AATCCTATAA-----------AACG-
GCCCCACCC-C-T-ATCTCCCTTCGCTGACTCTCTTTTCAGACTCAGCCTGCCTGCACCC
AGGTG-------A--TTAACAGCTTGATTGCTCACACAAAGCCTG--TTT--GGTGGTCT
TTTCACACGGACGC---------------
>LTR7d1_chr4_6528607_6529011_weakenh_SOLO_7down____chr4_65286076529011____1404
-GTCAGGCCTCTGAGCCCAAG-----------------------CTAAGTCATCATATC-
CCTGTGAC---------------------------------------------CTGCACA
TACACATCCAGA------------------------------------------------
-----------------------------TGGCC--------------------------
------------------AGTTCCTGCCTTAACTGAT-----------------------
---GACATTCCACCACAAAAGAAGTGAAAATGGCCTGTTCC-------------------
------------TG------------------CC----------TTAA----CTGATGAC
ATT---------------------------------------------------------
------------------------------------------------------------
------------------------------------------------------------
------------------------------------------------------------
------------------------------------------------------------
------------ATC--------TT--GTGAAATTCCTTCTCCTGG--------------
----CTCATCCTGGCTCAA--AAGCTCCCCTAC---------------------------
------------------------------------------------------------
------------------------------------------------------------
--------------------T---------GAG----CACCTTGTG--------------
---------------------------AC-CCCCACTCC-TGCCCGCCAGAGAACAACCC
-CC-TTTGACTGTAATTTTCCTTTACCTACCCA-AATCTTATAA-----------AACG-
GCCCCACCC-C-T-ATCTCCCTTTGCTGACTGTCTTTTCAGACTCAGCCGGCCTGCAACC
AGGTG-------A--TTAAAAGCTTTGTTGCTCACACAAAGCCTG--TTT--GGTGGTCT
CTTCACACGGACGCGCA------------
>LTR7d1_chr12_60951268_60957619_3267_ZNF534_EncodeTxn_GRO5of7_GRO6of7_GRO7of7_C_7down___chr12_6095721660957619___1403
-GTCAGGCCTCTGAGCCCAAG-----------------------CTAAACTATCATATCC
CCTGTGAC---------------------------------------------GTGCACA
TACACATCCAGA------------------------------------------------
-----------------------------CGGCC--------------------------
------------------AGTGCCTGCCTTAATTGAT-----------------------
---GACATTCCACCACAAAAGAAATGAAAATGGCCTGTTCC-------------------
------------TG------------------CC----------TTAA----CTGATGAC
ATT---------------------------------------------------------
------------------------------------------------------------
------------------------------------------------------------
------------------------------------------------------------
------------------------------------------------------------
------------ATC--------TT--GTGAAATTCCCTCTCCTGG--------------
----CTCATCCTGGCTCAA--AAGCTCCCCTAC---------------------------
------------------------------------------------------------
------------------------------------------------------------
--------------------T---------GAG----CACCATGTG--------------
---------------------------AC-CCCCACTCC-TGCCCACCAGAGAACAACCC
--C-TTTGACT--AATTTTCCTTTACCTACCCA-AATCCTATAA-----------AACA-
GCCCCACCC-C-T-ATCTCCCTCCACTGACTCTCTTTTCGGACTCAGCCTGCCTGCACCC
AGGTG-------A--TTAAAAGCTTTATTGCTCACAC-AAGTCTG--TTT--GGTGGTCT
CTTCACATGGATGTGCATG----------
>LTR7d1_chr11_133626775_133632692_3454_ZNF534_EncodeTxn_GRO4of7_7down____chr11_133626775133627185____1407
-ATCAGGCCTCTGAGCCCAAG-----------------------CTAAGCCATCATATCC
CCTGTGAC---------------------------------------------CTGCACG
TACACATCCAGA------------------------------------------------
-----------------------------TGGCC--------------------------
------------------AGTTCCTGCCTTAACTGAT-----------------------
---GACATTCCACCA-AAAAGAAATGAAAATGGCCTGTTCT-------------------
------------TG------------------CC----------TTAA----CTGATGAC
ATT---------------------------------------------------------
------------------------------------------------------------
------------------------------------------------------------
------------------------------------------------------------
------------------------------------------------------------
------------ATC--------TT--GTGAAATTCCTTCTCCTGG--------------
----CTCATCCTGGCTCAA--AAGCTCCCCTAC---------------------------
------------------------------------------------------------
------------------------------------------------------------
--------------------T---------GGG----CACCTTGTG--------------
---------------------------AC-CCCCACTCC-TGCCCACTAGAGAGAAACCC
--C-TTTGACTGTAATTTTCCTTTACCTACCCA-AATCTTATAA-----------AACA-
TCCCCACTC-C-T-ATCTCCCTTCGCTGACTCTCTTTTCGGACTCAGCCCGCCTGCACCC
AGGTG-------A--TTAAAAGCTTTATTGTTCACACAAAGCCTG--TTT--GGTGGTCT
CTTCACATGGACGTGCATGA---------
>LTR7d1_chr3_152597016_152603153_2326_ZNF534_EncodeTxn_NANOG_GRO1of7_7down____chr3_152597016152597424____1406
-GTCAGGCCTCTGAGCCTAAG-----------------------CTAAGCCATCATATCC
CCCGTAAC---------------------------------------------CTGCATG
TACACATCCAGA------------------------------------------------
-----------------------------TGGCC--------------------------
------------------AGTTCCTGCCTTAACTGAT-----------------------
---GACATTCCACCACAAAAGAAGTGAAAATGGCCTGTTCC-------------------
------------TG------------------GC----------TTAA----TGGATGAC
ATT---------------------------------------------------------
------------------------------------------------------------
------------------------------------------------------------
------------------------------------------------------------
------------------------------------------------------------
------------ATC--------TT--GTGAAATTCCTTCTCCTGG--------------
----CTCATCCTGGCTCAA--AAGCTCCCCTAC---------------------------
------------------------------------------------------------
------------------------------------------------------------
--------------------T---------GAG----CACCTTGTG--------------
---------------------------AC-CCCCACTCC-TGCCCACCAGAGAACAACCC
--C-TTTGACTATAATTTTCCTTTACCTACCCA-AATCTTATAA-----------AACG-
GCCCCAACC-C---ATCTCCCTTCGCTGACTCTCTTTTCGGACTCAGCCCGCCTGCACCC
AGGTG-------A--TGAACAGCTTTATTGCTCACACAAAGCCTG--TTT--GGTGGTCT
CTTCACACGGACGTGCATGA---------
>LTR7d2_chr11_116450269_116450679_EncodeRepressed_SOLO_NANOG_7down____chr11_116450269116450679____1410
-GTCAGGCCTCTGAGCCCAAG-----------------------CTAAGCCATCATATCC
CCTGTGAC---------------------------------------------CTGCCCG
TACACATCCAGA------------------------------------------------
-----------------------------TGGCC--------------------------
------------------GGTTCCTGCCTTAACTGAT-----------------------
---GACAATCCACCACAAAAGAAGTGAAAATGGCCCGTTCC-------------------
------------TG------------------CC----------TTAA----CTGATGAC
ATT---------------------------------------------------------
------------------------------------------------------------
------------------------------------------------------------
------------------------------------------------------------
------------------------------------------------------------
------------GTC--------TT--GTGAAATTCCTTCTCCTGC--------------
----CTCATCCTGGCTCAA--AAGCTCCCCTAC---------------------------
------------------------------------------------------------
------------------------------------------------------------
--------------------T---------GAG----CACCTTGTG--------------
---------------------------AC-CCCCACTCC-TGCCTGCCAGAGAACAAC-C
CCC-TTTGACTGTAATTTTCCTTTACCTATCCA-AATCTTATAA-----------AACG-
GCCCCACCC-C-T-ATCTCCCTTCGCTGACTCTCTTTTCGGACTCAGCCCGCCTGCACCC
AGATGA-----AA--TAAACAGCCTTGTTGCTCACACAAAGCCTG--TTT--GGTGATCT
CTTCACACGGACACGCATGA---------
>LTR7d2_chr7_124729157124734734_3295_ZNF534_KAP1_EncodeRepressed_NANOG_GRO2of7__chr7_124729157124729555____1398
-GTCAGGCCTCTGAGCCCAAG-----------------------CTAAGTTATCATATCC
CTTGTGAC---------------------------------------------CTGCACA
TACACATCCAGA------------------------------------------------
-----------------------------TGGCC--------------------------
------------------GGTTCCTGCCTTAACTGAT-----------------------
---GACATTCCACCACAAAAGAAGTGAAAATGGCCTGTTCC-------------------
------------TG------------------CC----------TTAA----CTGATGAC
ATT---------------------------------------------------------
------------------------------------------------------------
------------------------------------------------------------
------------------------------------------------------------
------------------------------------------------------------
------------GTC--------TT--GTGAAATTCCTTCTCC-----------------
-----------TGGCTCAA--AAGCTCCCCTAC---------------------------
------------------------------------------------------------
------------------------------------------------------------
--------------------T---------GAG----CACCTTGTG--------------
---------------------------AC-CCCCACTCC-TGCCTGCCAGAGAAC--C-C
CCC-TTTGACTGTAATTTTCCTTTACCTACCCA-AATCTTATAA-----------AATG-
GCCCCACCC-C-T-ATCTCTCTTCACTGACTCTCTTTTCGGACTCAGCCCACCTGCACCC
AGGTGA-----AA--TAAACAGCCATGTTGCTCACACAAAGCCTG--TTT--GGTGGTCT
CTTCACACAGACACGCATGA---------
>LTR7d2_chr3_911603_912013_EncodeTxn_SOLO_NANOG_C_7down___chr3_911603912013___1409
TGTCAGGCCTCTGAGCCCAAG-----------------------CTAAGCCATCATATCC
CCTGTGAC---------------------------------------------CTGCACA
TACACATCCAGA------------------------------------------------
-----------------------------TGGCC--------------------------
------------------AGTTCCTGCCTTAACTGAT-----------------------
---GACATTCCACCACAAAAGAAGTGAAAATGGCCTGTCCC-------------------
------------TG------------------CC----------TTAA----CCGATGAC
ATT---------------------------------------------------------
------------------------------------------------------------
------------------------------------------------------------
------------------------------------------------------------
------------------------------------------------------------
------------GTC--------TT--GTGAAATTCCTTCTCCTGG--------------
----CTCATCCTGGCTCAA--AAGCTCCCCTAC---------------------------
------------------------------------------------------------
------------------------------------------------------------
--------------------T---------GAA----CACCTTGTG--------------
---------------------------AC-CCCCACCC--TGCCCGCCAGAGAACAACCC
CCC-TTTGACTGTAATTTTCCTTTACCTTCCCA-AATCCTATTA-----------AA-G-
GCCCCACCC-C-T-ATCTCCCTTCGCTGACTCTCTTTTCCGACTCAGCCCACCTGCACCC
AGGTGA-----AA--TAAACAGCCATGTTGCTCACACAAAGCCTG--TTT--GGTGGTCT
CTTCACACGGACGCGCATG----------
>LTR7d2_chr15_46680150_46680560_h3k27ac_EncodeTxn_SOLO_NANOG_7down____chr15_4668015046680560____1410
-GTCAGGCCTCTGAGACCAAG-----------------------CTAAGCCATCATATCC
CCTGTGAG---------------------------------------------CTGCACA
TACACATCCAGA------------------------------------------------
-----------------------------TAGCC--------------------------
------------------AGTTCCTGCCTTAACTGAT-----------------------
---GACATTCCACCACAAAAGAAGTGAAAATGGCCTGTTCC-------------------
------------TG------------------CC----------TTAA----CTGATGAC
ATT---------------------------------------------------------
------------------------------------------------------------
------------------------------------------------------------
------------------------------------------------------------
------------------------------------------------------------
------------GTC--------TT--GTGAAATTCCTTCTCCTGG--------------
----CTCATCCTGGCTCCA--AAGCTCCCCCAC---------------------------
------------------------------------------------------------
------------------------------------------------------------
--------------------T---------GAG----CACCTTGCG--------------
---------------------------AC-CCCCACTC--TGCCCGCCAGAGAACAACTC
CCC-TTTGACTGTAACTTTCCTTTATCTACCCA-AACCCTATAA-----------AACG-
GCCCCACCC-T-T-ATCTCCCTTCACTCACTCTCTTTTCGGACTCAGCCCACCTGCACCC
AGGTGA-----AA--TAAACAGCCATGTTGCTCACCCAAAGCCTG--TTT--GGTGGTCT
CTTCACACGGACGCGAGTG----------
>LTR7d2_chr6_120924825120930857_2237_ZNF534_KAP1_EncodeTxn_GRO2of7__chr6_120924825120925234____1409
-GTCAGGCCTCTGAGCCCAAG-----------------------CTAAGCCATCATATCC
CCTGTGAC---------------------------------------------CTGCACA
TACACATCCAGA------------------------------------------------
-----------------------------TGGCC--------------------------
------------------AATTCCTGCCTTAACTGAT-----------------------
---GACATTCCACCACAAAAGAAGTGAAAATGGCCTGTTCC-------------------
------------TG------------------CC----------TTAA----CTGATGAC
ACT---------------------------------------------------------
------------------------------------------------------------
------------------------------------------------------------
------------------------------------------------------------
------------------------------------------------------------
------------GTC--------TT--GTGAAATTCCTTCTCCTGG--------------
----CTCATCCTGGCTCAA--AAGCTCCCCCAC---------------------------
------------------------------------------------------------
------------------------------------------------------------
--------------------T---------GAG----TACCTGGCG--------------
---------------------------AC-TCTCACTC--TGCCTGCCAGAGAAAAACTC
CCC-TTTGACTGTAATTTTCCTTTATCTACCCA-AATCTTATAA-----------AATG-
GCCCCACCC-T-T-ATCTCCCTCCCCTGACTTTCTTTTCAGACTCAGCCCACCTGCACC-
AGGTGA-----AA--TAAACAGCCATGTTGCTCACACAAAGCCTG--TTT--GGTGGTCT
CTTCACACAGACGTGCATG----------
>LTR7d2_chr2_207017218_207023284_5821_ZNF534_KAP1_EncodeTxn_GRO3of7_7down____chr2_207017218207017627____1409
-GTCAGGCCTCTGAGCCCAAG-----------------------CTAAGCCATCATATCC
ACTGTGAC---------------------------------------------CTGCACA
TACACATCCAGA------------------------------------------------
-----------------------------TGGCC--------------------------
------------------AGTTCCTGCCTTAACTGAT-----------------------
---GACATTCCACCACAAAAGAAGTGAAAATGGCCTGTTCC-------------------
------------TG------------------CC----------TTAA----CTGATGAC
ACT---------------------------------------------------------
------------------------------------------------------------
------------------------------------------------------------
------------------------------------------------------------
------------------------------------------------------------
------------GTC--------TT--GTGAAATTCCTTCTC-TGG--------------
----CTCATCCTGGCTCAA--AAGCTCCCCTAC---------------------------
------------------------------------------------------------
------------------------------------------------------------
--------------------T---------GAG----CACCCTGTG--------------
---------------------------AC-CCCCACTC--TGCCCGCCAGAGAACAACCC
CCC-GTTGACTGTAATTTTCCTTTATCTACCCA-AATCTTATAA-----------AACG-
GCCCCACCC-C-T-ATCTCCCTTCACTGACTCTCTTTTCGGACTCAGCCCACCTGCACCC
AGGTGA-----AA--TAAACAACCATGTTGCTCACACAAAGCCTG--TTT--GGTGGTCT
CTTCACACGGACGCGCATG----------
>LTR7d2_chr3_146362086_146367972_3131_ZNF534_ZNF90_KAP1_EncodeTxn_7down____chr3_146362086146362495____1409
-GTCAGGCCTCTGAGCCCAAG-----------------------CTAAGCCATCATGTCC
CCTGTGAC---------------------------------------------CTGCACA
TACACATCCAGA------------------------------------------------
-----------------------------TGTCT--------------------------
------------------GGTTCCTGCCTTAACTGAT-----------------------
---GATATTCCACCACAAAAGAAGTGAAAATGGCCTGTTCC-------------------
------------TG------------------CC----------TTAA----CTGATGAC
ATT---------------------------------------------------------
------------------------------------------------------------
------------------------------------------------------------
------------------------------------------------------------
------------------------------------------------------------
------------GTC--------TT--GTGAAATTCCTTCTCCTGG--------------
----CTCAT-CTGGCTCAA--AAGCTCCCCTAC---------------------------
------------------------------------------------------------
------------------------------------------------------------
--------------------T---------GAG----CACCTTGGG--------------
---------------------------AC-CCCCACTC--TGCCCACCAGAGAACAACCC
CCC-TTTGACTGTAATTTTCCTTTATCTACCCA-AATCCTATAA-----------AACG-
GCCCCACCC-G-T-ATCTCCCTTCTCTGACTCTCTTTTCGGACTCAGCCCACCTGCACCC
AGGTGA-----AA--TAAACAGCCTTGTTGCTCACACAAAGCCTG--TTT--GGTGGTCT
CTTCACACAGACACACATG----------
>LTR7d2_chrX_6308003_6308363_EncodeRepressed_SOLO_7down____chrX_63080036308363____1359
-GTCAGGCCTCTGAGCCCAAG-----------------------CTAAGCCATCATATCC
CCTGTGAC---------------------------------------------CTGCATG
TACACATCCAGA------------------------------------------------
-----------------------------TGGCC--------------------------
------------------GGTTCCTGCCT-------------------------------
------------------------------------------------------------
---------------------------------------------TAA----CTGATGAC
ATT---------------------------------------------------------
------------------------------------------------------------
------------------------------------------------------------
------------------------------------------------------------
------------------------------------------------------------
------------GTC--------TT--GTGAAATTCCTTTTCCTGG--------------
----CTCATCTGGTCTCAA--AAGCTCCCCTAC---------------------------
------------------------------------------------------------
------------------------------------------------------------
--------------------T---------GAG----CACTTTGTG--------------
---------------------------AC-CCCCACTC--TGCCCGCCAGAGAACAACTC
CCC-TTTGACTGTAATTTTCCTTTATCTACCCA-AATCCTATAA-----------AACG-
GCCCCACCC-C-T-ATCTCCCTTTGCTGACTCTCTTTTCCGACTCAGCCCGCCTGCACCC
AGGTGA-----AA--TAAACAGCCATGTTGCTCACACAAAGCCTG--TTT--GGTGGTCT
CTTCACACGGACGCGCATG----------
>LTR7d2_chr20_45759334_45765245_1461_ZNF534_ZNF90_KAP1_EncodeRepressed_NANOG_GRO1of7_7down____chr20_4575933445759751____1410
-GTCAGACCTCTGAGCCCAAG-----------------------CTAAGCCATCATATCC
CCTGTGAC---------------------------------------------CTGCACA
TACACATCCAGA------------------------------------------------
-----------------------------TGGCC--------------------------
------------------GGTTCCTGCCTTAACTGAT-----------------------
---GACATTCCACCACAAAAGAAGTGAAAATGGCCTGTTCC-------------------
------------TG------------------CC----------TTAA----CTGATGAC
ATT---------------------------------------------------------
------------------------------------------------------------
------------------------------------------------------------
------------------------------------------------------------
------------------------------------------------------------
------------GTC--------TT--GTGAAATTCCTTTTCCTGG--------------
----CTCATCCTGTCTCAA--AAGCTCCCCTAC---------------------------
------------------------------------------------------------
------------------------------------------------------------
--------------------T---------GAG----CACCTTGTG--------------
---------------------------AC-CCACACTC--TGCCCTCCAGAGAACAACTC
CCC-TTTGACTGTAATTTTCCTTTATCTACCCA-AATCCCATAA-----------AACG-
GCCCCACCC-T-T-ATCTCCCTTCACTGACTCTCTTTTCAGACTCAGCCCGCCTGCACCC
AGGTGA-----AA--TAAACAGCCACGTTGCTCACACAAAGCCTG--TTT--GGTGGTCT
CTTCACACGGACGCGCATG----------
>LTR7d2_chr1_150641376_150641787_h3k27ac_enh_SOLO_NANOG_SMAD11_SOX2_7down____chr1_150641376150641787____1410
-GTCAGGCCTCTGAGCCCAAG-----------------------CTAAGCCATCATATCC
CCTGTGAC---------------------------------------------CTGCACA
TACACATCCAGA------------------------------------------------
-----------------------------TGGCC--------------------------
------------------GGTTCCTGCCTTAACTGAT-----------------------
---GACATTCCACCACAAAAGAAGTGAAAATGGCCTGTTCC-------------------
------------TG------------------CC----------TTAA----CTGATGAC
ATT---------------------------------------------------------
------------------------------------------------------------
------------------------------------------------------------
------------------------------------------------------------
------------------------------------------------------------
------------GTC--------TT--GTGAAATTCCTTTTCCTGG--------------
----CTCATCCTGTCTCAA--AAGCTCCCCTAC---------------------------
------------------------------------------------------------
------------------------------------------------------------
--------------------T---------GAG----CACCCTGTG--------------
---------------------------AC-CCCCACTC--TGTCCGCCAGAGAACAACAC
CCC-TTTGACTGTAATTTTCCTTTATCTACCCA-AATCCTATAA-----------AACA-
GCCGCACCC-T-T-ATCTTCCTTCGCTGACTCTCTTTTTGGACTCAGCCCGCCTGCACCC
AGGTGA-----AA--TAAACAGCCATGTTGCTCACACAAAGCCTG--TTT--GGTGGTCT
CTTCACACGCACGAGCATG----------
>LTR7d2_chrX_131712025_131717764_4499_ZNF534_KAP1_EncodeTxn_GRO4of7_7down____chrX_131712025131712446____1410
-GTCAGGCCTCTGAGCCCAAG-----------------------CTAAGCCATCATATCC
CCTGTGAC---------------------------------------------CTGCACG
TACACATCCAGA------------------------------------------------
-----------------------------TGGCC--------------------------
------------------GGTTCCTGCCTTAACTGAT-----------------------
---GACATTCCACCACAAAAGAAGTGAAAATGGCCTGTTCC-------------------
------------TG------------------CC----------TTAA----CTGATGAC
ATT---------------------------------------------------------
------------------------------------------------------------
------------------------------------------------------------
------------------------------------------------------------
------------------------------------------------------------
------------GTC--------TT--GTGAAATTCCTTTTCTTGG--------------
----CTCATCCTGGCTCAA--AAGCTCCCCTAC---------------------------
------------------------------------------------------------
------------------------------------------------------------
--------------------T---------GAG----CACCTTGTG--------------
---------------------------AC-CCCGACTC--TGCCCGCCAGAGAACAACTC
CCC-TTTGACTATAATTTTCCTTTATCTACCCA-AATCCTATAA-----------AACA-
GCCCCACCT-T-T-ATCTCCCTTCCCTGACTCTCTTTTCAGACTCAGCCCGCCTGCGCCC
AGGTGA-----AA--TAAACAGCCATGTTGCTCACACAAAGCCTG--TTT--AGTGGTCT
CTTCACACGGACGTGCATG----------
>LTR7d2_chr17_76605988_76611511_3491_ZNF534_ZNF90_KAP1_EncodeTxn_NANOG_GRO5of7_GRO6of7_GRO7of7_C_7down___chr17_7661108576611511___1408
TGTCAGGCCTCTGAGCTGAAG-----------------------CTAAGCCATCATATCC
CCTGTGAC---------------------------------------------CTGCACG
TACACATCCAGA------------------------------------------------
-----------------------------TGGCC--------------------------
------------------GGTTCCTGCCTTAACTGAT-----------------------
---GACGTTCCACCACAAAAGAAGTGAAAATGGCCTGTTCC-------------------
------------CG------------------CC----------TTAA----CTGATGAC
ATT---------------------------------------------------------
------------------------------------------------------------
------------------------------------------------------------
------------------------------------------------------------
------------------------------------------------------------
------------GTC--------TT--GTGAAATTCCTTCTCCTGG--------------
----CTCATCCTGGCTCAA--AAGCTCCCCTGC---------------------------
------------------------------------------------------------
------------------------------------------------------------
--------------------T---------GAG----CACCTTGTG--------------
---------------------------AC-CCC-GCTC--TGCCCGCCAGAGAACAA-AC
CCC-TTTGACTGTAATTTTCCTTTATCCACCCA-AATCCTATAA-----------AACG-
GCCCCACCC-T-T-ATCTCCCTTTGCTGACTCTCTTTTCGGACTCAGCCCGCCTGCACCC
AGGTGA-----AA--TAAACAGCCATGTTGCTCACACACAGCCTG--TTT--GGTGGTTT
CTTCACACGGCCGCGCATG----------
>LTR7d2_chr4_68405894_68406295_h3k4me3_TSS_SOLO_FOXP1_MED1_NANOG_44108_SMAD11_SOX2_TCF4_7down____chr4_6840589468406295____1400
-GTCAGGCCTCTGAGCCCAAG-----------------------CTAAGCCATCGTATCC
CCTGTGAC---------------------------------------------TTGCACA
TACACATCCCGG------------------------------------------------
-----------------------------TGGCC--------------------------
------------------GGTTCCTGCCTTAACTGAT-----------------------
---GACATTCCACCACAAAAGAAGTGAAAATGGCCTGTTTC-------------------
------------TG------------------CC----------TTAA----CTGATGAC
ATT---------------------------------------------------------
------------------------------------------------------------
------------------------------------------------------------
------------------------------------------------------------
------------------------------------------------------------
------------GTC--------TT--GTGAAATTCCTT---------------------
-------ATCCTGGCTCAA--AAGCTCCCCTAC---------------------------
------------------------------------------------------------
------------------------------------------------------------
--------------------T---------GAG----CACCTTGTG--------------
---------------------------AC-CCCCACTC--TGCCCGCCAGCGAACAACCC
CCC-TTTGACTGTAATTTTCCTTTATCTACCCA-AATCCTATAA-----------AACG-
GTCCCACCC-T-T-ATCTCCCTTCGCTGACTCTCTTTTCAGACTCAGCCCGCCTGCACCC
AGGTGA-----AA--TAAACAGCCATGTTGCTCACACAAAGCCTG--TTT--GGTGGTCT
CTTCACACGGATGCACATG----------
>LTR7d2_chr13_61088458_61094439_4519_1_k4me3_EncodeTxn_NANOG_GRO3of7_7down____chr13_6108845861088865____1407
-GTCAGGCCTCTGAGCCCAAG-----------------------CTAAGCCATCATATCC
CCTGTGAC---------------------------------------------CTCCACG
TACACATCCAGA------------------------------------------------
-----------------------------TGGCC--------------------------
------------------GGTTCCTGCCTTAACTGAT-----------------------
---GACATTCCACCACAAAAGAAGTGAAAATGGCCTGTTCT-------------------
------------TG------------------CC----------TTAA----CTGATGAC
ATT---------------------------------------------------------
------------------------------------------------------------
------------------------------------------------------------
------------------------------------------------------------
------------------------------------------------------------
------------GTC--------TT--GTGAAATTCCTTCTCCTGG--------------
----CTCATCCTGGCTCAA--AAGCTTCCCTAC---------------------------
------------------------------------------------------------
------------------------------------------------------------
--------------------T---------GAG----CACCTTGTG--------------
---------------------------AG-CCCCACTC--TGCCCGCCAGAGAACAAC-C
CCC-TTTGACTGTAATTTTCCTTTATCTACCCA-AATCCTATAA-----------AACA-
GCCCCACCC-T-T-ATCTCCCTTTGCTGACT--CTTTTCAGACTCAGCCCGCCTGCACTC
AGGTGA-----AA--TAAACAGCCTTGTGGCTCACACAAAGCCTA--TTT--GGTGGTCT
CTTCACACGGATGCGCATG----------
>LTR7d2_chr6_12667170_12673014_3210_ZNF534_ZNF90_KAP1_EncodeTxn_wangmod_GRO5of7_GRO6of7_GRO7of7_7down____chr6_1266717012667579____1409
-GTCAGGTCTCTGAGCCCAAG-----------------------CTAAGCCATCATATCC
CCTGTGAC---------------------------------------------CTGCACG
TACACATCCAGA------------------------------------------------
-----------------------------TGGCC--------------------------
------------------AGTTCCTGCCTTAACTGAT-----------------------
---GACATTCCACCACAAAAGAAGTGAAAATGGCCTGTTCC-------------------
------------TG------------------CC----------TTAA----CTGATGAG
ATT---------------------------------------------------------
------------------------------------------------------------
------------------------------------------------------------
------------------------------------------------------------
------------------------------------------------------------
------------GTC--------TT--GTGAAATTCCTTCTCCTGG--------------
----CTCATCCCGGCTCAA--AAGCTCCCCTAC---------------------------
------------------------------------------------------------
------------------------------------------------------------
--------------------T---------GAG----CACCTTGTG--------------
---------------------------A--CCCCACTC--TGCCCACCAGAGAACAACCC
CCC-TTTGACTGTCATTTTCCTTTATCTACCCA-AATCCTATAA-----------AACA-
GCCCCACCC-T-T-ATCTCCCTTTGCTGACTCTCTTTTCGGACTCAGCCCGCCTGCACCC
AGGTGA-----AA--TAAACAGCCGTGTTCCTCACACAAAGCCTG--TTT--GGTGGTCT
CTTCACACGGACGCGTATG----------
>LTR7d2_chr1_212908311_212908714_h3k27ac_enh_SOLO_NANOG_C_7down___chr1_212908311212908714___1403
-------CCTCTGAGCCCAAG-----------------------CTAAGCCATCATATCC
CCTGTGAC---------------------------------------------CTGCACG
TACACATCCAGA------------------------------------------------
-----------------------------TGGCC--------------------------
------------------GGTTCCTGCCTTAACTGAT-----------------------
---GACATTCCACCACAAAAGAAGTGAAAATGGCCTGTTCC-------------------
------------TG------------------CC----------TTAA----CTGATGAC
ATT---------------------------------------------------------
------------------------------------------------------------
------------------------------------------------------------
------------------------------------------------------------
------------------------------------------------------------
------------GTC--------TT--GTGAAATTCCTTCTCCTGG--------------
----CTCATCTTGGCTCAA--AAGCTCCCCTAC---------------------------
------------------------------------------------------------
------------------------------------------------------------
--------------------T---------GAG----CACCTTGTG--------------
---------------------------AC-CCCCACTC--TGCCCGCCAGAGAACAACCC
CCC-TTTGACTGTAATTTTCCTTTATCTACCCA-AATCCTATAA-----------AATG-
GCCCCACCC-T-T-ATCTCCTTTCGCTGACTCTCTTTTCGGACTCAGCCCGCCTGCACGC
AGGTGA-----AA--TAAACCACCTTGTTGCTCATACAAAGCCTG--TTT--GGTGGTCT
CTTCACACGGACGCGCATG----------
>LTR7d2_chr14_87234691_87240791_5947_ZNF534_k4me3_enh_FOXP1_NANOG_C_7down___chr14_8724038487240791___1407
TGTCAGGCCTCTGAGCCCAAG-----------------------CTAAGCCATCATATCC
CCTGTGAC---------------------------------------------CTGCACA
TACACATCCAGA------------------------------------------------
-----------------------------TGGCC--------------------------
------------------GGTTCCTGCCTTAACTGAT-----------------------
---GACATTCCACCACAAAAAAAGTGAAAATGGCCTGTTCC-------------------
------------TG------------------CC----------TTAA----CTGACGAC
ATT---------------------------------------------------------
------------------------------------------------------------
------------------------------------------------------------
------------------------------------------------------------
------------------------------------------------------------
------------GTC--------TT--GTGAAATTCCTTCTCCTGG--------------
----CTCATCCTGGCTCAA--AAGCTCCCCTAC---------------------------
------------------------------------------------------------
------------------------------------------------------------
--------------------T---------GAG----CACCTTGTG--------------
---------------------------AC-CCCCACTC--TGCCTGCCAGAGAACAACT-
CCC-TTTGACTGTAGTTTTCCTTTATCTACCC--AATCCTATAA-----------AACG-
GCTCCACCC-T-T-ATCTCCCTTTGCTGACTCTCTTTTTGGACTCAGCCTGCCTGCACCC
AGGTGA-----AA--TAAACAGCCATGCTGCTCACACAAAGCCTG--TTT--GGTGGTCT
CTTCAC----------ATG----------
>LTR7d2_chr2_208215925_208221935_4314_ZNF534_ZNF90_KAP1_EncodeRepressed_C_7down___chr2_208221531208221935___1397
-----GGCCTCTGAGCCCAAG-----------------------CTAAGCCATCATATCC
CCTGTGAC---------------------------------------------CTGCATG
TACACATCCAGA------------------------------------------------
-----------------------------TGGCC--------------------------
------------------GGTTCCTGCCTTAACTGAT-----------------------
---GACATTCCACCATAAAAGAAGTGAAAATGGCCTGTTCC-------------------
------------TG------------------CC----------TTAA----CTGATGAC
ATT---------------------------------------------------------
------------------------------------------------------------
------------------------------------------------------------
------------------------------------------------------------
------------------------------------------------------------
------------GTC--------TT--GTGAAATTCCTTCTCCTGG--------------
----CTCATCCTGGCTCAA--AAGCTCCCCTAC---------------------------
------------------------------------------------------------
------------------------------------------------------------
--------------------T---------GAG----CATGTTGTG--------------
---------------------------AC-CCCCACTC--TGCCTGCCAGAGAACAACC-
CCC-TTTGACTGTAATTTTCCTTTATCTACCCA-AATCCTATAA-----------AACG-
GCACCACCC-T-T-ATCTCCCTTCGCTGACTCTCTTTTTGGACTCAGCCCGCCTGCACCC
AGGTGA-----AA--TAAACAGCCATGTTGCTCACACAAAGCCTG--TTT--GGTGGTCT
CTTCACAC-------CATG----------
>LTR7d2_chr8_18393944_18394351_SOLO_C_7down___chr8_1839394418394351___1407
TGTCAGGCCTCTGAGCCTAAG-----------------------CTAAGCCATCATATCC
C--GTGAC---------------------------------------------CTGCATG
TACACATCCAGA------------------------------------------------
-----------------------------TGGCC--------------------------
------------------GGTTCCTGCCTTA-CTGAT-----------------------
---GACATTCCACCACAAAAGATGGGAAAATGGCCTGTTCC-------------------
------------TG------------------CC----------TTAA----CTGATGAC
ACT---------------------------------------------------------
------------------------------------------------------------
------------------------------------------------------------
------------------------------------------------------------
------------------------------------------------------------
------------GTC--------TT--GTGAAATTCCTTCTCCTGG--------------
----CTCATCCTGGCTCAA--TAGCTCCCCTAC---------------------------
------------------------------------------------------------
------------------------------------------------------------
--------------------T---------GAG----CACCTTGTG--------------
---------------------------AC-CCCCACTC--TGCCTGCCAGAGAACAACCC
CCC-TTTGACTGTACTTTTCTTTTATCTATCCA-AATCCTATAA-----------AATG-
GCCCCACCC-T-T-ATCTCCCTTCACTGACTCTCTTTTAGGACTCAGCCCGCCTGCACCC
AGGTGA-----AA--TAAACAGCCATGTTGCTCACACAGAGTCTG--TTT--GGTGGTCT
CTTCACACGGATGTGCATG----------
>LTR7d2_chr5_162275428_162281160_4597_ZNF534_EncodeTxn_NANOG_GRO4of7_C_7down___chr5_162280751162281160___1407
TGTCAGGCCTCTGAGCCCAAG-----------------------CTAAGCCATCATATCC
CCTGTGAC---------------------------------------------CTGCAGG
TACACATCCAGA------------------------------------------------
-----------------------------TGGCT--------------------------
------------------GGTTCCTGCCTTAACTGAT-----------------------
---GACATTCCACCACAA-AGAAGTGAAAATGGCCTGTTCC-------------------
------------TG------------------CC----------TTAA----CTGATGAC
ACT---------------------------------------------------------
------------------------------------------------------------
------------------------------------------------------------
------------------------------------------------------------
------------------------------------------------------------
------------GTC--------TT--GTGAAATTCCTTCTCCTGG--------------
----CTCATCCTGGCTCAA--AAGCTCCCCTGC---------------------------
------------------------------------------------------------
------------------------------------------------------------
--------------------T---------GAG----CACCTTGTG--------------
---------------------------AC-CCCCACTC--CCCCT-CCAGAGAACAA-CC
CCC-TTTGACTGTAATTTTCCTTTATCCACCCA-AATCCTATAA-----------AATG-
GCCCCACCC-T-T-ATCTCCCTTCGCTGACTCTCTTTTCGGACTCAGCCCGCCTGCACCC
AGGTGA-----AA--TAAACAGCCATGTTGCTCACACAAAGCCTG--TTT--GGTGGTCT
CTTCACACAGACGCGCATG----------
>LTR7d2_chr3_173353080_173353490_EncodeRepressed_SOLO_NANOG_C_7down___chr3_173353080173353490___1410
TGTCAGGCCTCTGAGCCCAAG-----------------------CTAAGCCATCATATCC
CCTGTGAC---------------------------------------------CTGCAGG
TACACATCCAGA------------------------------------------------
-----------------------------TGGCC--------------------------
------------------GGTTCCTGCCTTAACTGAT-----------------------
---GACATTCCACCACAAAAGAAGTGATAATGGCCTGTTCC-------------------
------------TG------------------CC----------TTCA----CTGATGAC
ATT---------------------------------------------------------
------------------------------------------------------------
------------------------------------------------------------
------------------------------------------------------------
------------------------------------------------------------
------------GTC--------TT--GTGAAATTCCTTCTCCTGG--------------
----TTCATCCTGGCTCAA--AAGCTCCCCTAC---------------------------
------------------------------------------------------------
------------------------------------------------------------
--------------------T---------GAG----CACCTTGTG--------------
---------------------------AC-CCCCACTC--TCCCTGCCAGAGAACAACCC
CCC-TTTGACTGTAATTTTCCTTTATCTACCCA-AATCCTATAA-----------AATG-
GCCCCACCC-T-T-ATCTCCCTTCGCTGACTCTCTTTTCAGACTCAGCCCACCTGCACCC
AGGTGA-----AA--TAAACAGCCATGTTGCTCACACAAAGCCTG--TTT--GGTGGTCT
CTTCACACAGACACACATG----------
>LTR7d2_chr3_145551229_145556922_4420_ZNF534_k27ac_EncodeTxn_NANOG_GRO7of7_C_7down___chr3_145556513145556922___1409
TGTCAGGCCTCTGAGCCCAAG-----------------------CTAAGCCATCATATCC
CCTGTGAC---------------------------------------------CTGCACG
TACACATCCAAA------------------------------------------------
-----------------------------TGGCC--------------------------
------------------GGTTCCTGCCTTAACTGAT-----------------------
---GACATTCCACCACAAAAGAAGAGAAAATGGCCTGTTCC-------------------
------------TG------------------CC----------TTAA----CTGATGAC
ATT---------------------------------------------------------
------------------------------------------------------------
------------------------------------------------------------
------------------------------------------------------------
------------------------------------------------------------
------------GTC--------TT--GTGAAATTCCTTCTCCTGG--------------
----CTCATCCTGGCTCAA--AAGCTCCCCTAC---------------------------
------------------------------------------------------------
------------------------------------------------------------
--------------------T---------GAG----CACCTTGTG--------------
---------------------------AC-CCCCACTC--TGCTTGCCAGAGAACAACCC
CCC-TTTGACTGTAATTTTCCTTTACCTACCCA-AATCCTATAA-----------AACG-
GCCCCAACC-C---ATCTCCCTTCGCTGACTCTCTTTTCAGACTCAGCCTGCCTGCACCC
AGGTGA-----AA--TAAACAGCCATGGTGCTCACACAAAGTCTG--TTT--GGTGGTCT
CTTCCCACAGATGCTCATG----------
>LTR7d2_chr4_134677937_134683552_3284_ZNF534_KAP1_EncodeTxn_NANOG_C_7down___chr4_134683146134683552___1405
TGTCAGGCCTCTGAGCCCAAG-----------------------CTAAGCCATCATATCC
CCTGTGAC---------------------------------------------CTGCATG
TACACATCCAGA------------------------------------------------
-----------------------------TGGCC--------------------------
------------------GGTTCCTGCCTTAACTGAT-----------------------
---GACATTCCACCACAAAAGAAGTGCAAATGGCCTGTTCC-------------------
------------TG------------------CC----------TTAA----CTGATGAC
ATT---------------------------------------------------------
------------------------------------------------------------
------------------------------------------------------------
------------------------------------------------------------
------------------------------------------------------------
------------GTC--------TT--GTGAAATTCCTTCTCCTGG--------------
----CTCATCCTGGCTCAA--AAGCTCCCCTAC---------------------------
------------------------------------------------------------
------------------------------------------------------------
--------------------T---------GAG----CATCTTGTG--------------
---------------------------AC-CCCCACTC--TGCCCGCCAGAGAACAACCC
CCC-TTTG----TAATTTTCCTTTACCTACCCA-AATCCTATAA-----------AACG-
GCCCCACCC-C---ATCTCCCTTCCCTGACTCTCTTTTCGGACTCAGCCCGCCTGCACCC
AGGTGA-----AA--TAAACAGCCATGTTGCTCACACAAAGCCTG--TTT--GGTGGTCT
CTTCACACAGACGTGTATG----------
>LTR7d2_chr12_60979274_60979684_h3k27ac_EncodeTxn_SOLO_C_7down___chr12_6097927460979684___1410
TGTCAGGCCTCTGAGCCCAAG-----------------------CTAAACCATCATATCC
CCTGTGGC---------------------------------------------CTGCATG
TACACATCCAGA------------------------------------------------
-----------------------------TGGCC--------------------------
------------------GGTTCCTGCCTTAACTGAT-----------------------
---GACATTCCACCACAAAAGAAGTGAAAATGGCCTGTTCC-------------------
------------TG------------------CC----------TTAA----CTGATGAC
ATG---------------------------------------------------------
------------------------------------------------------------
------------------------------------------------------------
------------------------------------------------------------
------------------------------------------------------------
------------GTC--------TT--GTGAAATTCCTTCTCCTGG--------------
----CTCATCCTGGCTCAA--AAGCTCCCCTAC---------------------------
------------------------------------------------------------
------------------------------------------------------------
--------------------T---------GAG----CACCTTGTG--------------
---------------------------AC-CCCCACTC--TGCCCACCAGAGAACAACCC
CCC-TTTGACTGTAATTTTCCTTTACCTACCCA-AATCCTATAA-----------AACA-
GCCCCACCC-C-T-ATCTCCCTTCTCTGACTCTCTTTTCGGACTCAGCCCGCCTGCACCC
CGGTGA-----AA--TAAACAGCTATGTTGCTCACACAAAGCCTG--TTT--GGTGGTCT
CTTCACATGGACGTGCATG----------
>LTR7d2_chr5_170762081170767864_3291_ZNF534_ZNF90_KAP1_k4me3_weakenh_GRO2of7__chr5_170767456170767864___1408
TGTCAGGCCTCTGAGCCCAAG-----------------------CTAAGCCACCATATCC
CCTGTGGC---------------------------------------------CTGCATG
TACACATCCATA------------------------------------------------
-----------------------------TGGCT--------------------------
------------------GGTTCCTGCCTTAACTGAT-----------------------
---GACATTCCACCACAAAAGAAGTGAAAATGGCCTATTCC-------------------
------------TG------------------CC----------TTAA----CTGATGAC
ATC---------------------------------------------------------
------------------------------------------------------------
------------------------------------------------------------
------------------------------------------------------------
------------------------------------------------------------
------------GTC--------TT--GTGAAATTCCTTCTCCTGG--------------
----CTCATCCTAGCTCAA--AAGCTCCCCTAC---------------------------
------------------------------------------------------------
------------------------------------------------------------
--------------------T---------GAG----CACCTTGTG--------------
---------------------------AC-CCCCACTC--TGCCCGTCAGAGAACAACCC
CCC-TTTGACTGTAATTTTCCATTACCTACCCA-AATCCTATAA-----------AATG-
GCCCCACCC-C-T-ATCTCCCTTCGCTGACTCT--TTTCAGACGCAGCCTGCCTGCACCC
AGGTGA-----AA--TAAACAGCCATGTTGCTCACACAAAGCCTG--TTT--GGTGGTCT
CTTCACACGGACATGCATG----------
>LTR7d2_chr6_16259012_16264893_3426_ZNF534_k4me3_EncodeRepressed_NANOG_SMAD11_wangmod_chimeric_C_7down___chr6_1626448216264893___1410
TGTCAGGCCTCTGAGCCCAAG-----------------------CTAAGCCATCATATCC
CCTGTGAC---------------------------------------------CTGCATG
TACACATCCAGA------------------------------------------------
-----------------------------TGGCC--------------------------
------------------GGTTCCTGCCTTAACTGAT-----------------------
---GACATTCCACCACAAAAGAAGTGAAAATGGCCTGTTCC-------------------
------------TG------------------CC----------TTAA----CTGATGAC
ATT---------------------------------------------------------
------------------------------------------------------------
------------------------------------------------------------
------------------------------------------------------------
------------------------------------------------------------
------------GTC--------TT--GTGAAATTCCTTCTCCTGG--------------
----CTCATCCTGGCTCAA--AAGCTCCCCTAC---------------------------
------------------------------------------------------------
------------------------------------------------------------
--------------------T---------GAG----CACCTTGTG--------------
---------------------------AC-CCCCACTC--TGCCCACCAGAGAACAACCC
CCC-TTTGACTGTAATTTTCCTTTACCTACCCA-AATCCTATAA-----------AACG-
GCCCCACCC-C-T-ATCTCCCTTCGCTGACTCTCTTTTCGGACTCAGCCCGCCTGCACCC
AGGTGA-----AA--TAAACAGCCATGTTGCTCACACAAAGCCTG--TTT--GGTGGTCT
CTTCACACGGACGCACATG----------
>LTR7d2_chr1_225810575_225810980_h3k4me3_TSS_SOLO_NANOG_TCF4_C_7down___chr1_225810575225810980___1402
TGTCAGGCCTCTGAGCCGAAG-----------------------CTAAGCCATCATATCC
CCTGTGGC---------------------------------------------CTGCACC
TACACATCCAGA------------------------------------------------
-----------------------------TGGCC--------------------------
------------------GGTTCCTGCCTTAACTGAT-----------------------
---GTCATTCCACCACAAAA---GTGAAAATGACCTGTTCC-------------------
------------TG------------------CC----------TTAA----CTGATGAC
ATT---------------------------------------------------------
------------------------------------------------------------
------------------------------------------------------------
------------------------------------------------------------
------------------------------------------------------------
------------GTC--------TT--GTGAAATTCCTTCTCCTGG--------------
----CTCATCCTGGCTCAA--AAGCTCCCCTAC---------------------------
------------------------------------------------------------
------------------------------------------------------------
--------------------T---------GAG----CACCTTGTG--------------
---------------------------AC-CCCCACTC--TGCCCGCCAGAGA---ACCC
CCC-TTTGACTGTAATTTTCCTTTACCTACCCA-AATCCTATAA-----------AACG-
GCCCCACCC-C-T-ATCTCCCTTGGCTGACTCT--TTTCGGACTCAGCCCGCCTGCACCC
AGGTGA-----AA--TAAACAGCCATGTTGCTCACACAAAGCCTG--TTT--GGTGGTCT
CTTCACACGGACGCGCATG----------
>LTR7d2_chr3_21189020_21194203_3120_1_GRO4of7_C_7down___chr3_2119380521194203___1398
--TCAGGCCTCTGAGCCCCAG-----------------------CTAAGCCATGATATCC
CCTGTGAC---------------------------------------------CTGCACG
TACACATCCAGA------------------------------------------------
-----------------------------TGGCC--------------------------
------------------AGTTCCTGCCTTAACTGAT-----------------------
---GACATTCCACCACAAAAGAAGTGAAAATGGCCTGTTCC-------------------
------------TG------------------CC----------TTAA----CTGATGAC
ACT---------------------------------------------------------
------------------------------------------------------------
------------------------------------------------------------
------------------------------------------------------------
------------------------------------------------------------
------------GTC--------TT--GTGAAATTCCTTCTCCTGG--------------
----CTCATCCTGGTTCAA--AAGCTCCCCTGC---------------------------
------------------------------------------------------------
------------------------------------------------------------
--------------------T---------GAC----CACCCTGTG--------------
---------------------------AC-CCCCACTCC-TGCCCGCCAGAGAACAACCC
CCT-TTTTCCTT-----------TACCTACCCA-AATCCTATAA-----------AACG-
GCCCCACCC-C-T-ATCTCCCTTCGCTGACCCTCTTTTCGGACTCAGCCCGCCTGCACCC
AGGTGA-----AA--TAAACAGCTTTATTGCTCACACAAAGCGTG--TTT--GGTGGTCT
CTTCACATGGATGCCCATG----------
>LTR7d2_chr3_191691054_191691474_enh_SOLO_NANOG_C_7down___chr3_191691054191691474___1411
TATCAGGCCTCTGAGTCCAAG-----------------------CTAAGCCATCATATCC
CCTGTGAC---------------------------------------------CTGCACG
TACACATCCAGA------------------------------------------------
-----------------------------TGGCC--------------------------
------------------AGTTCCTGCCTTAACTGAT-----------------------
---GACGTTCCACCACAAAAGAAGTGAAAATGGCCTGTTCC-------------------
------------TG------------------CC----------TTAA----CTGATGAC
ATT---------------------------------------------------------
------------------------------------------------------------
------------------------------------------------------------
------------------------------------------------------------
------------------------------------------------------------
------------GTC--------TT--GTGAAATTCCTTCTCCTGG--------------
----CTCATCCTGGCTCAA--AAGCTCCCCTAC---------------------------
------------------------------------------------------------
------------------------------------------------------------
--------------------T---------GAG----CACCTTGTG--------------
---------------------------AC-CCCCACACC-TGCCCGCCAGAGAACAACCC
CCC-TTTGACTGTAATTTTCCTTTACCTACCCA-AATCTCATAA-----------AACA-
GCCCCACCC-C-T-ATCACCCTTCATGGACTCTCTTTTCGGACTCAGCCCGCCTGCACCC
AGGTGA-----AA--TAAACAGCCTTGTTGTTCACACAAAGCCTG--TTT--GGTGGTCT
CTTTACATGGATGCACATG----------
>LTR7d2_chrX_30448932_30454861_4785_ZNF534_KAP1_EncodeTxn_NANOG_GRO5of7_GRO6of7_GRO7of7_C_7down___chrX_3045440130454861___1409
TATCAGGCCTCTGAGCCTAAG-----------------------CTAAGCCATCATATCC
CCTGTGAC---------------------------------------------CTGCACA
TACACATCCAGA------------------------------------------------
-----------------------------TGGCC--------------------------
------------------AGTTCCTGCCTTAATTGAT-----------------------
---GACATTCCAGCACAAAAGAAGTGAAAATGGCCTGTTCT-------------------
------------TG------------------CC----------TTAA----TTGATGAC
ATT---------------------------------------------------------
------------------------------------------------------------
------------------------------------------------------------
------------------------------------------------------------
------------------------------------------------------------
------------GTC--------TT--GTGAAATTCCTTCTCCTTG--------------
----CTCATCCTGGCTCAA--AAGCTCCCCCAC---------------------------
------------------------------------------------------------
------------------------------------------------------------
--------------------T---------GAG----TACCTTGTG--------------
---------------------------AC-CCCCACT-C-TGCCCGCCAGAGAACAA-CC
CCC-TTTGACTGTAATTTTCCTTTATCTACCCA-AATCCTATAA-----------AACG-
GCCCCACCC-T-C-ATCTCCCTTCGCTGACTCTCTTTTCGGACTCAGCCCGCCTGCACCC
AGGTGA-----AA--TAAACAGCCTTGTTGCTCACACAAAGCCTG--TTT--GGTGGTCT
CTTCACATGGACGTGCATG----------
>LTR7d2_chr9_69823626_69824033_h3k27ac_enh_SOLO_NANOG_C_7down___chr9_6982362669824033___1406
TGTCAGGCCTCTGAGCCCAAA-----------------------CTAAGCCATCATATCG
CCGGTGAC---------------------------------------------CTGCACG
TACACATCTAGA------------------------------------------------
-----------------------------TGGCC--------------------------
------------------AGTTCCTGCCTTAACTGAT-----------------------
---GACATTCCACCACAAAAGAAGTGAAAATGGCCTGTTCC-------------------
------------TG------------------CC----------TTAA----CTGATGAG
ATT---------------------------------------------------------
------------------------------------------------------------
------------------------------------------------------------
------------------------------------------------------------
------------------------------------------------------------
------------ATC--------TT--GTGAAATTCCTTCTCCTGG--------------
----CTCATCCTGGCTCAA--AAGCTCCACCAC---------------------------
------------------------------------------------------------
------------------------------------------------------------
--------------------T---------GAG----CATCTTGTG--------------
---------------------------AC-CCCCACTCC-TGCCCGCCAGAGAACAAATC
CCA-TTTGACTGTAATTTTCCTTTATCTATCCA-AATCCTATAA-----------AACG-
GCCCCACCC-T-T-ATCTCCCTTCACTGACTCTCTTTTCAGACTCAGCCCGCCTGCACCC
AGGTGA-----AA--TAAACAGCCTTGTTGCTCACACAGAGCCTG--TTT--GGTGGTCT
CTTCAAATGCACGT---------------
>LTR7d2_chrX_142423376_142428961_2994_KAP1_EncodeTxn_GRO4of7_C_7down___chrX_142428549142428961___1409
TGTCAGGCCTCTGAGCCCAAG-----------------------CTAAGCCATCATATCC
CC-GTGAC---------------------------------------------CTGCACG
TACACATCCAGA------------------------------------------------
-----------------------------TGGCC--------------------------
------------------AGTTCTTGCCTTAACTGAT-----------------------
---GACATTCCACCACAAAAGAAGTGAAAATGGCCTGTTCC-------------------
------------TG------------------CC----------TTAA----CTGATGAC
ATT---------------------------------------------------------
------------------------------------------------------------
------------------------------------------------------------
------------------------------------------------------------
------------------------------------------------------------
------------ATC--------TT--GTGAAATTCTTTCTCCTGG--------------
----CTCATCCTGGCTCAA--AAGCTCCCCCAC---------------------------
------------------------------------------------------------
------------------------------------------------------------
--------------------T---------GAG----CACCCTGTG--------------
---------------------------AC-CCCCCCTCC-TGCCCGCCAGAGAACAACCC
CCC-TTTGACTGTAATTTTCCTTTACCTACCCA-AATCCTATAA-----------AACG-
GCCACACCC---C-ATCTCCCTTCACTGACTCTCTTTTCGGACTCAGCCCGCCTGCACCC
AGGTGA-----AA--TAAACAGCCATGTTACTCACACAAAGCCTG--ATT--GGTGGTCT
CTTCACATGGATGTGCATG----------
>LTR7d2_chr3_39577832_39583618_3225_ZNF534_ZNF90_KAP1_EncodeTxn_NANOG_GRO3of7_C_7down___chr3_3958320939583618___1409
TGTTAGGCCTCTGAGCCCAAG-----------------------CTAAGCCATCATATCC
CCTGTAAC---------------------------------------------CTGCACA
TACACATCCAGA------------------------------------------------
-----------------------------TGGCC--------------------------
------------------GGTTCCTGCCTTAACTGAT-----------------------
---GACATTCCA-CACAAAAGAAGTGAAAATGGCCTGTTCC-------------------
------------TG------------------CC----------TTAA----CTGATGAC
ATT---------------------------------------------------------
------------------------------------------------------------
------------------------------------------------------------
------------------------------------------------------------
------------------------------------------------------------
------------GTC--------TT--GTGAAATTCCTTCTCCTGG--------------
----CTCATCCTGGCTCAA--AAGCTCCCCTAC---------------------------
------------------------------------------------------------
------------------------------------------------------------
--------------------T---------GAG----CACCTTGTG--------------
---------------------------AC-TCCCACTC--TGCCAGCCAGAGAACAACCC
CCC-TTTGACTGTAATTTTCCTTTACCTACCCA-AATCCTGTAA-----------AACA-
GCCCCACCC-C---ATCTCCCTTCGCTGACTCTCTTTTCAGACTCAGCCCACCTGCACCC
AGGTGA-----AA--TAAATAGCCATGTTGCTCACACAAAGGCTG--TTT--GGTGGTCT
CTTCACAGGGACGCGCATG----------
>LTR7d2_chr10_5470768_5477012_2822_ZNF534_ZNF90_KAP1_EncodeRepressed_GRO1of7_7down____chr10_54707685471177____1409
-GTCAGGCCTCTGAGCCCAAG-----------------------CTAAGCCATCGTATCC
CCTGTGAC---------------------------------------------CTGCACA
TACA-ATCCAGA------------------------------------------------
-----------------------------TGGCC--------------------------
------------------GGTTCCTGCCTTAACTGAT-----------------------
---GACATTCCACCATAAAAGAAGTGAAAATGGCCTGTTCC-------------------
------------TG------------------CT----------TTAA----CTGATGAC
ATA---------------------------------------------------------
------------------------------------------------------------
------------------------------------------------------------
------------------------------------------------------------
------------------------------------------------------------
------------GTC--------TT--GTGAAATTCCTTCTCCTGG--------------
----CTCATCCTGGCTCAA--AAGCTCCCCCAC---------------------------
------------------------------------------------------------
------------------------------------------------------------
--------------------T---------GAG----CACCTTGTG--------------
---------------------------AC-CCCCACTCC-TGCCCGCCAGAGAACAAACC
CCC-TTTGACTGTAATTTTCCTTTACCTACCCA-AATCCTATAA-----------AACA-
GCCCCACCC-C---ATCTCCCTTCGCTGACTCTCTTTTCGGACTCAGCCCACCTGCACCC
AGGTGA-----AA--TAAACAGCCATGTTGCTCACACAAAGCCTG--TTT--GGTGGTCT
CTTCACATGGACATGCATGA---------
>LTR7d2_chr8_83504703_83510920_3282_ZNF534_EncodeRepressed_GRO4of7_C_7down___chr8_8351052283510920___1398
TGTCAGGCCTCTGAGCCCA-------------------------CTAAGCCATCATATCC
CCTGTTAC---------------------------------------------CTGCACA
TACACATCCAGA------------------------------------------------
-----------------------------TGGCC--------------------------
------------------GGTTCCTGCCTTAACTGAT-----------------------
---GACATTCCACCACAAAAGAAGTGAAAATGGCCTGTTCC-------------------
------------TG------------------CC----------TTAA----CCGATGAC
ACT---------------------------------------------------------
------------------------------------------------------------
------------------------------------------------------------
------------------------------------------------------------
------------------------------------------------------------
------------GTC--------TT--GTGAAATTCCCTCTCCTGG--------------
----CTCATCCTGGCTCAA--AAGCTCCCCCAC---------------------------
------------------------------------------------------------
------------------------------------------------------------
--------------------T---------GAG----TACCTTGTG--------------
---------------------------AC-CCCCACTCC-TGCCCACCAGAGAACAACCC
CCC-TTT----------TTCCTTTACCTACCCA-AATCCTATAA-----------AACA-
GCCCCACCC-C---ATCTCCCTTCGCTGACTCTCTTTTCGGACTCAGCCCGCCTGCACTC
ATGTGA-----AA--TAAACAGAGTTGTTGCTCACACAAAGCCTG--TTT--GGTGGTCT
CTTCACATGGACGCACGTG----------
>LTR7d2_chr4_39274463933080_3145_1_k4me3_enh_NANOG_GRO2of7__chr4_39274463927854____1408
-GTCAGGCCTCTGAGCTCAAG-----------------------CTAAGCCATCATATCC
CCTGTGAC---------------------------------------------CTGCAGG
TACACATCCAGA------------------------------------------------
-----------------------------TGGCC--------------------------
------------------CGTTCCTGCCTTAACTGAC-----------------------
---GACATTCCACCACAAAAGAAGTGAAAATGGTCTGTTCC-------------------
------------TG------------------CC----------TTAA----CTGATGAC
ATT---------------------------------------------------------
------------------------------------------------------------
------------------------------------------------------------
------------------------------------------------------------
------------------------------------------------------------
------------GTC--------TT--GTGAAATTCCTTCTCCTGG--------------
----CTCATCCTGGCTCAA--AACCTCCCCCAC---------------------------
------------------------------------------------------------
------------------------------------------------------------
--------------------T---------GAG----TAGCTTGTG--------------
---------------------------AC-CCCCACTC--TGCCTGCCAGAGAACAACCC
TCC-TTTGACTGTAATTTTCCTTTACCTACCCA-AATCCTATAA-----------AACG-
GCCCCACCC-C---ATCTCCCTTTGCTGACCCTCTTTTCAGACTCAGCCCACCTGCACCC
AGGTGA-----AA--TAAACAGCCATGTTGCTCACACAAAGCCTG--TTT--GGTCGTCT
CTTCACACAGACACGCATG----------
>LTR7d2_chr7_6903791_6908992_4337_ZNF534_EncodeTxn_7down____chr7_69037916904200____1409
-GTCAGGCCTCTGAGCCCAAG-----------------------CTAAGCCATCATAGCC
CCTGTGAC---------------------------------------------CTGCATG
TACACATCCAGA------------------------------------------------
-----------------------------TGGCC--------------------------
------------------GGTTCCTGCCTTAACTGAT-----------------------
---GACATTCCACCACAAAAGAAGTGAAAATGGCCTGTTCC-------------------
------------TG------------------CC----------TTAA----CTGATGAC
GTT---------------------------------------------------------
------------------------------------------------------------
------------------------------------------------------------
------------------------------------------------------------
------------------------------------------------------------
------------GTC--------TT--ATGAAATTCCTTCTCCTGG--------------
----CTCATCCTGGCTCAA--AACCTCCCCCAC---------------------------
------------------------------------------------------------
------------------------------------------------------------
--------------------T---------GAG----TACCTTGTG--------------
---------------------------AC-ACCGACTC--TGCCTGCCAGAGAACAACCT
CCC-TTTGACTGTAATTTTCCTTTGCCTACCCA-AATCCTATAA-----------AACG-
GCCCCACCC-C-T-ATCTCCCTTTGCTGACTCTCT-TTCAGACTCAGCCCACCTGCACCC
AGGTGA-----AA--TAAACAGCCATGTTGCTCACACAAAGCCTC--TTT--GGTGGTCT
CTTCACATGGACGCACATGA---------
>LTR7d2_chr3_130059102_130064974_3265_1_k4me3_EncodeTxn_NANOG_7down____chr3_130059102130059560____1407
-GTCAGGTCTCTGAGCCCAAG-----------------------ATAAGCCATCATATCC
CCTGTGAC---------------------------------------------CTGCACA
TACACATCCAGA------------------------------------------------
-----------------------------TGGCT--------------------------
------------------GGTTCCTGCCTTAACTGAT-----------------------
---GACATTCCTCCACAAAAGAAGTGAAAATGGTCTGTTCC-------------------
------------TG------------------CC----------TTAA----CTGATGAC
ATT---------------------------------------------------------
------------------------------------------------------------
------------------------------------------------------------
------------------------------------------------------------
------------------------------------------------------------
------------GTC--------TT--GTGAAATTCCTTCTCCTGG--------------
----CTCATTCTGGCTCAA--AACCTCCCCCAC---------------------------
------------------------------------------------------------
------------------------------------------------------------
--------------------T---------GAG----TACCTTCTG--------------
---------------------------AC-CCCCACTC--TGCCTGCCAGAGAACAAACC
CCC-TTTGACTGTAATTTTCCTTTGCCTACCCA-AATCCTATAA-----------AATG-
GCCCCACCC-C-T-ATCTCCCTTTGCTGACTCTCT-TTCAGACCCAGCCCACCTGCACCC
AGGTGA-----AA--TAAACAGCCATGTTGCTCACA--AAGTCTG--TTT--GGTGGTCT
CTTCACATGGACGCACATGA---------
>LTR7d2_chr1_54897904_54903584_4518_ZNF534_ZNF90_KAP1_EncodeTxn_chimeric_GRO5of7_GRO6of7_GRO7of7_C_7down___chr1_5490318654903584___1398
TGTCAGGCCTCTGAGCCCAAG-----------------------CGAAGCCATCATATCC
CCTGTGAC---------------------------------------------CTGCACA
TACACTCCCAGA------------------------------------------------
-----------------------------TGGCC--------------------------
------------------GGTTCCTGCCTTAACTGAT-----------------------
---GACATTCCACCACAAAAGAAGTGAAAATGGCCTGTTCC-------------------
------------TG------------------CC----------TTAA----CTGATGAC
ATT---------------------------------------------------------
------------------------------------------------------------
------------------------------------------------------------
------------------------------------------------------------
------------------------------------------------------------
------------GTC--------TT--GTGAAATTCCTTCTCCTGG--------------
----CTCATCCCGGCTCAA--AAGCTCCCCCAC---------------------------
------------------------------------------------------------
------------------------------------------------------------
--------------------T---------GAG----TACCTTGTG--------------
---------------------------AC-CCCCATTC--TGCCTGCCAGAG---AACCC
CCT-T----------TTTTCCTTTACCTACCCA-AATCCTATAA-----------AATG-
GCCCCAACC-T-T-ATCCCCTTTTGCTGACTTTCTTTTTGGACTCAGCCCACCTGCACCC
AGGTGA-----AA--TAAACAGCTTTATTGCTCACACAGAGCCTG--TTT--GGTGGTCT
CTTCACATGGACACACATG----------
>LTR7d2_chr2_192506079_192513182_2305_ZNF534_ZNF90_KAP1_EncodeTxn_NANOG_GRO5of7_GRO6of7_GRO7of7_7down____chr2_192506079192506490____1410
-GTCAGGCCTCTGAGCCTAAG-----------------------CTAAGCCATCATATCC
CCTGTGAC---------------------------------------------CTGCACA
TACATATCCAGA------------------------------------------------
-----------------------------TGGCC--------------------------
------------------GGTTCTTGCCTTAACTGAT-----------------------
---GACATTCCACCACAAAAGAAGTGAAAATGGCCTGTTGC-------------------
------------TG------------------CC----------TTAA----CTGATGAC
ATT---------------------------------------------------------
------------------------------------------------------------
------------------------------------------------------------
------------------------------------------------------------
------------------------------------------------------------
------------GTC--------TT--GTGAAATTCCTTCTCCTGG--------------
----CTCATCCTGGCTCAA--AAGCTCCCCCAC---------------------------
------------------------------------------------------------
------------------------------------------------------------
--------------------T---------GAG----CACCTTGTG--------------
---------------------------AC-CCTCCACC--TGCCTGCCAGAAAACAACCC
CCT-T----------TTTTCCTTTATCTACCTA-AATCCTATAA-----------AACA-
GCCCCACCC-T-T-ATCTCCCTTTGCTGATTCTCTTTTTGGACTCAGCCCAGCTGCACCC
ATGTGA-----AA--TAAACAGCCATATTGCTCACACAAAGCCTG--TTT--GGTAGTCT
CTTCACATGGACACACATGA---------
>LTR7d2_chr4_162709182_162714747_3186_ZNF534_ZNF90_KAP1_EncodeRepressed_NANOG_GRO3of7_7down____chr4_162709182162709583____1401
-GTCAGGCCTCTGAGCCCAAG-----------------------CTAAGCCATCATATCC
CCTGTGAC---------------------------------------------CTGCACG
TACACATCCAGA------------------------------------------------
-----------------------------TGGAC--------------------------
------------------GGTTCCTGCCTTAACTGAT-----------------------
---GACATTACACCACAAAAGAAGTGAAAATGGCCTGTTTC-------------------
------------TG------------------CC----------TTAA----CTGATGAC
ATT---------------------------------------------------------
------------------------------------------------------------
------------------------------------------------------------
------------------------------------------------------------
------------------------------------------------------------
------------GTC--------TT--GTGAAATTCCTTCTCCTGG--------------
----CTCATCCTGGCTCAA--AAGCTCCCCAAC---------------------------
------------------------------------------------------------
------------------------------------------------------------
--------------------T---------GAG----TAACTTGTG--------------
---------------------------AT-CCCCACTC--TGCCTGCCAGAGAACAACCC
CCC-T----------TTTTCCTTTACCTACCCA-AATCCTATAA-----------AACG-
GCCCCACCC-T-T-ATCTTCCTTTGCTGACTCTCTTTTTGGACTTGGCCCGCCTGCACCC
AGGTGA-----AA--TAAACAGCCATGTTGCTCACACAAAGCCTG--TTT--GGTGGTCT
CTTCACATGGACGCACATGA---------
>LTR7d2_chr2_83788947_83794480_3229_KAP1_EncodeTxn_C_7down___chr2_8379407383794480___1406
TGTCAGGCCTCTGAGCTCAAG-----------------------CTAAGCCATCATA-CC
CCTGTGAC---------------------------------------------CTGCACG
TACGCATCGAGA------------------------------------------------
-----------------------------TGGCT--------------------------
------------------AGTTCCTGCCTTAACTGAT-----------------------
---GACATTCCACCACAAAAGAAGTGAAAATGGCCTGTTCC-------------------
------------TG------------------CC----------TTAA----CTGATGAT
ATT---------------------------------------------------------
------------------------------------------------------------
------------------------------------------------------------
------------------------------------------------------------
------------------------------------------------------------
------------GTC--------TT--GTGAAATTCCTTCTCCTGG--------------
----CTCATCCTGGCTCAA--AAGCTCCCCCAG---------------------------
[truncated: 2,188,764 more chars]
