# Supplementary material for: Mosaic cis-regulatory evolution drives transcriptional partitioning of HERVH endogenous retrovirus in the human embryo
Source: eLife. 2022 Feb 18;11:e76257. doi: 10.7554/eLife.76257 (PMC8912925; doi:10.7554/eLife.76257)
Supplement: Supplementary file 6. [file elife-76257-supp6.txt]

>7c_cons/1-363
TGTCAGGCCTCTGAGCCCAAG-----------------------C-----------------------CTGC
ACGTATACATCCAGATGGCC---TGCGGCAACCGAAGAACCACAAAAGAAGTG------AAACAGCCAGTTC
CTGCCTTAACTGA-----------------------------------------------------------
---------------------------------------------------------------TGACATT--
------------------------------------------------------------------------
----------------------------------------------------------ACCTTGTGACATT-
CTTCTC-C----------TGGCTC-A-----------TGA-TCT-CCCCACCGNGCACCTTGTGACCCCCGC
CC-C--TGCCCGCAAGAGA-TAACCAC-CTTTAACTGTAATTTTCCACTACCTACCCAAATCCTATAAAACT
GCCCCACCCCTATCTCCCTTCGCTGACTCCCTTTT-CGGACTCAGCCCGCCTGCACCCAGGTG----AA-TA
AACAGCCTTGTTGCTCACACAAAGCCTGTTNGGTGGTCTCTTCACACGGACGCGCGTG---A--CA
>chr20_896877_901599_1450_KAP1_EncodeTxn_GRO4of7_7old_+__chr20_896877-897229_+_/1-343
-GTCAGGACTCTGAGCCCAAG-----------------------C-----------------------CTGC
GCGTATACATCCAGATGGCC---TGATGCAACTGGAGAACCACAAAAGAAGTGA-----AAATGGCTGGTTC
CTGCCTTAACGGA-----------------------------------------------------------
---------------------------------------------------------------TGACATT--
------------------------------------------------------------------------
----------------------------------------------------------ACCTTGTGACATTC
CTTCTC-C----------TGGCTC-C-----------GTA-GCT-CCCCACCAAGCACCTTGTGACCCCTGC
CC-C--TGCCCGCCAGAGAACAACCCC-CTTTAACTGTAATTTTCCACTACCTACCCAAATCCTATAAAACT
GCCCACCCCAT---------------CTCCTTTTT-CAGACTCAGTCCACCTGCACCCAGGTG----AT-TA
AAAAGCTTTATTGCTCACACAAAGCCTGTTTGG-------TTCACATGGACGTGCATG---A--TA
>chr10_17385379_17385754_h3k27ac_EncodeTxn_SOLO_C_7old_-__chr10_17385379-17385754_-_/1-364
TGTCAGGCTTCTGAGCCCAAG-----------------------C-----------------------CTGC
ACTTATACATCCAGATGGCC---TGAGGCAACTGAAGAACCACAAAAGAAGTGA-----AAATAGCCAGTTC
CTACCTTTACTGA-----------------------------------------------------------
---------------------------------------------------------------TGACATT--
------------------------------------------------------------------------
----------------------------------------------------------ACCTTGTGACATTC
CTTCTC-C----------TGGCTC-C-----------AGC-TCT-CCCCACCAAGCACCTTGTGACCCCTGC
CC-C--CACCTGCAAGAGAATAACCCC-CTTTAACTGTCATTTTCCACTACCTACCTAAATCCTATAAAACT
GCCCCACCCCTATCTCCCTTTGCTGACTCCTTTTT-CCGACTCACTCCGCCTGCACCCAGGCG----AT-TA
AAAAGCTTTATTGCTCACACAAAGCCTGTTTGGTGGTCTCTTCACACAGACAC-CGTG---A--C-
>chr8_35829022_35829396_EncodeRepressed_SOLO_C_7old_-__chr8_35829022-35829396_-_/1-365
TGTCAGGCCTCTGAGTCCAAG-----------------------C-----------------------CTGC
ACATATACATCCAGATGGCC---TGAGGCAACTGAAGAACCACAAAAGAAGTGA-----AAATGGCCGGTTC
CTGCCTTAACTGA-----------------------------------------------------------
---------------------------------------------------------------TGACATT--
------------------------------------------------------------------------
----------------------------------------------------------ACCTTGTGACATTC
CTTCTC-C----------TGGATC-C-----------AGA-GCT-CCCCACCGAGCACCTTGTGACCCCTGT
CC-C--TGCCCGCAAGAGAACAACTCC-CTTTAACTGAAATTTTCCACTACCTACCCAAATCCTATAAAACT
GCCCCACCCCTAACTCCCTTTGCTGACTCCTTTTT-CTGACTCAGCCCGCCTGCACCTAGGTG----AT-TA
AAAAGCTTTATTACTCACACAAAGCCTGTTTGGTGGGGTCTTCACACAGATGTGTGTG---A--C-
>chr11_75331868_75332247_h3k27ac_enh_SOLO_NANOG_7old_+__chr11_75331868-75332247_+_/1-365
-GTAAGGCTTCTGAGCTCAAG-----------------------C-----------------------CCGC
AGGTATACATCCGGATGGCC---TGAGGCAACTGAAGAACCACAAAAGAAGTGA-----AAATGGCCGGTTC
CTGCCTTAACTGA-----------------------------------------------------------
---------------------------------------------------------------TGACATT--
------------------------------------------------------------------------
----------------------------------------------------------ACCTTGTGACATTC
CTTCTC-C----------TGGCTC-C-----------GGA-GCT-CCCCACTGAGCACCTTTTGACCCCCGC
CC-C--TACCCGCAAGAGAACAACCCC-CTTTAACTGTAATTTTCCACTACCTACCCAAATCCTGTAAAACT
GCCCCACCCCTATCTCTCTTTGCTGATTCCTTTTT-CAGACTCAGTCTACCTGCACCCAGGTG----AT-TA
AAAAGCTTTATTGTTCACACAAAGCCTGTTTGGTGGTCTCTTCACAGGGATGTGTGTG---A--CA
>chr19_44591494_44591866_h3k27ac_EncodeRepressed_SOLO_C_7old_-__chr19_44591494-44591866_-_/1-363
--TCAGGCCTCTGAGCCCAAG-----------------------C-----------------------CTGC
ATGTATACATCCAGATGGCC---TAAGGCAACTGAAGAACCACAAAATAAGTGA-----AAATGGCCGGTTC
CTGCCTTAACTGA-----------------------------------------------------------
---------------------------------------------------------------TGACATT--
------------------------------------------------------------------------
----------------------------------------------------------ACCTTGTGATATTC
CTTCTC-C----------TGGCTC-T-----------GGA-GCT-CCCCACCGAGCACCTTGTGACCCCCAC
CC-C--TGCCCGCAAGAGAACAATCCC-CTTTAACTATAATTTTCCACTATGTACCCAAATCCTATAAACAT
GCCCCACCCCTATCTCCCTTTACTGACTCCTTTTT-TGGATTCAGTCTGCCTGCACCCAGCTG----AT-TA
AAAAGCTTTATTGCTCACACAAAGCCTGTTTGGTGGTCACTTCACATGGACGTGCATG---A--C-
>chr14_25425572_25430929_2340_1_EncodeRepressed_GRO5of7_GRO6of7_GRO7of7_C_7old_-__chr14_25430540-25430929_-_/1-362
TGTCAGGCCTCTGAGTCCAAG-----------------------C-----------------------CTGC
ACGTGTACATCCAGATGGCC---TGAGGCAACTGAAGAACCACAAAAGT--TGA-----AAATGGCCAGTTC
CTGCCTTAACTGA-----------------------------------------------------------
---------------------------------------------------------------TGACATT--
------------------------------------------------------------------------
----------------------------------------------------------ACCTTGTGACATTC
CTTCTC-C----------TGGCTC-C-----------GGA-GCT-CCCCGCCGAGCACCGTGTGACCCCCAC
CC-C--TGCCCGAAAGAGAACAACCGT-CTTTAACTGTAATTTTCAACTACCTACCTGAACCTTATAAGACT
GCCCCACCCCTATCTCCCTTTGCTGATTCTCTTTT-TGGACTCAGTCCACCTGCACC-AGGTG----AT-TA
AAAAGCTTTATTGCTCACACAAAGCCTGTTTGGTGGTCTCTTCATACAGACGCGCGTG---A--C-
>chr9_35151223_35151596_EncodeRepressed_SOLO_wangmod_C_7old_-__chr9_35151223-35151596_-_/1-364
TGTCAGGCCTCTGAGCCCAAG-----------------------C-----------------------CTGC
ACCTGTACATCCAGATGGAC---TGAGGAAACTGCAGAACCACAAAAGAAGTGA-----AAATGGCCAGTTC
CTGACTTAACTGA-----------------------------------------------------------
---------------------------------------------------------------TGACATT--
------------------------------------------------------------------------
----------------------------------------------------------ACCTTGTGAAATTC
CTTCTC-C----------TGGCTC-A-----------GAA-GTT-CCCCACTGAGCACCTTGTGACCCCCAC
CC-C--TGCCCGCAAGAGAACAACCCC-CTTTGAGTGTAATTTTCCACTACCTACCCAACTCCTATAAAACT
GCCCCACCCCTAACTCCCTTTGCTGTCT-CTTTTT-CTGACTCAGCCCACCTGCACCCAGGTG----AT-TA
AACAGTTTTTTTGCTCACACAAAGCCTGTCTGGTGATCTCTTCACACTGACACACTTG---A--C-
>chr7_68218039_68218703_505_KAP1_EncodeRepressed_GRO5of7_GRO6of7_GRO7of7_C_7old_-__chr7_68218292-68218703_-_/1-357
TGTCAGGCCTCCGAGCCCAAG-----------------------C-----------------------CTGC
A--------TCCAGATGGCC---TAAGGCAACTGAAGAACCACAAAAGAATTGA-----AAATGGCTGGTTC
CTGCCTTAACTGA-----------------------------------------------------------
---------------------------------------------------------------TAACATT--
------------------------------------------------------------------------
----------------------------------------------------------ACCTTGTGAAATTC
CTTCTC-C----------TGGCTC-A-----------GAA-CCT-CCCCACTGAGCACCTTATGACCCCCAC
CC-C--TGCCCACCAGAGAACAACCCC-CTTTGACTGTAATTTTCCTTTACCTACCCAAATCCTATAAAGCT
GCCCCACCCCTATCTCCCTTTGCTGACTCCTTTTT-CGGACTCAGCCCACCTGCACCCAGGTG----AT-TA
AAAAGCTTTATTGTTCACACAAAGCCTGTTTGGTGGTCTCTTCACATGGACGCACGTG---A--C-
>chr16_74663_75026_weakenh_SOLO_proto7bc_+__chr16_74663-75026_+_/1-359
-GTCAGGCCTCTGAGCCCAAG-----------------------C-----------------------CTGC
ACGTATACATCCAGATG--------AAGCAAGTGAAGAATCACAAAAGAAGTGA-----AAATGGCCGGTTC
CTGCCTTAACTGA-----------------------------------------------------------
---------------------------------------------------------------TGACATT--
------------------------------------------------------------------------
----------------------------------------------------------ACCTTGTGAAATTC
CTTCTC-C----------TGGCTC-A-----------GAA-GCTCCCCCACTGAGCACCTTGTGACCCCCAC
TC-C--TCCCCGCCACAGAACAACCCC-CTTTGACTGTAATTTTCCACTGCCCGCCCAAACCCTATAAAACG
GTCCCACCCC-ATCTCCCTTCCCTGACTCTCTTTT-CGGACTCAGCCCGCCTGCACCCAGGTG----AAATA
AACAGCCTTGTTGCTCACACAAAGCCTGCTTGGTGGTCTCTTCACACGGACGCGCACG---A----
>chr1_1470859_1471236_h3k4me3_TSS_SOLO_proto7bc_+__chr1_1470859-1471236_+_/1-375
-GTCAGTCCTCTGAGCCCAAGC----------------------------------------------CTGC
ACGTATACGTCCAGATGGCC---TGAAGCAAGTGAAGAATCACAAAATAAGTGA-----AAATGGCTGGTTC
CTGCCTTAGGTGA-----------------------------------------------------------
---------------------------------------------------------------TGGCATT--
------------------------------------------------------------------------
--------------CCACCATTGTGATTTGTTCTTGCCCCACCTTAACT-----------------------
----TC-C----------TGGCTC-A-----------GAA-GCTCCCCCACTGAGCACCTTGTGACCCCCGC
CC-C--TGCCTGCAAGAGAAAAACGCC-CTTTG----TCATTTTCCATTACCCACCCAAATCCTAGAAAACG
GCCCCACCCC-ATCTCCCTTCGTCGACTCT----T-GGGACTCAGCCCGCCTGCACCCAGGTG----AAATA
AACAGCCTTACTGCTCACACAAAACCTGTTTGGTGGACTCTTTACATGGACGCACATG---A--CA
>chrX_8356064_8356497_h3k27ac_EncodeTxn_SOLO_C_proto7bc_-__chrX_8356064-8356497_-_/1-433
TGTCAGGCCTCTAAGCTCAAGCCAAGTCATCATATCCCCTGTGAT-----------------------CTGC
ACGTATACATCCAGATGGCC---TGAAGCAAGTGAAGAATCACAAAAGAAGTGA-----AAATGGCCGGTTC
CTGCCTTAACTGA-----------------------------------------------------------
---------------------------------------------------------------TGACATT--
------------------------------------------------------------------------
--------------CCACCATTGTGATTTGCTCCTGCCCCACCTTAACTGAACGATTAACCTTGTGAAATTC
CTTCTC-C----------TGGCTC-A-----------GAA-GCTCCCCCACTGAGCACCTTGTGACCCCCGC
CC-C--TGCCTGCAAGAGAAAAACCCC-CTTTGACTGTAATTTTCCACTACCCACCCAAATCCTATAAAACG
GCCCCACCCC-ATCTCCCTTCGCTGACTTTCTTTT-CGGACTCAGCCCGCCTGCACCCAGGTG----AAATA
AACAGCCTTGTTGCTCACACAAAGTCTGTTTGGTGGTCTCTTCATACAGACGCACATG---A--C-
>chrX_28507462_28507894_h3k4me3_EncodeTxn_SOLO_KLF4_NANOG_44108_C_proto7bc_-__chrX_28507462-28507894_-_/1-432
TGTCAGGCCTCTTAGCCTAAGCTAAGCCATCATATCCCCTGTGAC-----------------------CTGC
AC-TATACATCCAGATGGCC---TGAAGCAAGGGAAGAATCACAAAAGAAGTGA-----AAATGGCCGATTC
CTGCCTTAACTAA-----------------------------------------------------------
---------------------------------------------------------------TGACATT--
------------------------------------------------------------------------
--------------CCACCATTGTGATTTGTTTCTGCCCCACCTTAACTGAGCGATTAACCTTGTGAAATTC
CTTCTC-C----------TGCCTC-A-----------GAA-CCTCCCCCACTGAGCACCTTGTGACCCCCGC
CC-C--TGCCTGCAAGAGAACAACCCC-ATTTGATTGTAATTTTCCACTACCCATCCAAATCCTATAAAACG
GCCCCACCCC-ATATCTCTTCGCTGACTCTCTTTT-CAGACTCAGCCCGCCTGCACCCAGGTG----AAATA
AACAGCCTTGTTGCTCACACAAAGCTTGTTTGGTGGTCTCTTCACACGGACGCACATG---A--A-
>chr16_48336421_48336854_EncodeTxn_SOLO_C_proto7bc_-__chr16_48336421-48336854_-_/1-433
TGTCAGGCCTCTGAGCCCAAGCTAAGCCATCATATCCCCTGTGAC-----------------------CTGC
ATGTATACATCCAGATGGCC---TGAAGCAAGTGAAGAATCACAAAAGAAGTGA-----AAATGGTTGGTTC
CTGCCTTAACTGA-----------------------------------------------------------
---------------------------------------------------------------TGACATT--
------------------------------------------------------------------------
--------------CCACCATTGTGATTTGTTTCTGTCCCACCTTAACTGAGCGATTAACCTAGTGAAATTC
CTTCTC-C----------TGGCTC-A-----------GAA-GCTCCCCAACTGAGCACCTTGTGACCCCCGC
CC-C--TGCCAGCAAGAGAACAACCCC-CTTTGACTGTAATTTTCCACTACCCACCCAAATCCTATGAAACG
GCCCCACCCCTATCTCCCTTTGCTGACTCTCTTTT-CGGACTCAGCTCACCTGTACCCAGGTG----AAATA
A-CAGCCTTGTTGCTCACACAAAGCCTGTTTGGTGGTCTCTCCGCACGCACGCATGTG---A--C-
>chr2_20082562_20088123_2748_ZNF534_EncodeRepressed_GRO5of7_GRO6of7_GRO7of7_proto7bc_+__chr2_20082562-20082996_+_/1-433
-GTCAGGCCTCTGAGCCCAAGCTAAGCCATCATATCCCCTGTGAC-----------------------CTGC
ACATATACGTCCAGGTGGCC---TGAAGCAAGTGAAGAATCACAATAGAAGTGA-----AAATGGCTGGTTC
CTGCCTTAACTGA-----------------------------------------------------------
---------------------------------------------------------------TGACATT--
------------------------------------------------------------------------
--------------CCATCATTGTGATTTGTTCCTGCCCCACCTTAACTGAGTGATTAACCTTGTGAAATTC
CTTCTC-C----------TGGCTC-A-----------GAA-CCTCCCCAACTGGGCACCTTGTGACCCCCAC
CC-C--TGCCCGTAAGAGAAAAACCCC-CTTCGACTGTAATTTTCCACTACCCACCCAAATCCTATAAAACA
GCCCCACCCCTATCTCCCTTCACTGACTCTCTTTT-TGGACTCAGCCTGCCTGCACCCAGGTG-----ACTA
AAAAGCTTTATTGCTCACACAAAGCCTGTTTGGTGGTCTCTTCACATGGACGCACGTC---A--CA
>chr13_48001786_48002189_h3k4me3_TSS_SOLO_KLF4_C_proto7bc_-__chr13_48001786-48002189_-_/1-402
TGTCAGGCCTCTGAGCCCAAG-----------------------C-----------------------CTGC
ACGTGTACATCCAGATGGCC---TGAAGCAAGTGAAGAATCACAAAAGAAGGGA-----AATTGGCCGGTTC
CTGCCTTAACTGA-----------------------------------------------------------
---------------------------------------------------------------TGACATT--
------------------------------------------------------------------------
--------------CCACCATTGTGATTTGTTCCTGCCCCACCTTAACTGAGTGATTAACCTTGTGAAATTC
CTTCTC-C----------TGGCTC-A-----------GAA-CCTCCCCCACTGAGCACCTTGTGACCCCCGC
CC-C--TGCCCGTAAGAGAAAAACCCC-CTT----TGTAATTTTCCGCTACCCATCCAAATCCTATAAAACA
GCCCCACCCCTATCTCCCTTTGCTGACTCTCTTTT-CGGACTCAGCCCGCCTGCACCCAGTTA-----AATA
AACAGCCTTATTGCTCACAC----CCTGTTTGGCGGTGTCTTCACACGGATGCGCGTG---A--C-
>chr4_91268547_91268957_h3k27ac_enh_SOLO_C_proto7bc_-__chr4_91268547-91268957_-_/1-409
TGTCAGGCCTCTGAGCCCAAG-----------------------C-----------------------CTGC
ACGTATACGTCCAGATGGCC---TGAAGCAAGTGAAGAATCACAAAAGAAGTGA-----AAATGGCTGGTTC
CTGCCTTAACTGA-----------------------------------------------------------
---------------------------------------------------------------TGACATT--
------------------------------------------------------------------------
--------------CCACCATTGTGATTTGTTCCTGCCCCACCTTAACTGATTGATTAACCTTGTGAAATTC
CTTCTC-C----------TGGCTC-A-----------GAA-CCTCCCCTGCTGAGCACCTTGTGACCC-CGC
CC-C--TGCCTGTAAGAGAAAAACCCC-CTTTGACTGTAATTTTCCACTACCCACCCAAATCCTATAAAACA
GCCCCACCCCTATCTCCCTTTGCTGACTGTCTTTA-CGGACTCAGCCAGCCTGCACCCAGGTG-----AATA
AACAGCCTTGTTGCTCACACAAAGCCTGTTTGGTGGTGTCTTCACTGGGAAGCGCGTG---A--C-
>chr1_233472809_233473242_EncodeTxn_SOLO_C_proto7bc_-__chr1_233472809-233473242_-_/1-433
TGTCAGGCCTCTGAGCCCAGGCTAAGCCATCATATCGCCTGTGAC-----------------------CTGC
ACGTATACATCCAGACAGCC---TGAAGCAAGTGAAGAATCACAAAAGAAGTGA-----AAATGGCCGGTTC
CTGGCTTAACTGA-----------------------------------------------------------
---------------------------------------------------------------TGACATT--
------------------------------------------------------------------------
--------------CCACCACTGTGATTTGTTCCTGCCCCACCTTAACTGAGCAATTAACCTTGTGAAATTC
CTTCTC-C----------TGGCTC-A-----------GAA-CCTCCCCCACTGAGCACCTTGTGACCGCTGT
CC-C--TGCCTGTAAGAGAAAAACCCC-CTTTGACTGTGATTTTCCACTACCTACACAAATCCTATAAAACG
TCCCCACCCCTGTCTCCCTTCACTGACTCTCTTTT-TGGACTCAGCCCGCCTGCACCCAGTTG-----ACTA
AAAAGCCTTATTGCTCACACAAAGCCTGTTTGGTGGTCTCTTCACACAGACGCACGTG---A--C-
>chr14_95968233_95968645_h3k27ac_EncodeTxn_SOLO_NANOG_proto7bc_+__chr14_95968233-95968645_+_/1-411
-GTCAGGCCTCTGAGCCCAAG-----------------------C-----------------------CTGC
ACGTATACATCCAGATGGCC---TGAAGCAAGTGAAGAATCACAAAAGAAGTGA-----AAATGGCCGGTTC
CTGCCTTAACTGA-----------------------------------------------------------
---------------------------------------------------------------TGACTTT--
------------------------------------------------------------------------
--------------CCACCATTGTGATTTATTCCTGCCCCACCTTAACTGAGCGATTAACCTTGTGAAATTC
CTTCTC-C----------TGGCTC-A-----------GAA-GCTCCCCGACTGAGCACCTTGTGACCCCTGC
CC-C--TGCCCGTAAGAGAAAAACCCC-CTTTGACTGTAATTTTCCACTACCTACCCAAATCCTATAAAACG
GCCCCACCCCTATCTCCCTTGGCTGACTCTCTTTC-TGGACTCAGCCCGCCTGCACCCAGGTG----AAATA
AACAGACTTGTTGCTCACACAAAGCATGTTTGGTGGTCTCTTCACATGTACGCGTGTG---A--TA
>chr2_113102528_113102959_EncodeTxn_SOLO_C_proto7bc_-__chr2_113102528-113102959_-_/1-431
TGTCAGGCCTCTGAGCCCAAGCTAAGCCAATGTATGCCCTGTGAC-----------------------CTGC
ACATATACATCCAGATGGCC---TGAAGCAAGTGAAGAATCACAAAAGAAGTGA-----AAATGGCCAGTTC
CTGCCTTAACTGA-----------------------------------------------------------
---------------------------------------------------------------TGACATT--
------------------------------------------------------------------------
--------------CCACCATTGTGATTTATTCCTGCCCCACCTTAACTGAGCGATTAACCTTGTGAAATTC
CTTTTC-C----------TGGCTC-A-----------GAA-CCTCCCCCACTGAGCACCTTGTGACCCCCAC
GC-C--TGCCCA-AAGAGAGAAACCCC-CTTTGACTGTAATTTTCCACTACCTACCCAAATCCTATAAAACC
TCCCCACCCC-ATCTCCCTTCGCTGACTCTCTTTC--AGACTCAGCCCACCTGCACCCAGGTG----AAATA
AACAGCCTTGTTGCTCACACAAAGCCTGTTTGGTGGTCTTTTCACACAGACGCACGTG---A--C-
>chrX_32538158_32538590_EncodeRepressed_SOLO_proto7bc_+__chrX_32538158-32538590_+_/1-432
-GTCAGGCCTCTGAGCCCAAGCTAAGCCATCCTTTCCCCTATGAC-----------------------CTGC
ACCTTTACGTCCAGATGGCC---TGAAGCAACTGAAGAATCACAAAAGAAGTGA-----AAATGCCCGGTTG
CTGCCTTAACTGA-----------------------------------------------------------
---------------------------------------------------------------TGACATT--
------------------------------------------------------------------------
--------------CCACCATTGTGATTTGTTTTTGCCCCACCTTAACCGAGCGATTAACCTTGTGAAATTC
CTTCTC-C----------TGGCTC-A-----------AAA-CCTCCCCCACTGAGCACCTTGTGACCCCCGC
CC-C--TGCCCACAAGAGAAAAATCCC-CTTTGACTGTAATTTTCCACTACCCACCCAAATCCTATAAAACG
GCCCCACCCCTATCTCCCTTCCGTGACTCTCTTTT-CAGACTCAGCCTGCCTGCACCCAGGTG----AAATA
GACAGCCTTGTTGCTCACACAAAGCCTGTTTGGTGGTCTCTTCACACGGACATACGTG---A----
>chr4_33747450_33747884_EncodeRepressed_SOLO_C_proto7bc_-__chr4_33747450-33747884_-_/1-434
TGTCAGGCCTCTGAGCCCAAGCTAAGCCATCATATCCCCTGTGAC-----------------------CTGC
AAGTATACATCCAGATGGCC---TGAAGCAAGTGAAGAATCACAAAAGAAGTGA-----AAATGGCGGGTTC
CTGCCTTAACTGA-----------------------------------------------------------
---------------------------------------------------------------TAACATT--
------------------------------------------------------------------------
--------------CCACCATTGTGATTTGTTCCTGCCCCACCTTAACTGAGCAATTAACCCTGTGAAAGTC
CTTCTT-C----------TGGCTC-A-----------GAA-GTTCCCCCACTGAGCACCTCGTGACCCCCGG
CC-C--TGCCCACAAGAGAAAAACTCC-CTTTGACTGTACTTTTCCACTACCCACCCAAATCCTATAAAACG
GCCCCACCCCTATCTCCCTTTGCTGACTCCTTTTT-TGGGCTCAGCCCGCCTGCACCCAGGTG----AAATA
AACAGCCTTGTTGCTCACACAAAGCCTGTTTGGTGGTCTCTTCACACAGACATGCATG---A--C-
>chr8_58465588_58466022_h3k27ac_EncodeRepressed_SOLO_proto7bc_+__chr8_58465588-58466022_+_/1-434
-GTCAGGCCTCTGAGCCCGAGCCAAGCCATCATATCCCCTGTGAC-----------------------CTGC
ACGTATACATCCAGATGGCC---TGAAGCAAGTGAAGAATCACAAAACAAGTGA-----AAATGGCTGGTTC
CTGCCTTAACTGA-----------------------------------------------------------
---------------------------------------------------------------TAACATT--
------------------------------------------------------------------------
--------------CCACCATTGTGATTTGTTCCTGCCCCACCTTAACTGAGCGATTAACCTTGTGAAATTC
CTTCTC-C----------TGGCTC-A-----------GAA-GCTCCCCCACTGAGCACCTTGTGACCCCTGC
CC-C--TGCCCACAAGAGAAAAGCCCC-CTTTGACTGTAATTTTCCACTACCCACCCAAATCCTATAAAACG
GCCCCACACCTATCTCCCTTCCCTAACTCTCTTTT-CGGACTCAGCCCACCTGCACCCAGGTG----AAATA
AACAGCCTTTTTGCTCACACAGATCCTGTTTGGTGGTCTCTTCACACGGATGCACGTG---A--CA
>chr12_76291720-76297783_3760_KAP1_EncodeRepressed_GRO2of7__chr12_76291720-76292127_+_/1-407
-GTCAGGCCTCTGAGCCCAAGCC----------------------------------------------TGC
ACATATACATCCAGAGGGCC---TGAAGCAAGTGAAGAATCACAAAAGAAGTGA-----AAATGGCTGGTTC
CTGCCTTAACTGA-----------------------------------------------------------
---------------------------------------------------------------TGACATT--
------------------------------------------------------------------------
--------------CCACCATTGTGATTTGTTCCTGCCCCACCTTAACTGAGTGATTAACCTTGTGAAATTC
CTTCTC-C----------TGGCTC-A-----------GAA-GCTCCCCCACTGAGCACCTTGTGACCCCCGC
CC-C--TGCCAATAAGAGAACAACCCC-CTTTGACTGTAATTTTCCACTACCCACCCAAATCCTGTAAAACA
GCCCCACCCCTATCTCCCCTC----ACTCTCTTTT-TGGACTCAGCCCACCTGCACCCAGGTG----AAATA
AACAGCCTTGTTGCTCACACAAAGCCTGTTTGGTGGTCTTTTCACACAGACATGCGTG---A--CA
>chr16_59613175_59613565_weakenh_SOLO_NANOG_proto7bc_+__chr16_59613175-59613565_+_/1-389
-GTCAGGCCTCTGAGCCAAAGCTAAGCTGTCATTTCCCCTGTGAC-----------------------CTGC
ACGTATACATCCAGATGGCC---TGAAGCAAGTGAAGAATCACAAAAGAAGTGA-----AAATGGCCGGTTC
CTGCCTTAACTGA-----------------------------------------------------------
---------------------------------------------------------------TGACATT--
------------------------------------------------------------------------
----------------------------------------------------------ACCTTGTGAAATTC
CTTCTC-C----------TGGCTC-A-----------GAA-GCTCCCCCACTGAGCACCTTGTGACCCCTGC
CC-A--GGCCTGCAAGAGAAAAACCCC--TTTGACTGTAATTTTCCACTACCCACCCAAATCCTATAAAACT
GCCCCACCCCTATCTCCCTTCCCTGACTCTTTTTT-CAGACTCAGCCCGCCTGCACCCAGGTG----AAATA
AACAGCCTTGTTGCTCACACAAAGCCTTTTTGGTGATCTCTTCACATGGACATGTGTG---A--CA
>chr9_87408069_87408472_h3k27ac_enh_SOLO_SMAD11_C_proto7bc_-__chr9_87408069-87408472_-_/1-403
-------CCTCTGGGACCAAG-----------------------C-----------------------CTGC
ACCTATACATCCAGATGGAC---TGAAGGAAGCAAAGAAACACAAAGGAAGTGA-----AAATGGCTGGTTC
CTGCCTTAACTGA-----------------------------------------------------------
---------------------------------------------------------------TGACATT--
------------------------------------------------------------------------
--------------CCATCATTGTGATTTGTTACTGCCCCACCTTAACTGAGTGATTAACCTTGTGAAATTC
CTTCTC-C----------TGGCTC-A-----------GAA-GCTCCCCCACTGAGCACCTTGTGACCCC-GC
CC-C--TGCCCGCAAGAGAAAAACCCC-CTTTGACTGTAATTTTCCACTACCCACCCAAATCCTATAAAACT
GCCCCACCCCTATCTGCCTTTCCTGACTCTCTTTT-CGGACTCAGCCCGCCTGCACCCAGGTG----AGATA
AACAGCCTCGTTGCTTACACAAAGCCTGTTTGGTGGTCTCTTCACACAGACGTGTGTG---A--C-
>chr15_33589896_33590328_EncodeTxn_SOLO_C_proto7bc_-__chr15_33589896-33590328_-_/1-432
--TCAGGCCTCTGAGCCCAAGCTAAGCCAACGTATCCCCTGAGAC-----------------------CTGC
ACGTATATGTCCAGATGGCC---TGAAGCAAGTGAAGAATCACAAAAGAAGTGA-----AAATGGCCGGTTC
CTGCCTTAACCGA-----------------------------------------------------------
---------------------------------------------------------------TGACATT--
------------------------------------------------------------------------
--------------CCACCATTGTGATTTGTTCCTGCCCCACCTTAACTGAGAGATTAACCTTGTGAAATTC
CTTCTC-C----------TAGCTC-A-----------GAA-GCTCCCCCACGGAGCACCTTGTGACCCCCGC
CC-C--TGCCCACAAGAGAACAACCCC-CTTTGACTGTAATTTTCCACTACCCACCCAAATCCTATAAAATG
GCCCCACCCCTATCTCTCTTCACTGACTCTCTTTT-CGAACTTAGCCCACCTGCACCCAGGTG----AAATC
AACAGCTTTGTTGCTCACACAAAGCCTGTTTGGTGGTCTCTTCACACGGACACACATG---A--C-
>chr6_39131513_39136520_1447_1_EncodeTxn_GRO5of7_GRO6of7_GRO7of7_C_proto7bc_-__chr6_39136074-39136520_-_/1-430
TGTCAGGCCTCTGAGCCCAAGCTAACCCATCGTATCCCCTGTGAC-----------------------CTGC
ACCTAGACGTCCAGACGGCC---TGAAGCAAGTGAAGAATCACAAAAGATGTGA-----AAA-GGCTGGTTC
CTGCCTTACGTGA-----------------------------------------------------------
---------------------------------------------------------------TGACATT--
------------------------------------------------------------------------
--------------CCACCATTGTGATTTGTTCCTGCCCCACCTTAACTGAGCCATTAACCTTGTGAAATTC
CTTCTC-C----------TGGCTC-A-----------GAA-CCTCCCCCACTGAGCACCTTGTGACCCCCGC
CC-C--TGCCCGTAAGAGAAAAACCCC-CTTTGACTGTAATTTTCCACTACCCACCCAAATCCTATAAAACG
GCCCCAC-CCCATCTCCCTTCGCTGACTCTCTTTT-CGGACTCAGCCCACCTGCACCCAGGTG----AAATA
AGCAGCTTTGTTGCTCACACAAAGCCTGTTTGGTGGTCTCTCCACACGGACGCGCATA--------
>chr1_180921023_180921412_EncodeRepressed_SOLO_C_proto7bc_-__chr1_180921023-180921412_-_/1-387
TGTCAGGCCTCTGAGCCCAAGCTAAGCCATCGTATCCCCTGTGAC-----------------------CTGC
ACCTTTATGTCCAGTTGGCC---TGAAGCAAGTGAAGAATCACAAAAGAAGTGA-----AAATGGCCGGTTC
CTATCTTACCTGA-----------------------------------------------------------
---------------------------------------------------------------TGACATT--
------------------------------------------------------------------------
----------------------------------------------------------ACCTTGTGAAATTC
CTTCTT-C----------TGGCTC-A-----------AAA-TCTCCTCCACTGAGCACCTTGTGACCCCCGC
CC-C--TGCCCGTAAGAGAAAAACCCC-CTTCGATTGTAATTTTCCTCTACCCACCCAAATCCTATAAAACG
GCCCCAC-CCTATCTCCCTTCACTGACTCTCTTTT-TGGACTCAGCCCTTCTGCACCCAGGTG----AAATA
AACAGACTTGTTGCTCACACAAAGCCTGTTTGGTGGTCTTTTCACACGGACGTGCGTG--------
>chr3_185786306_185786737_h3k27ac_TSS_SOLO_NANOG_44108_SMAD11_proto7bc_+__chr3_185786306-185786737_+_/1-431
-GTCAGGCCTCTGAGCCCAAGCTAAGCCATCGTATCCCCTGTGAC-----------------------CTGC
ACGTATATGTCCACATGGCC---TGAAGCAAGTAAAGAATCACAAAAGAAGTGA-----AAATGGCCGGTTC
CTGCCTTCACTGA-----------------------------------------------------------
---------------------------------------------------------------TGACATT--
------------------------------------------------------------------------
--------------CCACCACTGTGATTTGTTCCTGCCCCACCTTAACTGAGCAATTAACCTTGTTAAATTC
CTTCTC-C----------TGGCTC-A-----------GAA-GCTCCCCCACTGAGCACCTTGTGA--CCCGC
CC-C--TGCCCGTAAGAGAAAAACCCC-CTTTGATTGTAATTTTCCACTACCCACCCAAATCCTATAAAACA
GCCCCAC-CCTAGGTCCCTTCGCTGACTCTCTTTT-CGGACTCAGCCCACCTGCACCCAGGTG----AAATA
AACAGCCTTGTTGCTCACACAAAGCCTGTTTGGTGGTCTCTTCACATGGACGCGCGTG---A--CA
>chrX_43623115_43623542_EncodeRepressed_SOLO_proto7bc_+__chrX_43623115-43623542_+_/1-426
-GTCAGGCCTCTGAGCCCAAGCTAAGCCATCATATCCCCTGTGAC-----------------------CTGC
ACGTATACAT--------CC---TGAAGCAGATGAAGAATCACAAAAGAAGTGA-----AAATGGCCGGTTC
CTGCCTTAACTGA-----------------------------------------------------------
---------------------------------------------------------------TGACATT--
------------------------------------------------------------------------
--------------CCACCATTGTGATTTGTTTCTGCCCCACCTTAACTGAGCGATTAACCTTGTGAAATTC
CTTCTC-C----------TGGCTC-A-----------GAA-GCTCCCCCACTGAGCACCTTGTGACCCCCGC
CC-C--TGCCCCCAAGAAAACAACCCC-CTTTGACTGTAATTTTCCACTACCCACCCAAATCCTATAAAACG
GCCCCATCCCTATCTCCTTTCACTGACTCTCTTTT-CAGACTCAGCCCGCCTGCACCCAGGTG----AAATA
AACAGCCTTGTTGCTCACACAAAGCCTGTTTGGTGCTCTCTTCACACGGATGTGCGTG---A--CA
>chrX_45400995_45401431_h3k27ac_enh_SOLO_NANOG_44108_C_proto7bc_-__chrX_45400995-45401431_-_/1-433
TGTCAGGCCTCTGAGCCCAAGCTAAGCCATCATATCCCCTGTGAC-----------------------CTGC
ACTTATATATCCAGATGGCC---TGAAGCAAGAGAAAAATCACAAAAGAAGTGA-----AAATGGCCAGTTC
CTGCCTTAACTGA-----------------------------------------------------------
---------------------------------------------------------------TGACATT--
------------------------------------------------------------------------
--------------CCACCATTGTGATTTGTCTCTGCCCCACCTTAACTGAGCGATTAACCTTGTGACATTC
CTTCTC-C----------TGGCTC-A-----------GAA-GCTCCCCCACTGAGCACCTTGTGACCCCCGC
CC-C--TGCCCACAAGAGAACAACCTC-CTTTGACTGCAATTTTCCACTACCCACCCAAATCCTATAAAACT
GCCCCACCTCTATCTTCC-TTGTTGACTCTCTTTT-CGGACTCAGCCCGCCTGCATCCAGGTG----AAATA
AACAGCCTTGTTGCTCACACAAAGCCTGTTTGGTGCTCTCTTCACACGGACACCCGTG---A--C-
>chr4_169919754_169920188_h3k27ac_enh_SOLO_KLF4_NANOG_44108_proto7bc_+__chr4_169919754-169920188_+_/1-434
-GTCGGGCCGTTGAGCCCAACCTAAGCCATCATATCCCCTGTGAC-----------------------CTGC
ATGTATGCATCCAGATGGCC---TGAAGCAAGTGAAGAATCACAAAAGAAGTGA-----AAATGGCCAGTTC
TTGCATTAACTGA-----------------------------------------------------------
---------------------------------------------------------------TGACATT--
------------------------------------------------------------------------
--------------TCACCATTGTGATTTGTTCCTGCCCCACCTTAACTGAGCGATTAACCTTGTGAAATTC
CTTTTC-C----------TGACTC-A-----------GAA-CCTCCCCCACTGAGCACCTTGTGACCCCCGC
CC-C--TGCCCGCAAGAGAACAACCCC-CTTTGACTGTAATTTTCCACTACTCACCCAAATCCTATAAAAGT
GCCCCACCCCTATCTCCCTTTGCTGACTCTCTTTT-CGGACTCAGCCTGCCTGCACCTAGGTG----AAATA
AACAGCCTTGTTGCTCACACAAAGCCTGTTTGGTGGTCTCTTCACACAGACGTGCGTG---A--CA
>chr12_31807215_31807647_EncodeRepressed_SOLO_proto7bc_+__chr12_31807215-31807647_+_/1-432
-GTCAGGCCTCTGAGCCCAAGCTAAGCCATCATATCCCCTGTGAC-----------------------CTGC
ACGTATACATCCAGATGGCC---TGAAGTAACTGAAGAATCACAGAAGAAGTGA-----AAATGGCCCATTC
CTGCCTTAACTTA-----------------------------------------------------------
---------------------------------------------------------------TGACATC--
------------------------------------------------------------------------
--------------CCACCATTGTGATTTGTTGCTGCCCCACCTTAACTGAGCGATTAACCTTGTGAAATTC
CTTCTC-C----------TGGCTT-A-----------GAA-ACTCCCCCACTGAGCACCTTGTGACCCCCAC
CT-A--TGCCTGCAAGAGAAAAACCCC-TTTTGACTGTAATTTTCCACTACCCACACAAATCCTATAAAACG
GCCCCACCCCTATCTCCCTTCGCTGAC--TCTTTC-TGGACTCAGCCCGCCTGCACCCAGTTG----AAATA
AACAGCCTTGTTGCTCACACAAAGCCTGTTTGGTGGTCTCTTCACACGGATGCGCGTG---A--CA
>chr2_78758203_78764267_2386_KAP1_weakenh_GRO3of7_proto7bc_+__chr2_78758203-78758579_+_/1-366
-GTCAGGCCTCTGAGCCCAAG-----------------------C-----------------------CTGC
ACGTATACATCCAGATGGCC---TGAAGCAAGTAAAGAATCACAAAAGAAATGA-----AAATGGCTGGTTC
CTGCCTTAACTGA-----------------------------------------------------------
---------------------------------------------------------------TGATATT--
------------------------------------------------------------------------
----------------------------------------------------------GCCTTGTGAAATTC
CTTCTC-C----------TGGCTC-A-----------GAA-GCTCCCCCACTGAGCACCTTGTGACCCCCGC
CC-C--TGCCCGCAAGAGAACAACCCC-CTTTGACTGTAATTTTCCACTACC-ACCCAAATCATATAAAACT
GCCCCACCCCTATCTCCCTTCGCTGACTCTCTTTT-TGGACTCAGCCCGCCTGCACACAGGTG----AAATA
AACAGCCTTGTTGCTCACACAAAGCCTGTTTGGTGGTCTCTTCACACGGATGCGCATG---A--CA
>chr2_84220940_84221336_EncodeRepressed_SOLO_C_7old_-__chr2_84220940-84221336_-_/1-386
TGTCAGGCCTCTGAGCCCAAGCTAAGCCATCACATCCCTTGTGAC-----------------------CTGC
ATGTATTCATCTAGATGGCC---TGAAGGAAGTGAAGAATCACAAAAGAAGGGA-----AAATGGCCAGTTC
CTGCCTTAACTGA-----------------------------------------------------------
---------------------------------------------------------------TGACATT--
------------------------------------------------------------------------
----------------------------------------------------------ACCTTGTGAAATTC
CTTCTC-C----------TGGCTC-A-----------AAA-ACTCCCCCACTGAGCACCTTGTGACCCCCGC
CC-C--TGCCCGCAAGAGAACAACCCC-CTTTGACTGTAATTTTCCACTACCCACCCAAATCCTATAAAACA
GCCCCACCC-TGTCTCCCTTCGCTGACTCTCTTTT-TGGACTCAGCCCACCTGCACCCAGGTG----AT-TA
AAAAGCTTTATTGCTCAAACAAAGCCTGTTTGGTGGTCTCTTCACACAGATGTGCATG--------
>chr2_197578410_197587726_3986_1_k27ac_TSSflanking_NANOG_chimeric_GRO1of7_7old_+__chr2_197578410-197578776_+_/1-366
-GTCAGGCCTCTGAGCCCAAG-----------------------C-----------------------CTGC
ATGTATACATCCAGATGGCC---CAAAGTAACTGAAGAATCACAAAAGAAGTGA-----AAATGGCCATTTC
CTGCCTTAACTGA-----------------------------------------------------------
---------------------------------------------------------------TGACATT--
------------------------------------------------------------------------
----------------------------------------------------------ACCTTGTGAAATTC
CTTCTC-C----------TGGCTC-A-----------GAA-ATTCCCCTACTGAGCACCTTGTGACCCCCAG
CC-C--TGCCCGCCAGAGAACAACCCC-CTTTGACTGTAATTTTCCACTACCTACCCAAATCCTATAAAACT
GCACCACCCATATCTCCCTTCACTGACTCTCTTTT-TGGACTCAGCCCGCCTGCACCCAGGTG----AT-TA
AAAAGCTTTATTGCTCACACAAAGCCTGTTTGGTGGTCTCTTCACACGGATGCGCATG---A--CA
>chr4_163103887_163104322_EncodeTxn_SOLO_KLF4_C_proto7bc_-__chr4_163103887-163104322_-_/1-390
TGTCAGGCCTCTGAGCCCAAGCTAAACCATCATATCCCCTGTGAC-----------------------CTGC
ATGTATACATCCAGATGGCC---TGAAGCAAGTGAAGAATCACAAAAGAAGTGG-----AAACGGCCGGTTC
CTGCCTTAACTGA-----------------------------------------------------------
---------------------------------------------------------------TGACATT--
------------------------------------------------------------------------
----------------------------------------------------------ACCTTGTGAAATTC
CTTCTC-C----------TGGCTC-A-----------GAA-CCTCCCCCACTGAGCACCTTGGGACCCCCAC
CC-C--TACCCGCAAGAGAACAACCCC-CTTTGACTGTAATTTTCCACTACCCACCCAAATCCTGTAAAACA
GCCCCACCCCTATCTCCCTTCTCTGACTCTCTTTT-TGGACTCAGTCCGCCTGCACCCTGGTG----AAATA
AACAGCTTTATTGCTCACACATAGCCTGTTGGGTGGTCTCTTCACACGGACGCGCATG---A--C-
>chr21_9847516_9850363_1498_1_GRO5of7_GRO6of7_GRO7of7_7old_+__chr21_9847516-9847905_+_/1-389
-GTCAGGCTTCTGAGCCCAAGCTAAACCATCATATCCCCTGTGAC-----------------------CTGC
ACGTATACATCCAGGTGGCC---TGAAGCAAGTGAAGAATCACAAAAGAAGTGA-----AAATGGCTGGTTC
CTGCCTTAACTGA-----------------------------------------------------------
---------------------------------------------------------------TGACATT--
------------------------------------------------------------------------
----------------------------------------------------------ACTTTGTGAAATTC
CTTCTC-C----------TGGCTC-A-----------GAA-GCTCCCCCACTGAGCACCTTGTGACCCCCGC
CC-C--TGCCCGCCGGAGAACAATCCT-CTTTGACTATAATTTTCCACTACCTACCCAAATCCTATAAAACG
GCCCCACCCC-ATCTCCCTTCACTGACTCTCTTTT-CAGACTCAGCCCGCCTGCACCCAGGTG----AAATA
AGCAGCCTTATTGCTCATGCAGTGTCTGTTTGGTGGTCTCTTCACATGGACGTGTGTG---A--CA
>chr9_41631249_41634104_1487_1_GRO5of7_GRO6of7_GRO7of7_C_7old_-__chr9_41633714-41634104_-_/1-390
TGTCAGGCCTCTGAGCCCAAGCTAAGCCATCATATCCCCTGTGAC-----------------------CTGC
ACTTATACATCCAGGTGGCC---TGAAGCAAGTGAAGAATCACAAAAGAAGTGA-----AAATGGCTGGTTC
CTGCCTTAACTGA-----------------------------------------------------------
---------------------------------------------------------------TGACATT--
------------------------------------------------------------------------
----------------------------------------------------------ACTTTGTGAAATTC
CTTCTC-C----------TGGCTC-A-----------GAA-GATCCCCCACTGAGCACCTTGTGACCCCCGC
CC-C--TGCCCAACAGAGAACAATCCT-CTTTGACTATACTTTTCCACTACCTACCCAAATCCTATAAAACG
GCCCCACCCCTATCTCCCTTCACTGACTTTCTTTT-CAGACTCAGCCCGCCTGCACCCAGGTG----AAATA
AACAGCCTTATTGCTCATGCAGTGTCTGTTTGGTGGTCTCTTCACATGGACGTGTGTG---A--C-
>chr9_61841391_61844246_1498_1_GRO5of7_GRO6of7_GRO7of7_C_7old_-__chr9_61843856-61844246_-_/1-390
TGTCAGGCCTCTGAGCCCAAGCTAAGCCATCATATCCCCTGTGAC-----------------------CTGC
ACGTATACATCCAGGTGGCC---TGAAGCAAGTGAAGAATCACAGAACAAGTGA-----AAATGGCTGGTTC
CTGCCTTAACTGA-----------------------------------------------------------
---------------------------------------------------------------TGACATT--
------------------------------------------------------------------------
----------------------------------------------------------ACTTTGTGAAATTC
CTTCTC-C----------TGGCTC-A-----------GAA-GCTCCCCCACTGAGCACCTTGTGACCCCCGC
CC-C--TGCCCGCCAGAGAACAATCCT-CTTTGACTATACTTTTCCACTACCTACTCAAATCCTATAAAACG
GCCCCACCCCTATCTCCCTTCACTGACTTTCTTTT-CAGACTCAGCCCGCCTGCACCCAGGTG----AAATA
AACAGCCTTATTGCTCATGCAGTGTCTGTTTGGTGGTCTCTTCACATGGACGTGTGTG---A--C-
>chr9_67736588_67739443_1504_1_GRO5of7_GRO6of7_GRO7of7_7old_+__chr9_67736588-67736978_+_/1-390
-GTCAGGCCTCTGAGCCCAAGCTAAGCCATCATATCCCCTGTGAC-----------------------CTGC
ACGTATACATCCAGGTGGCC---TGAAGCAAGTGAAGAATCACAGAAGAAGTGA-----AAATGGCTGGTTC
CTGCCTTAACTGA-----------------------------------------------------------
---------------------------------------------------------------TGACATT--
------------------------------------------------------------------------
----------------------------------------------------------ACTTTGTGAAATTC
CTTCTC-C----------TGGCTC-A-----------GAA-GCTCCCCCACTGAGCACCTTGTGACCCCCGC
CC-C--TGCCCGCCAGAGAACAATCCT-CTTTGACTATACTTTTCCACTACCTACTCAAATCCTATAAAACG
GCCCCACCCCTATCTCCCTTCACTGACTTTCTTTT-CAGACTCAGCCCGCCTGCACCCAGGTG----AAATA
AACAGCCTTATTGCTCATGCAGTGTCTGTTTGGTGGTCTCTTCACATGGACGTGTGTG---A--CA
>chr4_131665993_131668842_1489_1_EncodeRepressed_GRO5of7_GRO6of7_GRO7of7_7old_+__chr4_131665993-131666383_+_/1-390
-GTCAGGCCTCTGAGCCCAAGCTAAGCCATCATATCCCCTGTGAC-----------------------CTGC
AGGTATACATCCAGATGGCC---TGAAGCAAGTGAAGAATCACAAAAGAAGTGA-----AAATGGCTGGTTC
CTGCCTTAACTGA-----------------------------------------------------------
---------------------------------------------------------------TGACATT--
------------------------------------------------------------------------
----------------------------------------------------------ACTTTGTGAAATTC
CTTCTC-C----------TGGCTC-A-----------GAA-GCTCCCCCACTGAGCACCTTGTGACCCCCAC
CC-C--TGCCCGCCAGAGAACAACCCT-CTTTGACTGTAATTTTCCACTACCTACCCAAATCCTATAAAATG
GCCCCACCCCTATCTCCCTTCACTGACTCTCTTTT-TGGACTCAGCCTGCCTGCACCCAAGTG----AAATA
AACAGCCTTATTGCTCAGGCGCTGTCTGTTTGGTGGTCTCTTCACATGGACGTGTGTG---A--CA
>chr1_48500554_48500987_h3k27ac_weakenh_SOLO_proto7bc_+__chr1_48500554-48500987_+_/1-430
-GTCAGGCCTCTGAGCCCAAGCTAAGCCATCATATCCCCTGTGAC-----------------------CTGC
ACGTATACATCCAGATGGCC---TGAAGCAAGTGAAGAATCACAAAAGAAGTGA-----AAATGGCTGGTTC
CTGCCTTAACTGA-----------------------------------------------------------
---------------------------------------------------------------TAACGTT--
------------------------------------------------------------------------
--------------CCACCATTGTGATTTGTTCCTGTCCCACCTTGAATGAGCGACTAAACTTGTGAAATTC
CTTCTC-C----------TGGCTC-A-----------GAA-GCTCCCCCACTGAGCACCTTGTGACCCCTGC
TC-C--TGCATGCAAGAGAAAAAACCC-CTTTGACTGTAATTTTCCACTACCTACCCAAATCCTATAAAACG
GCCCCACCC--GTCTCCCTTCACTGAC--TCTTTT-CGGACTCACCCTGCCTGCACCCAGGTG----AAATA
AACAGCCTTGTTGCTCACACAAAGCCTGTTTGGTGGTCACTTCACACGGACGTGCGTG---A--CA
>chr7_17414063_17420763_2366_1_EncodeRepressed_GRO4of7_proto7bc_+__chr7_17414063-17414497_+_/1-390
-GTCAGGCCTCTGAGCCCAAGCTAAGCCATCGTATCCCCTGTGAC-----------------------CTGC
ACATATACATCCAGATGACC---TGAAGCAAGTGAAGAATCACAAAAGAAGTGA-----AAATGGCCGGTTC
CTGCCTTAACTCA-----------------------------------------------------------
---------------------------------------------------------------TGACATT--
------------------------------------------------------------------------
----------------------------------------------------------ACCTTGGGAAATTC
CTTCTC-C----------CGGCTC-A-----------GAA-GCTCCCCCACTGAGCACCTTGTCACCCCCAC
CC-C--TGCCCACCAGAGAACAACCCC-CTTTGACTGTGATTTTCCACCACCTACCCAAATCCTATAAAACA
GCCCCACCCCTATCTCCGTTTGCTGACTCTCTTTT-CAGACTCAGCCTGCCTGCACCCAGGTG----AAATA
AACAGCCTTGTTGCTCACACAAAGTCTGTTTGGTGGTCTCTTCACATGGACGCACGTG---A--CA
>chr18_30612756_30613127_h3k27ac_enh_SOLO_proto7bc_+__chr18_30612756-30613127_+_/1-371
------------------AAGCTAAGCCATCATATCCCCTGTGAC-----------------------CTAC
ACGTATAGATCCAGATGGCC---TGAAGCAAGTGAAGAATCACAAAAGAAGTGA-----AAATGGCCAGTTC
CTGTCTTAAGTGA-----------------------------------------------------------
---------------------------------------------------------------TGACATT--
------------------------------------------------------------------------
----------------------------------------------------------ACCTTGTGAAATTC
CTTCTC-C----------TGGCTC-A-----------GAA-GCTCCCCCATTGAGCACCTTGTAACCCCGGC
CC-C--TGCCAGCCAGAGAAC-ATCCC-CTTTGACTGTAATTTTCCACTACCTACCCAAATCCTATAAAGTG
GCCCCACCCC-ATCTCCTTTCGCTGACTCTCTTTT-CAGACTCAGCCGGCCTGCACCCAGGTG----AAATA
AACAGCCTTGTTGCTCACACAAAGCCTGTTTGGTGGTCTCTTCACAGGGACGCAAGTG---A--CA
>chr2_49277627_49277988_EncodeRepressed_SOLO_proto7bc_+__chr2_49277627-49277988_+_/1-361
-GTCAGGCCTCTGAGCCCAAG-----------------------C-----------------------CTGC
ACAT------CCAGATGGCC---TGAAGCAAGTGAAGAATCACAAAATAAGTGA-----AAATGGCCGGTTC
CTGCTTTAACTGA-----------------------------------------------------------
---------------------------------------------------------------TGACATT--
------------------------------------------------------------------------
----------------------------------------------------------ACCTTGTGAAATTC
CTTCTC-C----------TGGCTC-A-----------GAA-GCTCCCCAACTGAGCATCTTGTGACCCCTGC
CC-C--TGCCTGCCAAAGAACAACCCC-CTTTGACTGCAATTTTCCACTACCTACCCAAATCCTATAAAACA
GCCCCACCCCTATCTCCCTTTGCTGACTCTCTTTT-CAGACTCAGCCCGCCTGCACCCAGGTT----AAATA
AACAGCCTTGTTGCTCACACGAAGCCTGTTAGGTGGTCTCTTCACTTGGACACGTGTG---A--CA
>chr7_152884633_152885000_weakenh_SOLO_proto7bc_+__chr7_152884633-152885000_+_/1-367
-GTCAGGCCTCTGAGCCCAAG-----------------------C-----------------------CTGC
ACATATACATCCAGATGGCC---TGAAGCAAGTAAAGAATCACAAAAGAAGTGA-----AAATGGCCGGTTC
CTGCCCTAACTGA-----------------------------------------------------------
---------------------------------------------------------------TGACATT--
------------------------------------------------------------------------
----------------------------------------------------------ACCTTGTGAAATTC
CTTCTC-C----------TGGCTC-A-----------GAA-GCTCCCCCACTGAGCACCTTGTGACCCCCGT
CC-C--TGCCCACCAGAGAACAACCCC-CTTTGACTGTAATTTTCCACTACCTACCCAAATCCTATAAAACA
GCCCCACCGGTATCTCCCTTCGCTGACTCTCTTTT-AGGACTCAGCCCGCCTGCACCCAGGTG----AAATA
AACAGCCTTGTTCCTCACACAAAGCCTGTTTGGTGGTCTCTTCACACGGACACGTGTG---A--CA
>chr4_179403518_179409294_1720_KAP1_EncodeTxn_proto7bc_+__chr4_179403518-179403883_+_/1-365
-GTGAGGCCTCTGAGCCCTAG-----------------------C-----------------------CTGC
ACATATACATGCAGATGGCC---TGAAGCAAGCGAAGAATCAGAAAAGAAGTGA-----AAATGGTCAGTTC
CTGCCTTAACTGA-----------------------------------------------------------
---------------------------------------------------------------TGACATT--
------------------------------------------------------------------------
----------------------------------------------------------ACCTTGTGAAATTC
CTTCTC-C----------TGGCTC-A-----------GAA-GCTCCCCCACTGAGCACCTTGTGACCTCCGC
CC-C--TGCCGGCCAGAGAACAACCCC-CTTTGACTGTAATTTTCCACTA-TTACCCAAATCCTATAAAACG
GCCCCATCCCTATCTCTCTTCGCTGACTCTCTTTT-TGGACTCAGCCTGCCTGCACCCAGGTG----AAATA
AACAGCCTTGTTGCTCGCACAAAGCCTGTTTGGTGGTCTCTTCACGTGGACACAAGTG---A--C-
>chr14_102239957_102245769_2377_1_EncodeTxn_proto7bc_+__chr14_102239957-102240323_+_/1-364
-GTCAGGCCTCTGAGCCCAAG-----------------------C-----------------------CTGC
A-GTATACATCCAGATGGCC---CGAAGCAAGTGAAGAATCACAAAAGAAGTGA-----AAATGGCCAGC-C
CTGCCTTAACTGA-----------------------------------------------------------
---------------------------------------------------------------TGACATT--
------------------------------------------------------------------------
----------------------------------------------------------ACCTTGTGAAATTC
CTTCTC-C----------TGGCTC-A-----------GAA-GCTTCCACACTGAGCACCTTGTGATCCCCGC
CC-C--TGCCCGCCAGAGAACAACCCC-CTTTGACTGTAATTTTCCACTACCTACCCAAATCCTATAAAAC-
GACCCACCCCTATCTCCCTTTGCTGACTCTGTTTT-CGGACTCAGCCCGCCTGCACCCAGGTG----AAATA
AACAGCCTTGTTGCTCACACAAAGCCCGTTTGGTGGTCTCTTCACAGGGACGCGCGTG---A--CA
>chr7_51868272_51868662_EncodeRepressed_SOLO_proto7bc_+__chr7_51868272-51868662_+_/1-390
-GTCAGGCCTCCGAGCCCAAGCTAAGCCATCATATCCCTTGTGAC-----------------------CTGC
ACATATACATCCAGATGGCC---TGAAGCAAGTGAAGAATCACAAAAGAAGTGA-----AAATGGCCGGTTC
CTGACTTAATTGA-----------------------------------------------------------
---------------------------------------------------------------TGACATT--
------------------------------------------------------------------------
----------------------------------------------------------ACCTTGTGAAATTC
CTTCTC-C----------TGGCTC-A-----------GAA-GTTCCCCCACTGAGCACCTTGTTACCCCCAC
CC-T--TGCCCACCAGAGAACAACCTC-CTTTCACTGTAATTTTCCACTACCTACCCAAATCCTATAAAAGG
GCCCCAGCCCTATCTCCCTTTGCTGACTGTGTTTT-TGGACTCAGCCCACCTGCACCCAGGTG----AAATA
AACAGCCTTGTTGCTCACACAAAGCCTGTTTGGTGGTCTCTTCACACAGATGCGTGTG---A--CA
>chr4_97141294_97141656_weakenh_SOLO_NANOG_44108_SOX2_TCF4_C_proto7bc_-__chr4_97141294-97141656_-_/1-362
TGTCAGGCCTCTGAGCCCAAG-----------------------C-----------------------CTGC
AC-TACACATCCAGATGTCC---TGAAGCAAGTGAAGAATCACAAAAGAAGTGA-----AAATGGCCAGTTC
CTGCCTTAACTGA-----------------------------------------------------------
---------------------------------------------------------------TGACATT--
------------------------------------------------------------------------
----------------------------------------------------------ATCTTGCGAAATTC
CTTCTC-C----------TGGCTC-T-----------GAA-GCTCCCCCACTGAGCACCTTGTGACCTCTGT
CC-C--TGCCCACCAGAGAACAATCCC-TTTTGGCTGTAATTTTCCTCTACCTACCCAAATCCTATAAAATG
GCCCCACCTCTATCTCCCTTTGCCGACTCT--TTT-CGGACTCAGCCCGCCTGCACCCAGGTG----AAATA
AACAGCCTTGCTGCTCACACAAAACCTGTTTGGTGGTCTCTTCACATGGACGCGCGTG--------
>chr4_83235408_83235838_EncodeRepressed_SOLO_proto7bc_+__chr4_83235408-83235838_+_/1-386
-GTCAGGCCTCTGAGCCCAAGCTAAGCCATCATATGCCCTGTGAC-----------------------CTGC
ACATATACATCCAGATGGCC---GGAAGCAACTGAAGATCCACAAAAG---TGA-----AAATGGCCTGTTC
CTGCCTTAACTGA-----------------------------------------------------------
---------------------------------------------------------------TGACATT--
------------------------------------------------------------------------
----------------------------------------------------------ACCTTGTGAAATTC
CTCCTC-C----------TGGCTC-A-----------GAA-CCTCCCCCACTGAGCACCTTGTGACCCCCGC
CC-C--TGCCCATAAGAGAAAAACCCC-CTTTGACTGTAATTTTCCACTACCCACCCAAATCCTGTAAAACA
GCCCCACCCC-ATCTCCCTTTGCTGACTCTCTTTT-CGGACTCAGCCCGCCTGTACCCAGGTG----AAATA
AACAGCCTTGTTGTTCACACAAAGCCTGTTTGGTGGTCTCTTCACATGGACACACATG---A--CA
>chr7_92479193_92485274_3951_1_EncodeTxn_GRO3of7_C_proto7bc_-__chr7_92484841-92485274_-_/1-387
TGTCAGGCCTCTGAGCCCAAGCTAAGCCATCCTC--CCCTGTGAC-----------------------CTGC
ACGTATACATCCAGATGGCC---TGAAGTAACCAAAGAATCACAAAAGCAGTGA-----AAATGGCCTGTTC
CTGCCTTAACTGA-----------------------------------------------------------
---------------------------------------------------------------TGACATT--
------------------------------------------------------------------------
----------------------------------------------------------ACCTTGTGAAATTC
CTTCTC-C----------TGGCTC-A-----------AAA-CCTCCCCCACTGAGCACCTTGTGACCCCCGC
CC-C--TGCCCCTAAGAGAAAA-CCCC-CTTTGATTATAATTTTCCACTACCCACCCAAATCCTATAAAATG
GCCCCACCCCTATCTCCCTTCGCTGACTCCTTTTT-CGGACTCAGCCCGCCTGCACCCAGGTG----AAATA
AACAGCCTTGTTGCTCACACAAAGCCTGTTTGGTGGTCTCTTCACACGGACGCTCATG---A--C-
>chrX_16227870_16228276_EncodeRepressed_SOLO_7down_+__chrX_16227870-16228276_+_/1-404
-GTCAGGCCTCTGAGCCCAAGCCAAGCCATCATATCCCCTG------------------------------C
ACATACACATCCAGATGGCCGGTT-----------------------------------------------C
CTGCCTTAACTGATGACATTCCACCACAAAAGAAGTG--------------------AAAATGGCTTGTTCC
TGCCTGAAC---------------------------------------------------TGATGACATT--
------------------------------------------------------------------------
----------------------------------------------------------ATCTTGTGAAATTC
CTTCTC-CTGGCTCATCCTGGCTC-AA-----------AA-GCTCCCTTACTGAGCACCTTGTGACCCCCAC
CC-C--TGCCAGCCAGAGAACAACCCCCCTTTGACTGTAATTTTCCTTTACCTACCCAAATCTTATAAAATG
GCCCCACCCCTATCTCCCTTTGCTGACTGTCTTTT-TGGACTCAGCCCGCCTGCACCCAGGTG----AAATA
AACAGCCTTGTTGCTCACACAAAGCCTGTTTGGTGGTCTCTTCACACGGACGTGAGTG-A------
>chr11_37969219_37969623_EncodeTxn_SOLO_C_7down_-__chr11_37969219-37969623_-_/1-404
TGTCAGGCCTCTGAGCCTAAGCTAAGTCATCATATCCCCTGTGAC-----------------------CCGC
ACGTACACATCCAGACGGCTCGTT-----------------------------------------------C
TTGCCTTAACTGATGACATTCTACCACAAAAGAAGTG--------------------AAAATGGCCTGTTCC
TGGCTTAAC---------------------------------------------------TGATGACATT--
------------------------------------------------------------------------
----------------------------------------------------------ATC-TGTGAAATTC
CTTCTC-CTGGATCATCCTGGCTC-AA-----------AA-GCTCCCCTACTGAGCACCTTGTGACCCCTAC
TC-C--TGCCTGCCAGAGAACAACCCCCCTTTGACTGTAATTTTCCTTTACCTACCCAAATCTTATAAAATG
GCCCTACCCCTATCTCCTTTTGCTGACTCTCTTTT-TGGACTCAGCCCGCCTGCACCCAAGTG----AAATA
AACAGCCTTGTTGCTCACACAAAGCCTGTTTGGTGGTCTCTTCACACGGACG--------------
>chr2_57227242_57235205_2902_ZNF534_EncodeRepressed_7down_+__chr2_57227242-57227641_+_/1-399
-GTCAGGTCTCTGAGCCCAAGCTAAGCCATCATATCCCTTGTGAC-----------------------CCAC
ACATACACATCCAGATGGCTGGTT-----------------------------------------------G
CTGCCTTAACTGATGACATTCCACCACAAAAGAAATG--------------------AAAATGGCCTGTTCC
TGCCTTAAC---------------------------------------------------TGATGACATT--
------------------------------------------------------------------------
----------------------------------------------------------ATCTTGTGAAATTC
CTTCTC-CT----------GGCTC-AA-----------AA-GCTCCTCTACTGAGCACCTTGTGACCCCCAC
TC-C--TGCCTACCAGAGAACAAACCCCCTTTGACTGTAATTTTCCTTTACCTACCCAAATCTTATAAAATG
GCCCCACCCCTGTCTCCCTTCGCTGACTCT--TTT-TGGACTCAGCCCGTCTGCACCCAGGTG----AAATA
AACAGCCTTGTTGCTCACACAAAGCCTGTTTGGTGGTCTCTTCACACCAATGCAAGTG-A------
>chr6_23029012_23029421_h3k27ac_TSSflanking_SOLO_7down_+__chr6_23029012-23029421_+_/1-409
---CAGGCCTCTGAGCCCAAACTAAGCCATCATAACCCCTGTGAC-----------------------CTGC
ACATACACATCCAGATGGCCAGTT-----------------------------------------------C
CTGCCCTAACTGATGACATTCCACCACAAAACAAGTG--------------------AAAATGGCCTGTTCC
TGCCTTAAC---------------------------------------------------TGATGACATT--
------------------------------------------------------------------------
----------------------------------------------------------ATCTTGTGAAATTC
CTTCTC-CTGGCTCATCCTGGCTC-AA-----------AA-GCTCCCCTACTGAGCACCTTGTGACCCCCAC
TC-C--TGCCTGCCAGAGAACAATCCCCCTTTGACTGTAATTTTCCTTTACCTACCCAAATCTTATAAAATG
GCCCCACCCCTATCTCCCTTCGCTGACTCTCTTTT-CGGACTCAGCCCGCCTGCACCCAGGTG----AAATA
AACAGCCTTTTTGCTCACACAAAGCCTGTTTGGTGGTCTCTTCACACAGACGTGAGTG-A------
>chr9_25675972_25676379_TSSflanking_SOLO_7down_+__chr9_25675972-25676379_+_/1-404
-GTCAGGCCTCTGAGCCCAAGCTAAGCCATCATGTCCCCTGTGAC-----------------------CCAC
ATGTACACATCCAGATGGCTGGTT-----------------------------------------------C
TTTCCTTAACTGACGACATTCCACCACACAACAAGTG--------------------AAAATGGCCTGTTCC
TGCCTTAAC---------------------------------------------------TGATGACATT--
------------------------------------------------------------------------
----------------------------------------------------------ATCTTGTGAAATTC
CTTCTC-CTGGCTCATCCTGGCTC-AA-----------AA-GCTCCCCTGCTGAGCACCTCGTGACCCCCAC
TC-C--TGCCTGCCAGAGAACAACCCCCCTTTGACTGTAATTTTCCTTTACCTACCCAAAACTTATAAAACG
GCCCCACCCCTATCTCCCTTCACTGACTCT--TTT-CGGACTCAGCCCGCCTGCACCCAGGTG----AAATA
AACAGCCTTGTTGCTCACAAAAAGCCTGTTTGGTGGTCTCTTCACACGGACACG------------
>chr10_50503342_50503701_weakenh_SOLO_7down_+__chr10_50503342-50503701_+_/1-359
-GTCAGGCCTCTGAGCCCAAGCTAAGCCATCATATCCCCTGTGAC-----------------------CCGC
ATGTACACATCCAGATAGCCGGTT-----------------------------------------------C
CTGCCTTAACTG------------------------------------------------------------
--------------------------------------------------------------ATGACATT--
------------------------------------------------------------------------
----------------------------------------------------------ATCTTGTGAAATTC
CTTCTC-CTGGCTCATCCAGGCTC-TA-----------AA-GCTCCCCTACTGAGCACCTTGTGACCCCCAC
TC-C--TGCCTGCCAGAGAACAAC-CCCCTTTGACTGTAATTTTCCTTTACCTACCCACATCTTATAAAACG
GCCCCACCCCTATCTCCCTTCGCTGACTCTCTTTT-CGGACTCAGCCCGCCTGCACCCAGGTG----AAATA
AACAGCCTTGTTGCTCACACACAGCCTGTTTGGTGGTCTCTTCACACGGATATGAGTG-A------
>chr5_116619010_116619408_h3k27ac_EncodeTxn_SOLO_C_7down_-__chr5_116619010-116619408_-_/1-398
TGTCAGGCCTCTGAGCCCAAGCTAAGCCATCATATCCCCTGTGAC-----------------------CTGT
ACGTACACATCCAGATGGCCGGTT-----------------------------------------------C
CCACCTTAACTGATGACATTGCACCACAAAAGACATG--------------------AAAATAGCCTGTTCC
TGCCTTAAC---------------------------------------------------TGATGACATT--
------------------------------------------------------------------------
----------------------------------------------------------ATCTTGTCTAATTC
CTTCTC-CTGGCTCATCCTGGCTC-AA-----------AA-GCTCCCCTACTGAGCACCTTGTGACCCCCAC
AC-C--TGCCCGCCAGAGAACAACCCCCCTTTGACTGTAATTTTCCTTTACCTACCCAAATCTTATAAAACG
GTCCCACCCCTATCTCCCTT-------------TT-CAGACTCAGCCAGCCTGCACCCAGGTG----AAATA
AACAGCCTTGTTGCTCACACAAAGCCTGTTTGGTGGTCTCTTCACACGGATGTGCGTG--------
>chrX_121343896_121348628_2933_ZNF534_EncodeTxn_GRO5of7_GRO6of7_GRO7of7_C_7down_-__chrX_121348268-121348628_-_/1-359
TGTCAGGCCTCTGAGCCCAAGCTAAGCCATCATATCTCCTGTGAC-----------------------CAGG
ACGTACACATCCAGATGGCCGGTT-----------------------------------------------C
CTGCCTTAACTGATGACAT-----------------------------------------------------
---------------------------------------------------------------------T--
------------------------------------------------------------------------
----------------------------------------------------------ACCTTGTGAAATTC
CTTCTC-CTGGCTCATCCTGGCTC-AA-----------AA-GCTCCCCGACTGAGCACCTTGTGACCCCCAC
TC-C--TGCCTGCCAGAGAACAAC-CCCCTTTGACTGTAATTTTCCTTTACCTACCCAAATCTTATAAAACG
GCCCCACCCCTATCTCCCTTTGCTGACTCTCTTTT-CAGACTCAGCCCGCCTGCACCCAGGTG----AAATA
AACAGCCTTGTTGCTCACACAAAGCCTGTTTGGTGGTCTCTTCGCACGGACGTGAGTG--------
>chr11_71505505_71505914_h3k27ac_EncodeTxn_SOLO_7down_+__chr11_71505505-71505914_+_/1-408
-GTCAGGCCTCTGAGCCCAAGCTAAGCCATCATGTCCTCTGTAAC-----------------------CTGC
ACGTACACATCCAGATGGCCGGTT-----------------------------------------------C
CTGCCTTAACTGATGACATTCCACCACAAAAGAAGTG--------------------AAAATGGCCTGTTCC
TGCCTTAAC---------------------------------------------------TGATGACACT--
------------------------------------------------------------------------
----------------------------------------------------------ATCTTGTGAAATTC
CTTCTC-CTGGCTCATCCTGGCTC-AA-----------AA-GCTCCCCTACTGAGCACCTTGTGACCTCCAC
TC-C--TGTCTGCCAGAGAACAACCCCCCTTTGACTGTAATTTTCCTTTACCTACCCAAATCTTATAAAACG
GCCCCACCCCTATCTCCTTTCGCTG---CTCTTTT-CAGACTCAGCCCGCCTGCACCCAGGTG----AAATA
AACAGCCTTGTTGCTCACACAAAGCCTGTTTGGTGGTCTCTTCACACCGATGCGAGTG-A------
>chr2_184168918_184169332_EncodeTxn_SOLO_C_7down_-__chr2_184168918-184169332_-_/1-411
TGTCAGGCCTCTGAGCCCAAGCTAAGCCATCATACCCCCTGTGAC-----------------------CTGC
ACGTACACATCCAGATGGCCGGTT-----------------------------------------------C
CTGCCTTAACGGATGACATTCCACCACAAAAGAAGTG--------------------AAAATGGCCTGTTCC
TGCCTTAAC---------------------------------------------------TCATGACATT--
------------------------------------------------------------------------
----------------------------------------------------------ATCTTGTGAAATTC
CTTCTC-CTGGCTCATCCTGGCTC-AA-----------AA-GCTCCCCTACTGAGCACCTTGTGACCCCCAC
TC-C--TGCCTGCCAGAGAACAACCCCGCTTTGACTGTAATTTTCCTTTACCTAACCAAATCTTATAAAACG
GCCCCACCCCTATGTCCCTTCGCTGACTCTCTTTT-CCGACTCAGCCCTCCTGCACCCAGGTG----AAATA
AACAGCCTTGTTGCTCACACAAAGCCTGTTTGGTGGTCTCTTCACACAGATGCGAGTG--------
>chr3_21377907_21382955_2230_1_EncodeRepressed_GRO4of7_C_7down_-__chr3_21382547-21382955_-_/1-407
TGTCAGGCCTCTGAGCCCAAGCTAAGCCATCATATCCCTTGTGAC-----------------------CTGC
ACGTGCACATCCAGATGGCCGGTT-----------------------------------------------C
CTGCCTTAACTGATGACATTCCACCACAAAAGAAGTG--------------------AAAATGGCCTGTTCC
TGCCTTAAC---------------------------------------------------TGATGACATT--
------------------------------------------------------------------------
----------------------------------------------------------ATCTTGTGAAATTC
CTTCTC-CTGGCTCATCCTGGCTC-AA-----------AA-CCTCCCCTACTGAGCACCTTGTGACCCCCAC
TC-C--TGCCTGCCAGAGAA----CCCCCTTCAAGTGTAATTTTCCTTTACCTACCCAAATCTTGTAAAATG
GCCCTACCCTTATCTCCCTTCCCTGACTCTCTTTT-CAGACTCAGCCCGCCTGCACCCAGGTG----AAATA
AACAGCCTTGTTGCTCACACAAAGCCTGTTTGCTGGTCTCTTCACAGGGCCGCGAGTG--------
>chr19_46273189_46278852_2961_ZNF534_KAP1_k4me3_TSSflanking_GRO3of7_C_7down_-__chr19_46278439-46278852_-_/1-411
TGTCAGGCCTCTGAGCCCAAGCTAAGCCATCATATCCCCTGTGAC-----------------------CTGC
ACGTACACATCCAGATGGCGGGTT-----------------------------------------------C
CTGCCTTAACTGATGACATTCCACCACAAAAGAAGTG--------------------AAAATGGCCTGTTTC
TGCCTTAAC---------------------------------------------------TGATGACATT--
------------------------------------------------------------------------
----------------------------------------------------------ATCTTGGGAAATTC
CTTCTC-TTGGCTCATCCTGGCTC-AA-----------AA-GCTCCCCTACTGAGCACCTTGTGACCCCCAC
CC-C--TGCCAGCCAGAGAACAACCCCCCTTTGACTGTAATTTTCCTTTACATACCCAAATCTTGTAAAACG
GCCCCACCCCTATCTCCGTTCCCTGACTCTCTTTT-CCGACTCAGCCCGCCTGCACCCAGGTG----AAGTA
AACAGCCCTGTTGCTCACACAAAGCCTGTTTGGTGGTCTCTTCACACGGACGCGAGTG--------
>chr17_57017124_57017526_enh_SOLO_7down_+__chr17_57017124-57017526_+_/1-401
-GTCAAGCCTCTGAGCCCAAGCTAAGCCATCATATCCCCTATGAC-----------------------CTGC
ACGTACACATCCAGATGGCCGGTT-----------------------------------------------C
CTGCCTTAACTGATGACATTCCACCACAAAAGAAATG--------------------AAAATGGCCTGTTAC
TGCCTTAAC---------------------------------------------------TGATGGCATT--
------------------------------------------------------------------------
----------------------------------------------------------ATCTTGTGAAATTC
CTTCTC-CTGGCTCATCCTGGCTC-AA-----------AA-GCTCCCCTACTGAGCACCTTGTGACCCCCAC
TC-C--TGCCTGCCAGAGAACAACCCCCCT----------TTTTCCTTTACCTACCCAAATCCTATGAAACG
GCCCCACCCCTATCTCCCTTCGCTGACTCTCTTTT-CGGACTCAGCCCGCCTGCACCCAGGTG----AAATA
AACAGCCATGTTGCTCACACAAAGCCTGTTTGGTGGTCTCTTCACACAGACGCGAGTG-A------
>chr21_28161434-28166924_2848_1_k4me3_EncodeRepressed_GRO2of7__chr21_28161434-28161842_+_/1-407
-GTCAGGCCT-TGAGCCCAAGCTAAGCCATCATATCCCCTGTGAC-----------------------CTGC
ACATACACATCCAGATGGCCGGTT-----------------------------------------------C
CTGCCTTAACTGATGACATTCCACCACAAAAGAAGTG--------------------AAAATGGCCTGTTCC
TGCCTTAAC---------------------------------------------------TGATGACATT--
------------------------------------------------------------------------
----------------------------------------------------------ATCTTGTGAAATTC
CTTCTC-CTGGCTCATCCTGGCTC-AA-----------AA-GCTCCCCTACTGAGCACCTTGTGACCCCCAC
TC-C--TGCCAGCCAGAGAACAA-CCCCCTTTGACT--AATTTTCCTTTACCTACCCAAATCCTATAAAACG
GCACCACCCCTATCTCCCTTCACTGACTCTCTTTT-CAGACTCAGCCCGCCTGCATCCAGGTG----AAATA
AACAGCCTTGTTGCTCACACAAATCCTGTTTGGTGGTCTCTTCACACGGACGCGAGTG-A------
>chr8_57941798_57942211_EncodeRepressed_SOLO_C_7down_-__chr8_57941798-57942211_-_/1-411
TGTCAGGCCTCTGAGCCCAAGCTAAGCCATCATATCCCCTGTGAC-----------------------CTGC
ACATACACATCCAGATGGCTGGTT-----------------------------------------------C
CTGCCTTAACTGATGACATTCCACCACAAAAGAAGTG--------------------AAAATGGCCTGTTCC
TGCCTTAAC---------------------------------------------------TGATGACATT--
------------------------------------------------------------------------
----------------------------------------------------------ATCTTGTGAAATTC
CTTCTC-CTGGCTCATCCTGGCTC-AA-----------AA-GTTCCCCTACTGAGCACTTTGTGACCCCCAC
CC-C--TGCCAGCCAGAGAACAATCCCCCTTCGACTGTAATTTTCCTTTACCTACCCAAATCTTATAAAACG
GCCCCACCCCTATCTCCCTTCGCTGACTCTCTTTT-CGGACTCAGCCTGCCTGCAACCAGGTG----AAATA
AACAGCCTTGTTGCTCACACAAAGCCTGTTTGGTGGTCTCTTCACACGGATGTGAGTG--------
>chrX_43007080_43007491_SOLO_NANOG_44108_SMAD11_SOX2_C_7down_-__chrX_43007080-43007491_-_/1-411
TGTCAGGCCTCTGAGCCCAAGCTAAGCCATCATATCCCCTGTGAC-----------------------CTGC
ACGTACACATCCAGATGGCCGGTT-----------------------------------------------C
CTGCCTTAACTGATGATATTCCACAACAAAAGAAGTG--------------------AAAATGGCCTGTTCC
TGCCTTAAT---------------------------------------------------TGATGACATT--
------------------------------------------------------------------------
----------------------------------------------------------GTCTTGTGAAATTC
CTTCTC-CTGGCTCATCCTGGCTC-AA-----------AA-GCTCCCCTACTGAGCACCTTGTGACCCCCAC
TC-C--TGCCTGCCAGAGAACAACCCCCCTTTGACTGTAATTTTCCTTTACCTACCCAAATCTTATAAAACG
GCCCCACCCCTATCTCCCTTCGCTGACTCTCTTTT-CGGACTCAGCCCGCCTGCACCCAGGTG----AAATA
AACAGCCTTGTTGCTCACACAAAGCCTGTTTGGTGGTCTTTTCACACGGACGCGAGTG--------
>chr11_116450269_116450679_EncodeRepressed_SOLO_NANOG_7down_+__chr11_116450269-116450679_+_/1-410
-GTCAGGCCTCTGAGCCCAAGCTAAGCCATCATATCCCCTGTGAC-----------------------CTGC
CCGTACACATCCAGATGGCCGGTT-----------------------------------------------C
CTGCCTTAACTGATGACAATCCACCACAAAAGAAGTG--------------------AAAATGGCCCGTTCC
TGCCTTAAC---------------------------------------------------TGATGACATT--
------------------------------------------------------------------------
----------------------------------------------------------GTCTTGTGAAATTC
CTTCTC-CTGCCTCATCCTGGCTC-AA-----------AA-GCTCCCCTACTGAGCACCTTGTGACCCCCAC
TC-C--TGCCTGCCAGAGAACAACCC-CCTTTGACTGTAATTTTCCTTTACCTATCCAAATCTTATAAAACG
GCCCCACCCCTATCTCCCTTCGCTGACTCTCTTTT-CGGACTCAGCCCGCCTGCACCCAGATG----AAATA
AACAGCCTTGTTGCTCACACAAAGCCTGTTTGGTGATCTCTTCACACGGACACGCATG-A------
>chr8_888877_889287_enh_SOLO_NANOG_C_7down_-__chr8_888877-889287_-_/1-410
TGTCAGGCCTCTGAGCCCAAGCTAAGCCATCATATCCCCTGTGAC-----------------------CTGC
ACGTACACATCCACATGGCCGGTT-----------------------------------------------C
CTGCCTTAACTGATGACATTTCACCACAAAAGAAGTG--------------------AAAATGGCCTGTTCC
TGCCTTAAC---------------------------------------------------TGATGACATT--
------------------------------------------------------------------------
----------------------------------------------------------GTCTTGTGAAATTC
CTTCTC-CTGGCTCATCCTGGCTC-AA-----------AA-GCTCCCCTACTGAGCACCTTGTGACCTCCAG
T--C--TGCCCGCCAGAGAACAACCCCCCTTTGACTGTAATTTTCCTTTATCCACCCAAATCCTATAAAATG
GCCCCACCCCTATCTCCCTTCAATGACTCTCTTTT-CGGACTCAGCCCACCTGCATCCAGATG----AAATA
AACAGCTTTATTGCTCACACAAAACCTGTTTGGTGGTCTCTTCACACGGACAAGCATG--------
>chr2_224296633-224302363_4691_ZNF534_KAP1_EncodeTxn_chimeric_GRO2of7__chr2_224296633-224297043_+_/1-410
-GTCAGGCCTCTGAGCCCAAGCTAAGCCATCATATCCCCTGTGAC-----------------------CTGC
ACGTACACATCCAGATGGCTGGTT-----------------------------------------------C
CTGCCTTAACTGATGACATTCCACCACAAAAGAAGTG--------------------AAAATGGCCTGTTCC
TGCCTTAAC---------------------------------------------------TGATGACATT--
------------------------------------------------------------------------
----------------------------------------------------------GTCTTGTGAAATTC
CTTTTC-CTGGCTCATCCTGGCTC-AA-----------AA-GCTCCCCCACTGAGAACATTGTGACCTCCAC
T--T--TGCCCGCCGGAGGACAACCCCCCTTTGACTGTAATTTTCCTTTACTTACCCAAATCCTATAAAATG
GCCCCACCCCTATCTCCCTTCACTGACTCTCTTTT-CGGACTCAGCCCACCTGCACCCAGGTG----AAATA
AACAGCTTTATTGCTCACACAAAGCCTGTTTGGTGGTCTCTTCACACAGACACGCATG-A------
>chr14_46012433_46018103_4355_ZNF534_EncodeRepressed_NANOG_C_7down_-__chr14_46017697-46018103_-_/1-406
TGTCAGGCCTCTGAGCCCAAGCTAAGCCATCATATCCCCTGTGAC-----------------------CTGC
ACATACACATCCAGATGGCCGGTT-----------------------------------------------C
CTGCCTCAACTGATGACATTCCACCACAAAAGAAGTG--------------------AAAATGGCCTGTTCC
TGCCTTAAC---------------------------------------------------TGATGACATT--
------------------------------------------------------------------------
----------------------------------------------------------GTCTTGTGAAATTC
CTTCTC-CTGGCTCATCCTGGCTC-AA-----------AA-GCTCCCCCACTGAGCACCTTGTGACCCCCAC
T--C--TGCTCGCCAGAGAACAACCCCCCTTTGACTGTAATTTTCCTTTACCTACCCAAATCCTATAAAATG
GCCCCACCCCTATCTCCCTTCGC----TCTCTTTT-CGGACTCAGCCCGCCTGCACCCAGGTG----AAATA
AACAGCTTTATTGCTCACACAAAGCCTGTTTGGTGGTCTCTTCACATGGACACACATG--------
>chr6_144869847_144870256_h3k27ac_EncodeRepressed_SOLO_NANOG_C_7down_-__chr6_144869847-144870256_-_/1-409
TGTCTGGCCTCTGAGCCCAAGATAAGCCATCATATCCCCTGTGAC-----------------------CTGC
ACATACACATCCAGATGGCCGGTT-----------------------------------------------C
CTGCCTTAACTGATGACATTCCACCACAAAAGAAGTG--------------------AAAATGGCCTGTTCC
TGCCTTAAC---------------------------------------------------TGATGACATT--
------------------------------------------------------------------------
----------------------------------------------------------GTCTTGTGAAATTC
CTTCTC-CTGGCTCATCCTGGCTC-AA-----------AA-GCTCTGCCACTGAGTACCTTGTGACCCCCAC
T--C--TGCCCGCCAGAGAACAACCCCC-TTTGACTGTAATTTTCCTTTACCTACCCAAATCCTATAAAATG
GCCCCACCCCTATCTCCCTTCGCTGACTCTCTTTT-CGGACTCAACCCACCTGCCCCCAGGTG----AAATA
AACAGCTTTATTGCTCACACAAAGCCTGTTTGGTGGTCTCTTCACATGGACACGCATG--------
>chr11_3398785_3399193_EncodeTxn_SOLO_NANOG_7down_+__chr11_3398785-3399193_+_/1-408
-GTCAGGCCTCTGAGCTCAAGCTAAGCCATCATATCCCCTGTGAC-----------------------CTGC
ACGTACACATCCAGATGGCCGGTT-----------------------------------------------C
CTGCCTTAACTGATGACATTCCACCACAAAAGAAGTG--------------------AAAATGGCCTGTTCC
TGCCTTAAC---------------------------------------------------TGATGACATT--
------------------------------------------------------------------------
----------------------------------------------------------GTCTTGTGAAATTC
CTTCTC-CTGGCTCATCCTGGCTC-AA-----------AA-CCTCCCCCACTGAGTACCTTGTGACCCCCAT
T--C--TGCCCGCCAGAGAACAACCCCCCTTTAACTGTAATTTTCCTTTACCTACCCAAATCCTATAAAATG
GCCCTACCCCTATCTCCCTTCTCTGACTCTCTTTT-C--ACTCAGCCTGCCTGCACCCATGTG----AAATA
AACAGCTTTATTGCTCACACAAAGCCTGTTTGGTGGTATCTTCACACGGACGCGCATG-A------
>chr2_79051400-79057072_4373_ZNF534_KAP1_EncodeRepressed_GRO2of7__chr2_79051400-79051798_+_/1-397
-GTCAGGCCTCTGAGCCCAAGCTAAGCCATCATGTCCCCTGTGAC-----------------------CTGC
ACGTTCACATCCAGATTTCCAGTT-----------------------------------------------C
CTGCCTTAACTGATGACATTCCACCACAAAAGAAGTG--------------------AAAATGGCCTGTTCC
TGACTTAAC---------------------------------------------------TGATGACATT--
------------------------------------------------------------------------
----------------------------------------------------------GTCTTGTGAAATTC
CTTTTC-CTGGCTCATCTTGGCTC-AA-----------AA-GCTCTCCCACTGAGTACCTTGTGACCCCCAG
T--C--TGCCCGCCAGAGAACCCCCCT-------------TTTTCCTTTACCTACCCAAATCCTATAAAATG
GCCCCACCCCTATCTCCCTTTGCTGACTCTCTTTT-CGGACTCAGCCCACCTGCACCCAGGTG----AAATA
AACAGCTTTATTGCTCACACAAAGCCTGTTTGGTGGTCTCTTCACACGGATGCACATG-A------
>chr2_224225331_224230986_4575_ZNF534_EncodeRepressed_NANOG_7down_+__chr2_224225331-224225728_+_/1-396
-GTCAGGCCTCTGAGCCCAAGCTAAGCCATCATATCCCCTATGAC-----------------------CTGC
ACGTACACATCCAGGTCGCTGGTT-----------------------------------------------C
CTGCCTTAACTGATGACATTCCACCACAAAAGAAGTG--------------------AAAATGGCCTGTTCC
TGCCTTAAC---------------------------------------------------TGATGACATT--
------------------------------------------------------------------------
----------------------------------------------------------GTCTTGTGAAATTC
CTTTTC-CTGGCTCATCCTGGCTC-AA-----------AA-GCTCCCCCACTGAGTACCTTGTGACCCCCAC
T--C--TGCCCGCCAGAGAACAACCCC-------------TTTTCCTTTACCTACCCAAATCCTATAAAATG
GCTCCACCCC-ATCTCCCTTCGCTGACTCTCTTTT-CAGACTCAGCCCACCTGCACCCAGGTG----AAATA
AACAGCTTTATTGCTCACACAAAGCCTGTTTGGTGGTCTCTTCACACGGACGCTCATG-A------
>chr8_10571081_10577329_4734_ZNF534_EncodeTxn_7down_+__chr8_10571081-10571481_+_/1-400
-GCCAGGCCTCTGAGCCCAAGCTAAACCATCATATCCCCTGAGAC-----------------------CTGC
ACGTACACTTCCAGATGGCAGGTT-----------------------------------------------C
CTGCCTTAACTGATGACATTCCACCACAAAAGAAGTG--------------------AAAATGGCCTGTTCC
TACCTTAAC---------------------------------------------------TGATGACATT--
------------------------------------------------------------------------
----------------------------------------------------------GTCTTGTGAAATTC
CTTCTC-CTGGCTCATCCTGGCTC-AA-----------AA-GCTCCCCCACTGAGTAACTTGTGACCCCCAC
TC-C--TGCCTGCCAGAGAAC-ACCCCCCT----------TTTTCCTTTACCTACCCAAATCCTATAAAACG
GCTCCACCCCTATCTCCCTTCGCTGACTCTCTTTT-CAGACTCAGCCCACCTGCACCCAGGTG----AAATA
AACAGCTTTATTGCTCACACAAAGCCTGTTTGGTGGTCTCTTCACACGGACGCGCATG-A------
>chr13_97642318-97648209_4854_ZNF534_ZNF90_KAP1_EncodeTxn_GRO2of7__chr13_97642318-97642715_+_/1-395
-GTCAGGCCTCTGAGCCCAAGCTAAGCCATC-----CCCTGTGAC-----------------------CTGC
ACGTACACATCCAGATGGCCGGTT-----------------------------------------------C
CTGCCTTAACTGATGACATTCCACCACAAAAGAAGTG--------------------AAAATGGCCTGTTCC
TGCCTTAAC---------------------------------------------------TGATGACATT--
------------------------------------------------------------------------
----------------------------------------------------------GTCTTGTGAAATTC
CTTCTC-CTGGCTCATCCTGGCTC-AA-----------AA-GCTCCCCCACTGAGAAACTTGTGACCCCCAC
TC-C--TGCCTGCCAGAGAACAACCCCCCT----------TTTTCCTTTACCTACCCAAATTCTATAAAACA
GCCCCACCCC-ATCTCCCTTAGCTGACTCTCTTTT-CAGACTCAGCCCACCTGCACTCAAGTG----AAATA
AACAGCTTTATTGCTCACACAAAGCCTGTTTGGTGGTCTCTTCACACGGACGCACATG-A------
>chr10_80910389_80910748_weakenh_SOLO_NANOG_C_7down_-__chr10_80910389-80910748_-_/1-358
TGTCAGGCCTCTGAGCCCAAGCTAAGCCGTCATATCCCCTGTGAC-----------------------CTGC
ACGTACACATCCAGGTGGCCGGTT-----------------------------------------------C
CTGCCTTAACTGAT----------------------------------------------------------
----------------------------------------------------------------GACATT--
------------------------------------------------------------------------
----------------------------------------------------------GTCTTGTGAAATTC
CTTCTC-CTGGCTCATCCTGGCTC-AA-----------AA-GCTCTCCTACTGAGCACCTTGTGACCCCCAC
T--C--TGCCTGCCAGAGAACAACCCCCCTTTGACTGTAATTTTCCTTTACCTACCCAAATCCTATAAAACA
GCTCCACCCC-ATCTCCCTTCGCTGACTCTCTTTT-CCGACTCAGCCCACCTGCACCCAGGTG----AAATA
AACAGCTTTGTTGCTCACACAAAGCCTGTTTGGTGGTCTCTTCACACGGACGCGCATG--------
>chr6_140257496_140263080_1905_ZNF534_ZNF90_KAP1_EncodeRepressed_NANOG_GRO4of7_C_7down_-__chr6_140262670-140263080_-_/1-410
TGTCAGGCCTCTGAGCCCAAGCTAAGCCATCATATCCCCTGTGAC-----------------------CTGC
ATGTACACATCCAGATGGCCGGTT-----------------------------------------------C
CTGCCTTAACTGATAACATTCCACCACAAAAGAAGTG--------------------AAAATGGCCTGTTCC
TGCCTTAAC---------------------------------------------------TGATGACATT--
------------------------------------------------------------------------
----------------------------------------------------------GTCTTGTGAAATTC
CTTCTC-CTGGCTCATCCTGGCTC-AA-----------AA-GCTCTCCCACTGAGTACCTTGTGACCCCCAC
T--C--TGCCTGCCAGAGAACAACCCCCCTTTGACTGTAATTTTCCTTTACCTACCCAAATCCTGTAAAACA
GTCCCACCCCTATGTCCCTTTGCTGACTCTCTTTT-CAGACTCAGCCCACCTGCACCCAGGTG----AAATA
AACAGCTTTATTGCTCACACAAAGCCTGTTTGGTGGTCTCTTCACATGGACGCACATG--------
>chrX_33104306_33104707_EncodeTxn_SOLO_FOXP1_NANOG_SMAD11_7down_+__chrX_33104306-33104707_+_/1-401
-GTCAGGCCTCTGAGCCCAAGCTAAGCCATCATATCCCCTGTGAT-----------------------CTGC
ACGTACACATCCAGATTGCCGGTT-----------------------------------------------C
CTGCCTTAACTGATGACATTCCACCACAAAAGAAGTG--------------------AAAATGGCCTGTTCC
TGCCTTAAC---------------------------------------------------TGATGACATT--
------------------------------------------------------------------------
----------------------------------------------------------GTCTTGTGAAATTC
CTTCTC-CTGGCTCATCCTGGCTC-AA-----------AA-GCTCCCCCACTGAGTACCTTGTGACCCCCAC
TC-C--TGCCTGCCAGAGAACAACCCCCCT----------TTTTCCTTTATCTACCCAAATCCTATAAAACG
GCCCCACCCCTATCTCCCTTCGCTGACTCTCTTTT-CGGACTCAGCCCACCTGCACCCAGGTG----AAATA
AACAGCTTTATGGCTCACACAAAGCCTGTTTGGTGGTCTCTTCACACGGACGCGTATG-A------
>chrX_86981884_86987487_3116_ZNF534_k27ac_EncodeRepressed_KLF4_NANOG_44108_SMAD11_TCF4_GRO3of7_7down_+__chrX_86981884-86982284_+_/1-400
-GTCAGGCCTCTGAGCCCAAGCTAAGCCATCATATCCCCTGTGAT-----------------------CTGC
ACATACACATCCAGATGGGCGGTT-----------------------------------------------C
CTGCCTTAACTGATGACATTCCACCACAAAAGAAGTG--------------------AAAATGGCCTGTTCC
TGCCTTAAC---------------------------------------------------TGATGACATT--
------------------------------------------------------------------------
----------------------------------------------------------GTCTTGTGAAATTC
CTTCTC-CTGGCTCATCCTGGCTC-AA-----------AA-GCTCCCCCACTGAGTACCTTGTGACCCCCAC
TC-C--TGCCTGCCAGAGAACAAACCCCCT----------TTTTCCTTTACCTACCCAAATCCTATAAAACG
GTCCCACCGC-ATCTCCCTTCACTGACTCTCTTTT-CGGACTCAGCCCACCTGCACCCAGGTG----AAATA
AACAGCTTTATTGCTCACACAAAGCCTGTTTGGTGGTCTCTTCACACGGACACGCATG-A------
>chr13_79274082-79279821_4787_ZNF534_ZNF90_KAP1_EncodeRepressed_GRO2of7__chr13_79274082-79274491_+_/1-409
--TCAGGCCTCTGAGCCCAAGCTAAGCCATCATATCCCCTGTGAC-----------------------CTGC
ACGTACACATCCAGATGGCCGGTT-----------------------------------------------C
CTGCCTTAACTGATGACATTCCATCACAAAAGAAGTG--------------------AAAATGGCCTGTTCC
TGCCTTAAC---------------------------------------------------TGATGACATT--
------------------------------------------------------------------------
----------------------------------------------------------CTCTTGTGAAATTC
CTTCTC-CTGGCTCATCCTGGCTC-AA-----------AA-GCTCCCCCACTGAGTACCTTGTGACTCCCAC
TC----TGCCTGCCAGAGAACAACCCCTCTTTGACTGTAATTTTCCTTTACCTACCCAAATCCTATAAAACA
GCCCCACCCCTATCTCCCTTCACTGACTCTCTTTT-CGGACTCAGCCCACCTGCACCCAGGTG----AAATA
AACAGTTTTATTGCTCACACAAAGCCTGTTTGGTGGTCTCTTCACACAGACGCGAGTG-A------
>chr14_48262396_48268282_3168_ZNF534_TSS_NANOG_SMAD11_SOX2_wanghigh_GRO1of7_C_7down_-__chr14_48267872-48268282_-_/1-410
TGTCATGCCTCTGAGCCTAAGCTAAGCCATCATATCCCCTGTGAC-----------------------CTGC
ACGTACACATCCAGATAGCCCATT-----------------------------------------------C
CTGCCTTAAGTGATGACATTCCACCACAAAATAAGTG--------------------AAAATGGCCTGTTCC
TGCCTTAAC---------------------------------------------------TAATGACATT--
------------------------------------------------------------------------
----------------------------------------------------------GTCTTGTGAAATTC
CTTCTC-CTGACTCATCCTGGCTT-GA-----------AG-GCTCCCCCACTGAGTACATTGTGACCCCCAC
TC-C--TGCCCGCCAGACAACAACCCCGT-TTGACTGTAATTTTCGTTTACCTACCCAAATCTTATAAAACA
GCCCCACCCCTATCTCCCTTCACTGACTCTCTTTT-CAGACTCAGCCCACCTGCACCCAGGTG----AAATA
AACAGCTTTATTGCTCACACAAAGCCTGTTTGGTGGTCTCTTCACACGGACGCGCATG--------
>chr7_78577478_78577880_h3k27ac_weakenh_SOLO_NANOG_44108_SMAD11_SOX2_C_7down_-__chr7_78577478-78577880_-_/1-400
-GTCAGGCCTCTGAGCCCAAGCTAAGCCATCATATCCCCTGTGAC-----------------------CTGC
ACGTACACATCCAGATCGCCAGTT-----------------------------------------------T
CTGCCTTAACTGATGACATTCCACCACAAAAGAAGTG--------------------AGAATGGCCTGTTCC
TGCCTTAAC---------------------------------------------------TGATGACATT--
------------------------------------------------------------------------
----------------------------------------------------------GTCTTGTGAAATTC
CTTCTC-CTGGCTCATCCTGGCTC-AA-----------AA-GCTCCCCCACTGAGTACCTTGTGACCCCCAC
TC-C--TGCCCGCCAGAGAACAACCCCCC-TT---------TTTCCTTTACCTACCCAAATCCTATAAAACA
GCCCCACCCCTATCTCCCTTCACTGACTCTCTTTT-CGGACTCAGCCCACCTGCACCCAGGTG----AAATA
AACAGCTTTATTGCTCACACAAAGCCTGTTTGGTGGTCTCTTCACACGGACGTGCATG--------
>chr6_123582336_123588007_4656_ZNF534_k4me3_weakenh_NANOG_GRO4of7_C_7down_-__chr6_123587607-123588007_-_/1-400
TGTCAGGCCTCTGAGCCCAAGCTAAGCCATCATATCCCCTGTGAC-----------------------CTGC
ACGTACACATCCAGATCGACAGTT-----------------------------------------------C
CTGCCTTAACTGATAACATTCCACCACAAAAGAAGTG--------------------AAAATGGCCTGTTCC
TGCCTTAAC---------------------------------------------------TGATGACATT--
------------------------------------------------------------------------
----------------------------------------------------------GTCTTGTGAAATTC
CTTCTC-CTGGCTCATCCTGGCTC-AA-----------AA-GCTCCCCCACTGAGTACCTTGTGACCCCCAC
TC-C--TGCCTGCCAGAGAACAACCCCCC-CT---------TTTGCTTTACCTACCCAAATCCTATAAAACA
GCTCCACCCCTATCTCCCTTCACTGACTCTCTTTT-TGGACTCAGCCCACCTGCACCCAGGTG----AAATA
AACAGCTTTATTGCTCACACAAAGCCTGTT-GGTGGTCTCTTCACACGGACGCACATG--------
>chr4_138927836_138933543_4578_ZNF534_ZNF90_KAP1_EncodeRepressed_7down_+__chr4_138927836-138928235_+_/1-397
-GTCAGGCCTCTGAGCCCAAGCTAAGCCATCATATCCCCTGTGAC-----------------------CTGC
ACGTACACATCCAGATGACCAGTT-----------------------------------------------C
CTGCCTTAACTGATGACATTCCACCACAAAAGAAGTG--------------------AAAATGGCCTGTTCC
TGCTTTAAC---------------------------------------------------TGATGACATT--
------------------------------------------------------------------------
----------------------------------------------------------GTCTTGTGAAATTC
CTTCTC-CTGGCTCATCCTGGCTC-AA-----------AA-GCTCCCCCACTGAGTACCTTGTGACCCCCAC
TC-C--TGCCCGCCAGAGAAC----CCCCT----------TTTTCCTTTACCTACCCAAATCCTATAAAACG
GCCCCACCCCTATCTCCCTTCACTGACTCTCTTTT-CGGACTCAGCCCACCTGCACCCAGGTG----AAGTA
AACAGCTTTATTGCTCACACAAATCCTGCTTGGTGGTCTTTTCACACAGACGTGCATG-A------
>chr3_187466299_187472000_4418_ZNF534_KAP1_EncodeRepressed_C_7down_-__chr3_187471594-187472000_-_/1-405
TGTCAGCCCTCTGAGCCCAAGCTAAGC---CATATCCCCTGTGAC-----------------------CTGC
ATGTACACATCCAGATGGGCAGTT-----------------------------------------------C
CTGCCTTAACTGCTGACATTCTACCACAAAAGAAGTG--------------------AAAATGGCCTGTTCC
TGCCTTAAC---------------------------------------------------TGATGACACT--
------------------------------------------------------------------------
----------------------------------------------------------GTCTTGTGAAATTC
CTTCTC-CTGGCTCATCCTGGCTC-AA-----------AA-GCTCCCCCACTGAGTACCTTGTGACCCCCAC
TC----TGCCCGCCAGAGAACAACCCCCCTTTGACTATAATTTTCCTTTACCTACCCAAATCTTATAAAATG
GCCCCACCCCTGTCTCCCTTCACTGACTC--TTTT-CGGACTCAGCCCACCTGCACCCAGGTG----AAATA
AACAGCTTTACTGCTCACACAAAGCCTGTTTGGTGGTCTCTTCACACAGACGTGCATG--------
>chr21_16892210-16898240_4614_ZNF534_KAP1_EncodeTxn_GRO2of7__chr21_16892210-16892611_+_/1-401
-GTCAGGCCTCTGAGCCCAAGCTAAGCCATCATATCCCCTGTGAC-----------------------CTGC
ATGTACACATCCAGGTGGCTGGTT-----------------------------------------------C
CTGCCTTAACTGAGGACATTCCACCACCAAAGAAGTG--------------------AAAATGGCCTGTTCC
TGCCTTAAC---------------------------------------------------TGATGACATT--
------------------------------------------------------------------------
----------------------------------------------------------GTCTTGTGAAATTC
CTTCTC-CTGGCTCATCCTGGCTC-AA-----------AA-ACTCCCCCACTGAGTACCTTGTGACACCCAG
TC-C--TGCCCACCAGAGAACAACTCCCCT----------TTTTCCTTTACCTACCCAAATCCTATAAAAGG
GCCCCACCCCTATCTTCCTTTGCTGACTCTCTTTT-CAGACTCAGCCCACCTGCACCCAGGTG----AAATA
AACAGCTTTATTGCTCACACAAAGCCTGTTTGGTGGTCTCTTCACATGGATGGGCATG-A------
>chr9_115174652_115180335_3138_ZNF534_weakenh_NANOG_GRO3of7_C_7down_-__chr9_115179932-115180335_-_/1-393
TGTCAGGCCTCTGAGCCCAAGCTAAGCCATCATATCCACTGTGAC-----------------------TTTC
ATGTACACATCCAGATGGTTGGTT-----------------------------------------------C
CTGCCTTAAATGATGACATTCCACCACAAAAGAAGTG--------------------AAAATGGCCTGTTCC
TGCCTTAAC---------------------------------------------------TGATGACATT--
------------------------------------------------------------------------
----------------------------------------------------------GTCTTGTGAAATTC
CTTCTC-CTGGCTCATCCTGGCTG-GA-----------AA-GCTCCCCTACTGAGTATCTTGTGACCCCCAC
T--C--TGGCCACCAGAGAACAACCCCGCT----------TTTTCCTTTATTTACCCAAATCCTATAAAACG
TCCCCACCCTTATCTCCCTTGGCTGACCCTCTTTT-CGGACTCAGCCCAGCTGCACCCAGGTG----AAATA
AACAGCTTTATTGCTCACACAAAGCCTGTTTGGTGGTCTCTTC-CATGGATG--------------
>chr8_63497054_63497454_EncodeRepressed_SOLO_NANOG_7down_+__chr8_63497054-63497454_+_/1-400
-ATCAGGCCTCTGAGCCCAAGCTAAGCCATCATATCCCCTGTGGC-----------------------CTGC
ATGTACACATCTAGATGGCCGGTT-----------------------------------------------C
CTGCCTTAACTGATGACATTCCACCACAAAAGAAGTG--------------------AAAATGGCCTGTTCC
TGCCTTAAC---------------------------------------------------TGATGACATT--
------------------------------------------------------------------------
----------------------------------------------------------GTCTTGTGAAATTC
CTTCTC-CTGGCTCATCCTGGCTC-AA-----------AA-GCTCCCCCACTGAGTACCTTGTGATCCCCAC
TC-C--TGCCTGCCAGAGAACAACCCCCCT----------TTTTCCTTTACCTACCCAAATCCTATAAAACG
GCCCCACCCC-ATCTCTCTTCGCTGACTCTCTTTT-CGGACTCAGCCCACCTGCATCCAGGTG----AAATA
AACAGCTTTATTGCTCACACAAAGCCTGTTTGGTGGTCTCTTCACATGGATGCGCATG-A------
>chr1_79488608_79494123_3448_ZNF534_k4me3_weakenh_C_7down_-__chr1_79493709-79494123_-_/1-400
TGTCAGGCCTCTGAGCCCAGGCTAAGCCATCATGTCCCCTGTGAC-----------------------CTGC
ATGTACACATCCAGACGGCTGGTT-----------------------------------------------C
CTGCCTTAACTGCTGACATTCCACCACAAAAGAAGTG--------------------AAAATGTCCTGTTCC
TGCCTCAAC---------------------------------------------------TGATGACATT--
------------------------------------------------------------------------
----------------------------------------------------------GTCTTGTGAAATTC
CTTCTC-CTGGCTCATCCTGGCTC-AA-----------AA-GCTCCCCCACTGAGTAACTTGTAACCCCCAC
T--C--TGCCCGCCAGAGAACAACCCCCCC----------TTTGACTTTACCTACCCAAATCCTATAAAACG
GCCCCACCCCTATCTCCCTTCCCTGACTCTCTTTT-TGGACCCAGCACACCTGCACCCAGGGG----AAATA
AACAGCTTTATTGCTCACAGAAAGCCTGTTTGGTGGTCTCTTCACACAGACACGAGTG--------
>chr2_170977458_170983386_4819_ZNF534_KAP1_EncodeTxn_NANOG_GRO3of7_C_7down_-__chr2_170982986-170983386_-_/1-399
TGTCAGGCCTCTGAGCCCAAGCTATGCCATCATATCCCCGGTGAC-----------------------CTGC
ATGTACACATCCAGATGGCTGGTT-----------------------------------------------C
CAGCCTTAACTGATGACATTCCACCACAAAAGAAGTG--------------------AAAATGGCCTGTTCC
TGCCTTTAC---------------------------------------------------TGATGACATT--
------------------------------------------------------------------------
----------------------------------------------------------GTCTTGTGAAATTC
CTTCTC-CTGGCTCATCCTGGCTC-AA-----------AA-GCTCCCCCACTGAGTACCTTGTGACCCCCAC
TC-C--TGCCCGCCAGAGAACAACCCCCCT----------TTTTCCTTTACCTACCCAAATCCTATAAAACG
GCCCCACCCCTATCTCCCTTCGCTGACTCTCTTTT-CGGACTCAGCCCACCTGCACCCAGGTG----AT-TA
AAC-GCTTTATTGCTCACACAAAGCCTGTTTGGTGGTCTCTTCACACGGACGCGAATG--------
>chr4_23797848_23798248_weakenh_SOLO_NANOG_7down_+__chr4_23797848-23798248_+_/1-400
-GTCAGGCCTCTGAGCCCAAGCTAAGCCATCATATCCTCTGTGAC-----------------------CTGC
ACGTACACATCCAGATGGCCGGTT-----------------------------------------------C
CTGCCTTAACTGATGACATTCCACAACGAAAGAAGTG--------------------AAAATGGCCTGTTCC
TGCCTTAAC---------------------------------------------------TGATGACATT--
------------------------------------------------------------------------
----------------------------------------------------------GTCTTGTGAAATTC
CTTCTC-CTGGCTCATCCTGGCTC-AA-----------AA-GCTCCCCAACTGGGTACCTTGTGACCCCCAC
TC-C--TGCCCACCAGAGAACAACCCCCCTTT----------TTCCTTTACCTACCCAAATCTTATACAACG
GCCCCACCCC-ATCTCCCTTCTCTGACTCTCTTTT-CAGACTCAGCCCGCCTGCACCCAGGTG----AAATA
AACAGCTTTACTGCTCACACAAAGCCTGTTTGGTGGTCTCTTCACATGGACACGCATG-A------
>chrX_57336041_57336451_h3k27ac_weakenh_SOLO_NANOG_44108_7down_+__chrX_57336041-57336451_+_/1-410
-GTCAGGCCTCCGAGCCCAAGCTAAGCCATCATATCCCCTGTGAC-----------------------CTGC
AGGTACACATCCAGATGGCTGGTT-----------------------------------------------C
CTACCTTAACTAATGACATTCCACCACAAAAGAAGGG--------------------AAAATAGCCTGTTCC
TGCCTTAAC---------------------------------------------------TGATGACATT--
------------------------------------------------------------------------
----------------------------------------------------------GTCTTGTGAAATTC
CTTCTC-CTGGCTCGTTCTGGCTC-AA-----------AA-GCTCCCCCACTGAGTACCTTGAGACCCCCAT
T--C--TGCCCGCCAGAGAAGAACCCCTCTTTGACTGTAATTTTCCTTTACCTACTCAAATCCTATAAAATG
GCCCCACCCCTATCTCCCTTCATTGACTCTCTTTT-CAGACTCAGCCCACCTGCACCCAGGTG----AAATA
AACAGCTTTATTGCTCACAGAAAGCCTGTTTGGTGGTCTCTTCACACGGACGCGCATG-A------
>chr7_147166558_147166914_EncodeRepressed_SOLO_C_7down_-__chr7_147166558-147166914_-_/1-356
TGTCAGGCCTCTGAGCCCAAGCTAAGCCATCATATCCCCTGTGAC-----------------------CTGC
ATGTACACATCCAGATGGCCG---------------------------------------------------
--------------------------------------------------------------------TTCC
TGTCTTAAT---------------------------------------------------TGATGACATT--
------------------------------------------------------------------------
----------------------------------------------------------GTCTTGTGAAATTC
CTACTT-CTGGCTCATCCTGGCTC-AA-----------AA-GCTCCCCTACTGAGTACCTTGTGACCCCCAC
T--C--TGCCCACCAGAGA--AACCCCCCTTTGACTGTAATTTTCCTTTACCTACCCAAATCCTATAAAATG
GCCCCACCCCTATCTCCCTTCACTAACTCTCTTTT-CAGACTCAGCCCGCCTGCACCCAGGTG----AAATA
AACAGCTTTATTGCTCACACAAAGCCTGTTTGGTGGTCTCTTCACACGGACGCACAAG--------
>chr6_164652142_164658014_3526_ZNF534_EncodeTxn_GRO3of7_C_7down_-__chr6_164657654-164658014_-_/1-359
TGTCAGGCCTCCGAGCCCAAGCTAAGCCATCATATCCCCTGTGAC-----------------------CTGC
ATGTACACATCCAGATGGCCG---------------------------------------------------
--------------------------------------------------------------------TTCC
TGCCTTAAT---------------------------------------------------TGATGACATT--
------------------------------------------------------------------------
----------------------------------------------------------GTCTTGTGAAATTC
CTTCTC-CTGGCTCATCCTGGCTC-AA-----------AA-GCTCCCCTATTGAGTACCTTGTGACCCCCAC
TC-C--TGCCCGCCAGAGAACAAACCCCCTTTGACTGTAATTTTCCTTTACCTACCCAAATCTTATAAAATG
GCCCCACCCCTATCTCCCTTTGCTGACTCTCTTTT-TGGACTCAGCCCACCTGCCCCCAGGTG----AAATA
AACAGCTTTATTGCTCACACAAAGCCTGTTTGGTGGTCTCTTCACAGGGACACGCATG--------
>chr2_156720084_156725844_4499_ZNF534_KAP1_EncodeTxn_NANOG_GRO3of7_C_7down_-__chr2_156725433-156725844_-_/1-410
TGTCAGTCCTCTGAGCCCAAGCTAAGCCATCATATCCCCTGTGAC-----------------------CTGC
ATGTACACATCCAGATGGCCGGTT-----------------------------------------------C
CTGCCTTAACTGATGACATTCCACCACAAAAGAAGTG--------------------AAAATGGCCTGTTCC
TGCCTTAAC---------------------------------------------------TGATGACATT--
------------------------------------------------------------------------
----------------------------------------------------------GTTTTGTGAAATTC
CTTCTC-CTGGCTCATCCTGGCTC-AA-----------AA-GCTCCCCCACTGAGTACCTTGTGACCCCCAC
TC-C--TGCCCGCCAGAGAACAA-CCCCCTTTGACTGTAATTTTCCTTTACCTACCCAAATCTTATAAAACG
GCCCCACCCCTATCTCCCTTCGCTGACTCTCTTTT-CAGACTCAGCCCGCCTGCGCCCAGGTG----AAATA
AACAGCTTTATTGCTCACACAAAGCCTGTTTGGTGGTCTCTTCACACGGACGCGCATG--------
>chr3_192071109_192076858_4453_1_EncodeTxn_NANOG_GRO4of7_C_7down_-__chr3_192076445-192076858_-_/1-410
TGTCAGGCCTCTGAGCCCAAGTTAAGCCATCATATCCCCTGTGAC-----------------------CCGC
ATGTACACATCCAGATGGCCGGTT-----------------------------------------------C
CTGCCTTAACTGATGACATTCCACCACAAAAGAAGTG--------------------AAAATGGCCTGTTCC
TGCCTTAAC---------------------------------------------------TGATGACATT--
------------------------------------------------------------------------
----------------------------------------------------------GCCTTGTGAAATTC
CTTCTC-CTGGCTCATCCTGGCTC-AA-----------AA-GCTCCCCCACTGAGTACCTTGTGACCCCCAC
TC-C--TGCCCGCCAGAGAACAA-CCCCCTTTGACTGTAATTTTCCTTTACCTACCCAAATCTTATAAAACG
GCCCCACCCCTATCTCCCTTGGCTGACTCTCTTTT-TGGACTCAGCCCGCCTGCACCTAGGTG----AAATA
AACAGCTTTATTGCTCACGCAAAGCCTGTTTGGTGGTCTCTTCACATGGACGCGCATG--------
>chr12_13259639_13265519_4739_ZNF534_KAP1_EncodeRepressed_NANOG_GRO3of7_C_7down_-__chr12_13265120-13265519_-_/1-399
TGTCAGGCCTCTGAGCCCAAGCTAAGCCATCATATCCCCTGTGAC-----------------------CTGC
ATGTACACACCCAGATGGCTGGTT-----------------------------------------------C
CTGCCTTAACTGATGACATTCCACCACAAAAGAAGTG--------------------AAAACGGCCTGTTCC
TGCCTTAAC---------------------------------------------------TGATGACATT--
------------------------------------------------------------------------
----------------------------------------------------------GTCTTGTGAAATTC
CTTCTC-CTGGCTCATCCTGGCTC-AA-----------AA-GCTCCCCTACTGAGCACCTTGTGACCCCCAA
TC-C--TGCCCACCAGAGAACAACCCCCCT----------TTTTCCTTTACCTACCCAAATTCTATAAAATG
GCCCCACCCCTATCTCCCTTTGCTGACTCTCTTTT-TGGACTCAGCCCACCTGCACCCAGGTG------ATT
AAAAGCTTTATTGCTCACACAAAGCCTGTTTGGTGGTCTCTTTACACAGACGCGCATG--------
>chr19_54321247_54321646_EncodeRepressed_SOLO_C_7down_-__chr19_54321247-54321646_-_/1-399
TGTCAGGCCTCTGAGCCCAAGCTAAGCCATCATATCCCCTGTGAC-----------------------CTGC
ACATACACATCCAGATGGCTGGTT-----------------------------------------------C
CTGCCTTAACTGATGACATTCCACCACAAAAGAAGTG--------------------AAAATGGCTTGTTCC
TGCCTTAAC---------------------------------------------------TGATGACATT--
------------------------------------------------------------------------
----------------------------------------------------------ATCTTGTGAAATTC
CTTCTC-CTGGCTCATCCTGGCTC-AA-----------AA-GCTCCTCTACGGAGCACCTTGTGACCCCCAC
AC-C--TGCCCACCAGAGAACAACCCCTCT----------TTTTCCTTTACCTACCCAAATCCTATAAAATG
GCCCCACCCCTATCTCCCTTCGATGACTCTCTTTT-TGGACTCAGCCCACCTGCACCCAGGTG------ATT
AAAAGCTTTACTGCTCACACAAAGCCTGTTTAGTGGTCTCTTCACACGGAAGCGCATG--------
>chr4_132118178-132123891_4549_ZNF534_EncodeTxn_GRO2of7__chr4_132118178-132118590_+_/1-407
-GTCAGGCCTCTGAGGCCAAGCTAAGCC---ATATCCCCTGTGAC-----------------------CTGC
ATGTACACATCCAGATGGCTGGTT-----------------------------------------------C
CTGCCTTAACTGATGACATTCTACCACAGAAGAAGTG--------------------AAAATGGCCTGTTCC
TGCCTTAAC---------------------------------------------------TGATGACATT--
------------------------------------------------------------------------
----------------------------------------------------------GTCTTGTGAAATTC
CTTCTC-CTGGCTCATCCTGGCTC-AA-----------AA-GCTCCTCTACTGAGCACCTTGTGACCCCCAC
T--C--TGCCCACCAGAGAACACCCCACCTTTGACTGCAATTTTCCTTTACCTACCCAAATCCTATAAAATG
GCCCCATCCCTATCTCCCTTCACTGACTCTCTTTT-TTGACTCAGCCCACCTGCACCCAGGTG----AAATA
AACAGTTTTATTGCTCACACAAAGCCTGTTTGGTGGTCTCTTCACATGGACGCGCATG-A------
>chr2_22970193_22970590_enh_SOLO_NANOG_44108_C_7down_-__chr2_22970193-22970590_-_/1-396
TGTCAGGCCTCTGAGCCCAAG-TAAGCCATCATATCCCCTGTGAC-----------------------CTGC
ATTTACACATCCAGATGGCCGGTT-----------------------------------------------C
CTGCCTTAACTGTTGGCATTCCACCACAAAATAAATG--------------------AAAATGGCCCGTTCC
TGACTTAAC---------------------------------------------------TGATGGCATT--
------------------------------------------------------------------------
----------------------------------------------------------GTCTTGTGAAATTC
CTTCTC-CTGGCTCATGCTGGCTT-AA-----------AA-GCTCCCCTACTGAGCACCTTGTGACCCCCCC
TC-C--TGCCTGCCAGAGAACAACCCCCCTTT----------TTCCTTTACCTACCCAAATCCTATCAAATG
GCCCCACCCCTATCTCCCTTTGCTGACT--CTTTT-TGGACTCAGCCTGCCTGCACCCAGGTG------ATT
AAAAGCTTTATTGCTCACACAAAGCCTGTTTGGTGGTCTCTTCACAGGGACGCGTGTG--------
>chr2_231569533_231569891_EncodeRepressed_SOLO_7down_+__chr2_231569533-231569891_+_/1-347
-GTCAGGCCTCTGAGCCCAAGCTAAGCCATCATATCCCATGTGAC-----------------------CTGC
ACATACACATCCAGAAGGCCGGTT-----------------------------------------------T
GTGC--------------------------------------------------------------------
---CTTAAC---------------------------------------------------TGATGACATT--
------------------------------------------------------------------------
----------------------------------------------------------GTCTTGTGAAATTC
CTTCTC-CTGGCTCATCCTGGCTC-AA-----------AA-GCTCCCCCACTGAGTACCTTGTGACCCCCAC
-C-C--TGCCCGCCAGAGAACAACCCCCCTTT----------TTCCTGTACCTACCCAAATCCTATAAAACG
GCCCCACCCCTATCTCCCTTCGATGACTCTCTTTT-CGGACTCAGCCCGCCTGCACCCAGGTG------ATT
AAAAGCTTTATCGCTCACACAAAGCCTGTTTGGTGGTCTCTTCACACGGACGCGCATG-A------
>chr19_52627795-52633395_4482_KAP1_EncodeTxn_GRO2of7__chr19_52627795-52628192_+_/1-392
-GTCAGGCCTCTGAGCCCAAGCTAAGCCATCATATC--CCGTGAC-----------------------CTGC
ACGTACACATCCAGATGGCCAGTT-----------------------------------------------C
CTTCCTTAACTGATGACATTCCACCACAAAAGAAGTG--------------------AAAATGGCCTGTTCC
TGCCTTAAC---------------------------------------------------TGATGACACT--
------------------------------------------------------------------------
----------------------------------------------------------GTCTTTTGAAATTC
CTTCTC-CTGGCTCATCCTGGCTC-AA-----------AA-GCTCCCCCACTGAGTACGTTGTGACACCCAC
TC-C--TGCCCACCAGAGAACAACCCCCCTTT----------TTCCTTTACCTACCCAAATCCTATAAAATG
GCCCAACCCCTATCTCCCTTT----ACTCTCTTTT-TGGACTCAGCCCACCTGCACCCAGGTG-------AA
ATAAAGTTTATTGCTCACACAAAGCCTGTTTGGTGGTCTCTTCACACGGACACGCATG-A------
>chr7_121563649_121569668_4421_ZNF534_ZNF90_KAP1_EncodeTxn_NANOG_GRO4of7_C_7down_-__chr7_121569270-121569668_-_/1-397
TGTCAGGCCTCTGAGCCTAAGCTAAGCCATCATATCACCTGTGAC-----------------------CTGC
ACATACACATCCAGATGACCAGTT-----------------------------------------------C
CTGCCTTAACTGATGACATTCCACCACAAAAGAAGTG--------------------AAAATGGCCTGTTCC
TGCCTTAAC---------------------------------------------------TGATGACATT--
------------------------------------------------------------------------
----------------------------------------------------------GTCTTGTAAAATTC
CTTCTG-CTGGCTCATCCTGGCTC-AA-----------AA-GCTCCCCCACTGAGTACCTTGTGACCCCAAC
TC-C--TGCCCGCCAGAGAACAACCCCCCTTT----------TTCCTTTACCTACCCAAATCCTACAAAATG
GCCCCACCCC-ATCTCCCTTCGCTGACTCTCTTTT-TGGACTCAGCCCACCTGCACCCAGGTG-------TT
AAAAGCTTTATTGCTCACACAAAGCCTGTTTGGTGGTCTCTTCACATGGATACGCATG--------
>chr5_66936361_66936718_weakenh_SOLO_C_7down_-__chr5_66936361-66936718_-_/1-348
TGTCAGGCCTCTGAGCCTAAGCTAAGCCATCATATCCCCTGTGAC-----------------------CTGC
ATGTACACATCCAGATGGACTGTT-----------------------------------------------C
CTGCCTTAACTGATGACATT----------------------------------------------------
------------------------------------------------------------------------
------------------------------------------------------------------------
----------------------------------------------------------GTCTTGTGAAATTC
CTTCTC-CTGGCTCATCCTGGCTC-AA-----------AA-GCTCCCCCACTGAGTACCTTGTGACCCGTAC
TC-C--TGCCCGTCAGAGAACAACCCCCTTTT----------TTCCTTTACCTACCCAAATCTTATAAAATG
GCCCCACCCCTATCTCCCTTCCCTGACTCTCTTTT-CGGACTTAGCCCGCCTGCACCCAGGTG------ATT
AAAAGCTTTATTGCTCACACAAAGCCTGTTCAGTAGTCTCTTCACAGGGACGTACATG--------
>chr4_167876312-167882021_2857_ZNF534_KAP1_weakenh_NANOG_OCT4_SMAD11_SOX2_TCF4_GRO2of7__chr4_167876312-167876709_+_/1-397
-GTCAGGCCTCTGAGCCTAAGCTAAGCCATCATATCCCCTGTGAC-----------------------CTGC
AGGTACACATCCAGATGGCCGGTT-----------------------------------------------C
CTGCCTTAACTGATGACATTCCACCACAAAAGAAGTG--------------------AAAATG-CCTGTTCC
TGCCTTAAC---------------------------------------------------TGATGACACT--
------------------------------------------------------------------------
----------------------------------------------------------GTCTTGTGA-ATTC
CTTCTG-CTGGCTCATCCTGGCTC-AA-----------AA-GCTCCCCCACTGAGTACCTTGTGACCCCCAT
TC-C--TGCCCACCAGAGAACAACCCCCCTTT----------TTCCTTTACCTACCCAAATCCTATAAAATG
GCCCCACCCCTATCTCCCTTCATTGACTCTCTTTT-CGGACTCAGCCCGCCTGCACCCAGGTG------TTT
AAAAGATTTATTGCTCACACAAAGCCCGTTTGGCAGTCTCTTCACACGGATGCACATG-A------
>chr5_110530936-110535513_2344_1_EncodeTxn_GRO2of7__chr5_110530936-110531331_+_/1-395
-GTCAGGCCTCTGAGCCTAAGCTAAGCCATCATATCCCCTGTGAC-----------------------CTGC
CCGTACACATCCAGATGGCCGGTT-----------------------------------------------C
CAGCCTTAACTGATGACATTCCACCACAAAAG---TG--------------------AAAATGACCTGTTCC
TGCCTTAAC---------------------------------------------------TGATGACATT--
------------------------------------------------------------------------
----------------------------------------------------------ATCTTGTGAAATTC
CTTCTC-CTGGCTCATCCTGGCTC-AA-----------AA-GCTCCCCTACTGAGCACCCTGTGACCCCCAC
TT-C--TGCCCGCCAGAGAACAACCCCCCTTT----------TTCCTTTACCTACCCAAATCCTATAAAATG
GCCCCACCCC-ATCTCCCTTCACTGACTCTCTTTT-TAGACTCAGCCCGCCTGCACCCAGGTG------ATT
AAAAGCTTTATTGCTCACACAAAGCCTGTTTAGTAGTCTCTTCACACGGACACACATG-A------
>chr3_186657774_186663690_1570_ZNF534_KAP1_EncodeTxn_GRO1of7_7down_+__chr3_186657774-186658170_+_/1-396
-GTCAGGCCTCTGAGCCTAAGCTAAGCCATCATATCCCCTGAGAC-----------------------CTGC
ACATACACATCCAGATGGCCGGTT-----------------------------------------------C
CTGGCTTAACTGATGACATTCCACTACAAAAGAAATG--------------------AAAATGGCCTGTTCC
TGCCTTAAC---------------------------------------------------TGATAGCATT--
------------------------------------------------------------------------
----------------------------------------------------------ATCTTGTGAAATTC
CTTCTC-CTGGCTCATCTTGGCTC-AA-----------AA-GCTCCCCTACTGAGCACCTTGTGACCCCTAC
TC-C--TGCCTGCCAGAGAACAACCCCTCTTT----------TTCCTTTACGTACCTAAATCCTATAAAATG
GCCCCACCCC-ATCTCCCTTCACTGACTC--TTTT-TGGACTCAGCCCACCTGCACCCAGGTG------ATT
AAAAGATTTATTGCTCAGACAAAGCCTGTTTGGTGGTCTCTTCACACGGACACACATG-A------
>chrX_138264358-138270033_4392_1_EncodeTxn_NANOG_GRO2of7__chrX_138269633-138270033_-_/1-400
TGTCAGGCCTCTGAGCCCAAGCTAAGTCATCATATCCCCTGTGAC-----------------------CTGC
ACATACACATCCAGATGGCCAGTG-----------------------------------------------C
CTGCCTTAACTGATGACATTCCACCACAAAAGAAGTG--------------------AAAATGGCCTGTTCC
TGCCTTAAC---------------------------------------------------TGATGACATT--
------------------------------------------------------------------------
----------------------------------------------------------GTCTTGTGAAATTC
CTACTC-CTGGCTCAACCTGGCTC-AA-----------AA-GCTCCCTCACTGAGTACCTTGTGACCCCCAC
TC-C--TGCCTACCAGAGAACAACCCCCCTTC----------TTCCTTTACCTACCCAAATCCTATAAAATG
GCCCCACCCC-ATCTCCCTTCGCTGACTCTCTTTT-CAGACTCAGCCCACCTGCACCCAGGTG----AAATA
AACAGTTTTATTGCTCACACAAAGCCTGTTTGGTGGTCTCTTCACACAGGCGCACATG--------
>chr1_198034651_198040990_3140_ZNF534_KAP1_EncodeTxn_GRO4of7_7down_+__chr1_198034651-198035056_+_/1-402
-GTCAGGCCTCTGAGCCCAAACTAAGCCATCATATCCCCTGTGAC-----------------------CTGC
ACGTACACATCCAGATGGCCAGTT-----------------------------------------------C
CCGCCTCAACTGATGACATTCCACCACAAAAGAAGTG--------------------AAAATGGCCTATTCC
TGCCTTAAT---------------------------------------------------TGATGATATT--
------------------------------------------------------------------------
----------------------------------------------------------GTCTTGTGAAATTC
CTTCTC-CTGGCTCATCCTGGCTC-AA-----------AA-GCTCCCCTACTGAGTACCTTGTGACCCC-AC
T--C--TGCCCTCCAGAGAACAACCCCCCTTTGACTGTAATATTCCTTTACCTACCCAAATCCTATAAAATG
GCCCCGCCCC-ATCTGCCTTCACTGACTCTCTTTT-CAGACTCAGCCCGCCTGCACCCAGGTG----AAAT-
-----TTTTATTGCTCACACAAAGCCTATTTGGTGGTCTCTTTACACAGATGCACATG-A------
>chr3_145710495_145716095_3035_ZNF534_KAP1_EncodeTxn_GRO3of7_7down_+__chr3_145710495-145710846_+_/1-349
-GTCGGGCCTCTGAGCCCAAGCTAAGCCATCATATCCCCTGTGAC-----------------------CTGC
ACATACACATCCAGATGGCCTGTT-----------------------------------------------C
CTGCCTTAACTGATGACA------------------------------------------------------
--------------------------------------------------------------------TT--
------------------------------------------------------------------------
----------------------------------------------------------GTCTTATGAAATTC
CTTTTC-CTGGCTCATCCTGGCTC-AA-----------AA-GCTCCCCTACTGAGCACCCTGTGACCCCCAC
TC-C--TGCCCACCAGAGAACACGCCCACTTT----------TTCCTTTACCTACCCAAATCCTATAAAACG
GCCCCACCCC-ATCTCCCTTCGCTGACATTCTTTT-TGGACTCAGCCCGCCTGCACCCAGGTG----AAATA
AACAGCTTTATTGCTCACACAAAGCCTGTTCGGTGGTCTGTTCACACAGACGCACATG-A------
>chr2_203961942_203967634_4721_ZNF534_ZNF90_KAP1_EncodeTxn_GRO4of7_C_7down_-__chr2_203967278-203967634_-_/1-356
TGTCAGGCCTCTGAGCCTAAGCTAAGCCATCATATCCCCTGTGAC-----------------------CTGC
ACATACACATCCAGATGGCCAATT-----------------------------------------------C
CTGCCTTAACTGATGACA------------------------------------------------------
--------------------------------------------------------------------TT--
------------------------------------------------------------------------
----------------------------------------------------------GTCTTGTGAAGTTC
CTTCTC-CTGGCTCATCCTGGCTC-AA-----------AA-GCTCCCCTACTGAGCACCTTGTGACCCCCAC
TC----TGCCTGCCAGAGAACAACCCCCCTTTGACTGTAATTTTCCTTTACATACCCAAATCCTATAAAACG
GCCCCACCCC-ATCTCCCTTCGCTGAC--TCTTTT-CGGACTCAACCCACCTGCACCCAGGTG----AAATA
AACAGCTTTATTGCTCACACAAAGCCTGTTTGGTGGTCTCTTCACACAGACGCACATG--------
>chr1_38425114_38430779_4320_transcribed_ZNF534_k4me3_TSS_NANOG_44108_wanghigh_GRO1of7_7down_+__chr1_38425114-38425524_+_/1-410
-GTCAGGTCTCTGAGCCCAAGCTAAGCCATCATATCCCCTGTGAC-----------------------CTGC
ACGTACACATCCAGATGGCCGGTT-----------------------------------------------C
CTGCCTTAACTGATGACATTCCACCACAAAAGAAGTG--------------------AAAATGGCCTGTTCC
TGCCTTAAC---------------------------------------------------TGATGACATT--
------------------------------------------------------------------------
----------------------------------------------------------GTCTTGTGAAATTC
CTTCTC-CTGGCTCATCCTGGCTC-AA-----------AA-GCTCCCCTACTGAGCACCTTGTGACCCCCAC
T--C--TGCCCACCAGAGAACAACCCCCCTTTGACTGTAATTTTCCTTTACCTACCCAAATCCTATAAAACG
GCCCCACCCCTATCTCCCTTCACTGACTCTGTTTT-TGGACTCAGCCCGCCTGCACCCAGGTG----AAATA
AACAGCTTTATTGCTCACACAAAGCCTCTTTGGTGGTCTCTTCACGCGGACGCACATG-A------
>chr12_62729867_62730257_enh_SOLO_FOXP1_NANOG_7down_+__chr12_62729867-62730257_+_/1-390
--------------------GATAAGCCATCATATCCCCTGTGAC-----------------------CTGC
ACGTACACATCCAGATGGCCGGTT-----------------------------------------------C
CTGCCTTAACTGATGACATTTCACCACAAAAGAAGTG--------------------AAAATGGCCTGTTCC
TGCCTTAAC---------------------------------------------------TGATGACATG--
------------------------------------------------------------------------
----------------------------------------------------------GTCTTGTGAAATTC
CTTCTC-CTGGCTCATCCTGGCTC-AA-----------AA-GCTCCCCTACTGAGCACCCTGTGACCCCCAC
-T-C--TGCCCGCCAGAGAACAACCCCCCTTTGACTGTAATTTTCCTTTACCTACCCGAATCCTATAAAACG
GCCCCACCCCTATCTCCCTTTGCTGACTCTCTTTT-CGGACTCAGCCCACCTGCATCCAGGTG----AAATA
AACAGCTTTATTGCTCACACAAAGCCTGTTTGGTGGTCTCTTCACATGGAGGCACATG--------
>chr11_118717034_118731855_2447_ZNF534_ZNF90_KAP1_EncodeTxn_wanghigh_GRO1of7_C_7down_-__chr11_118731446-118731855_-_/1-408
-GTCAGGCCTCTGAGCCCAAAATAAGCCATCATATCCCCTGTGAC-----------------------CTGC
ACGTACACATCCAGATGGCCAGTT-----------------------------------------------C
CTGCCTTAACTGATGTCATTCCACCACAAAAGAAGTG--------------------AAAATGGCCTGTTCC
TGCCTTAAC---------------------------------------------------TGATGACATT--
------------------------------------------------------------------------
----------------------------------------------------------GCCTTGTGAAATTC
CTTCTC-CTGGCTCTTCCTGGCTC-AA-----------AA-TCTCCCCTACTGAGCACCTTGTGACCCCTAC
TC-C--TGCCTGCCAGAGAATAACCCCCCTTTGACTGTAATTTTCCTTTACCTACCCAAATCTTATAAAATG
GCCCCACTCCTATCTGTCTTTGCTGACTCTGTTTT-CGGACTCAGCCCACCTGCACCCAGGTG----A--TT
AGAAGCTTTATTGCTCACACAAAGCCTGTTTGGTGGTCTCTTTACATGGACGCACATG--------
>chr2_237606784-237612654_3356_ZNF534_ZNF90_KAP1_EncodeRepressed_GRO2of7__chr2_237606784-237607195_+_/1-411
-GTCAGGCCTCTGAGCCCAAGCTAAGCCATCATATCCCCTGTGAC-----------------------CTGC
ACATACACATCCAGATGGCCAGTT-----------------------------------------------C
CTGCCTTAACTGATGACATTCCACCACAAAAGAAGTG--------------------AAAATGGCCTGTTCC
TGCCTTAAC---------------------------------------------------TGATGACATT--
------------------------------------------------------------------------
----------------------------------------------------------GCCTTGTGAAATTC
TTTCTC-CTGGCTCATCCTGGCTC-AA-----------AA-GCTCCCCTACTGAGCACCTTGTGACCCCCTC
CT-C--TGCCCACCAGAGAACAACCCCCCTTTGACTGTAATTTTCCTTTACCTACCCAAATCCTATAAAATG
GCCCCACCCCTATCTCCCTTTGCTGACTCTCTTTT-CAGACTCAGCCCACCTGCACCCATGTG----AAATA
AACAGCTTTATTGCTCACACAAAGCCTGTTTGGTGGTCTCTTCACATGGACGCTCATG-A------
>chr3_70434672_70440419_3011_ZNF534_ZNF90_EncodeRepressed_GRO4of7_C_7down_-__chr3_70440010-70440419_-_/1-406
TGTCAGGCCTCTGAGCCCAAGCTAAGCCATCATATCCCCTGTGAC-----------------------CTGC
ACATACACATCCATATGGCCGGTT-----------------------------------------------C
CTGCCTTAACTGATGACATTCCACCACAAAAGAAGTG--------------------AAAATGGCCTGTTCC
TGCCTTAAC---------------------------------------------------TGATGACATT--
------------------------------------------------------------------------
----------------------------------------------------------GTCTTGTGAAATTC
CTTCTC-CTGGCTCATCCTGGCTC-AA-----------GA-GCTCCCCTACTGAGCACCTTGTGACCCCCAC
TC-C--TGCCCGCCAGAGAACAACCCCCCTTTGACTGTAATTTTCCTTTACCTACCCAAATCTTATAAAATG
GCCCCATCCCTATCTCCCTTTGCTGACTCTATTTT-TGGACTCAGCGCACCTGCACCCAGGTG----AAATA
AACAGCTTTATTGCTAACACAAAGCCTGTTTGGTGGTCTCTTCACATGGACGT-------------
>chr13_63213193_63219132_3448_ZNF534_KAP1_EncodeTxn_GRO3of7_7down_+__chr13_63213193-63213548_+_/1-355
-GTCAGGCCTCTGAGCCCAAACTAAGCCATCATATCTCCTGTGAC-----------------------CTGC
ATGTACATATCCAGATGGCCGGTT-----------------------------------------------C
CTGCCTTAACTGATGACATT----------------------------------------------------
------------------------------------------------------------------------
------------------------------------------------------------------------
----------------------------------------------------------GTCTTGTGAAACTC
CTTCTC-CTGGCTCATCCTGGCTC-AA-----------AA-GTTCCCCTACTGAGCACCTTGTGACCCCCAC
T--C--TGCCCACCAGAGAACAACCCCCCTTTGACTGTAATTTTCCTTCACCTACCCAAATCCTAT----TG
GCCCCACCCCTATCTCCCTTTGCTGACTCTCTTTT-CGGACTCAGCCCACCTGCACCCAGGTG----AAATA
AACAGCTTCGTTGCTCACACAAAGCCTGTTTGGTGGTCTCTTCCCACGGACGTGCATG-A------
>chr5_81953304_81959235_4379_ZNF534_ZNF90_KAP1_EncodeRepressed_7down_+__chr5_81953304-81953661_+_/1-357
-GTCAGGCCTCTGAGCCCAAGCTAAGCCATCATATCCCCTGTGAC-----------------------CTGC
ACGTACACATCCAGATGGCCGGTT-----------------------------------------------C
CTGCCTTAACTGATGACATT----------------------------------------------------
------------------------------------------------------------------------
------------------------------------------------------------------------
----------------------------------------------------------GTCTTGTGAAATTC
CTTCTC-CTGGCTCATCCTGGCTC-AA-----------AA-GCTCCCCTACTGAGCACCTTGTGACCCCCAC
T--C--TGCCCACCAAAGAACAACCCCCCTTTGACTGTAATTTTCCTTTACCTACCCAAATCCTATAAAACG
GCCCCACCCCTATCTCCCTTTGCTGACTC--TTTT-TGGACTCAGCCCACCTGCACCCAGGTG----AAATA
AACAGCTTTATTGCTCACACAAAGCCTGTTTGGTGGTCTCTTCACAGGGATGTGAGTG-A------
>chr3_21189020_21194203_3120_1_GRO4of7_C_7down_-__chr3_21193805-21194203_-_/1-398
--TCAGGCCTCTGAGCCCCAGCTAAGCCATGATATCCCCTGTGAC-----------------------CTGC
ACGTACACATCCAGATGGCCAGTT-----------------------------------------------C
CTGCCTTAACTGATGACATTCCACCACAAAAGAAGTG--------------------AAAATGGCCTGTTCC
TGCCTTAAC---------------------------------------------------TGATGACACT--
------------------------------------------------------------------------
----------------------------------------------------------GTCTTGTGAAATTC
CTTCTC-CTGGCTCATCCTGGTTC-AA-----------AA-GCTCCCCTGCTGACCACCCTGTGACCCCCAC
TC-C--TGCCCGCCAGAGAACAACCCCC-TTT----------TTCCTTTACCTACCCAAATCCTATAAAACG
GCCCCACCCCTATCTCCCTTCGCTGACCCTCTTTT-CGGACTCAGCCCGCCTGCACCCAGGTG----AAATA
AACAGCTTTATTGCTCACACAAAGCGTGTTTGGTGGTCTCTTCACATGGATGCCCATG--------
>chr21_26227879_26233487_2979_KAP1_EncodeTxn_NANOG_GRO3of7_C_7down_-__chr21_26233084-26233487_-_/1-401
TGTCAGGCCTCTGAGCCTAAGCTAAGCCATCATATCCCCTGTGAC-----------------------TTGC
ACATACACATCCAGATAGCTGGTT-----------------------------------------------C
CTGCCTTAACTGATGACATTCCACCACAAAAGAAATG--------------------AAAATGGCTTGTTCC
TGCCTTAAC---------------------------------------------------TGATGACATT--
------------------------------------------------------------------------
----------------------------------------------------------GTCTTGTGAAATTC
CTTCTC-CTGGCTCATCCTGGCTC-AA-----------AA-GCTCCCCTGCTGAGCACCTTGTGACCCCCAC
TC-C--TGCCCACCAGAGAACAACCCCCCTTT----------TTCCTTTACCTACCCAACTCCTATAAAACG
GCCCCACTCCTATCTCCCTTCGCTGACTCTCTTTT-CGGACTCAGCCCGCCTGCACCCAGGTG----AAATA
AACAGCTTTATTGCTCACACAAAGCCTGTTTGGTGGTCTCTTCACATGGACACGAGTG--------
>chr9_81009084_81015281_1916_ZNF534_EncodeTxn_GRO3of7_7down_+__chr9_81009084-81009481_+_/1-397
-GTCAGGCCTCTGAGCCCAAGCTAAGACATCATATCCCCTGTGAC-----------------------CTGC
ACGTACACATCCAGATGGCCGGTT-----------------------------------------------C
CTGCCTTAACTGATGATATTCCACCACAAAAGAAGTG--------------------AAAATGGCCTGTTCC
TGCCTTAAC---------------------------------------------------TGTTGTCATT--
------------------------------------------------------------------------
----------------------------------------------------------ATCTTGTATAATTC
CTTCTC-CTGGCTCATCCTGGCTC-AA-----------AA-GCTCCCCTACTGAGCACCTTGTGACCCCCAC
TC-C--TGTCCGCCAGAGAACAACCCCCCTTT----------TTCCTTTACCTACCCAAATCCTATAAAACG
GCCCCACCCCTATCTCCCTTTGCTGACTCTCT-----GGACTCAGCCCGCCTGCACCTAGGTG----AAATA
AACAGCTTTATTGCTCACACAAAGCCTGTTTGGTGGTCTCTTCACATGGACACGAGTG-A------
>chr14_106659969_106660370_EncodeRepressed_SOLO_C_7down_-__chr14_106659969-106660370_-_/1-401
TGTCAGGCCTCTGAGCCCAAGATAAGCCATCATATCCCCTGTGAC-----------------------CTGC
ACATACACATCCAGATGGCCGGTT-----------------------------------------------C
CTGCCTTAATGGATGACATTCCACCACAAAAGAAGTG--------------------AAAATGGCCTATTCC
TGCCTTAAC---------------------------------------------------TGATGATACT--
------------------------------------------------------------------------
----------------------------------------------------------ATCTTGTGAAATTC
CTTCTC-CTGGCTCATCCTGGCTC-AA-----------AA-GCTCCCCTACTGAGCACCTTGTGACCCCCTC
TC-C--TGCCCGCCAGAGAACAACCCCCCTTT----------TTCCTTTACCTACCCAAATCCTATAAAACG
GCCCCACCCCTATCTCCCTTCGCTGACTCTCTTTT-CAGACTCAGCCCGCCTGCCCCCAGGTG----AAATA
AACAGCTTTATTGCTCACACAAAGCCTGTTTGGTGGTCTCTTCACATGGACACGAGTG--------
>chr18_42737046_42742345_2894_1_k27ac_EncodeRepressed_GRO1of7_7down_+__chr18_42737046-42737438_+_/1-391
-GTCAGGCCTCTGAGCCCAAGCGAAGCTGTCATATCCCCTGTGAC-----------------------CTGC
ACGTACACATCCAGATGG------------------------------------------------------
---CCTTAACTGATGACATTCCACCACAAAAGAAGTG--------------------AAAATGGCCTGTTCC
TGCCTTAAC---------------------------------------------------TGATGACACT--
------------------------------------------------------------------------
----------------------------------------------------------GTCTTGTGAAATTC
CTTTTC-CTGGCTCATCCTGGCTC-AA-----------AA-GCTCCCCCATTGAGCACCTTGTGACCCCCAC
TC-C--TGCCTGCCAGAGAACAACCCCCCTTT----------TTCCTTTACCTACCCAAATCCTATAAAACG
GCCCCACCCCTATCTCCCTTTGCTGACTCTCTTTT-CAGACTCAGCCTGCCTGCAACCAGGTG----AAATA
AACAGCTTTATTGCTCACACAAAGCCTCTTTGGTGGTCTCTTCACACAGACGCGAGTG-A------
>chr2_173304187_173304589_EncodeTxn_SOLO_NANOG_C_7down_-__chr2_173304187-173304589_-_/1-401
TGTCAGGCCTCTGAGCCCAAGCTAAGCCTTCATATCCCCTGTGAC-----------------------CTGC
ACGTACACATCCAGATGGCTGGTT-----------------------------------------------C
CTGCCTTAACTGATGACATTCCACCACAAAAGAAGTG--------------------AAAATGGCCTGTTCC
TGCCTTAAC---------------------------------------------------TGATGACATT--
------------------------------------------------------------------------
----------------------------------------------------------GTCTTGTGAAATTC
TTTTTC-CTGGCTCATCCTGGCTC-AA-----------AA-GCTCCCCTACTGAGCACCTTGTGACCCCCAC
TC-C--TGCCCGCCAGAGAACAACCCCCCTTT----------TTCCTTTACCTACCCAAATCCTATAAAACG
GCCCCAACCCTATCTCCCTTTGCTGACTCTCTTTT-CGGACTCAGCCTGCCTGCACCCAGGTG----AAATA
AACAGCTTTATTGCTCACACAAAGCCTGTTTGGTGGTCTCTTCACACGGACGCACATG--------
>chr3_890694_896413_4680_ZNF534_EncodeTxn_GRO4of7_C_7down_-__chr3_896002-896413_-_/1-401
TGTCAGGCCTCTGAGCCCAAGCTAAGCCATCATATCCCCTGTGAC-----------------------CTGC
ATGTACACATCCAGATGGCCAGAT-----------------------------------------------C
CTGCCTTAACTGATGACATTCCACCACAAAAGAAGTG--------------------AAAATGGCCTGTTCC
TACCTTAAC---------------------------------------------------TGATGACATT--
------------------------------------------------------------------------
----------------------------------------------------------GTCTTGTGAAATTC
CTTCTC-CTGGCTCATCCTGGCTC-AA-----------AA-GTTTCCCTACTGAGCACCTTGTGACCCCCAC
TC-C--TGTCTGCCAGAGAACAACCCCTCTTT----------TTCCTTTACCTACCCAAATCTTATAAAATG
GCCCCACCCCTATCTCTCTTCACTGACTCTCTTTT-TGGACTCAGCCCACCTGCACCCAGGTG----AAATA
AACAGCTTTATTGCTCACACAAAGCCTGCTTGGTGGTCTTTTCACATGGATGCACATG--------
>chr8_8168723_8183856_2383_ZNF534_KAP1_EncodeRepressed_GRO3of7_7down_+__chr8_8168723-8169074_+_/1-350
-GTCAGTCCTCTGAGCCCAAGCTAAGCCATCATATCTCCTGTGAC-----------------------CTGC
ATGTACATATCCAGATGGCCGGTT-----------------------------------------------C
CTGCCTTAACTGAT----------------------------------------------------------
----------------------------------------------------------------GACATT--
------------------------------------------------------------------------
----------------------------------------------------------ACCTTGTGAAATTC
CTTCTC-CTTGCTCATCCTGGCTC-CA-----------AA-GCTCCCCTACTGAGCACCTTGTGGCCCCCAC
TC-C--TGCCTGCCAGAGAACAACCCCCCTTT----------TTCCTTTACCTACCCAAATCCTATAAAATT
GCCCCACCCCTATCTCCCTTCACTGACTCTCTTTT-TGGACTCAGCCCACCTGTACCCAGGTG----AAATA
AACAGCTTTACTGCTCACACAAAGCCTGTTTGGTGGTCTCTTCACATGGATGCATGTG-A------
>chr8_12481807_12496943_2385_ZNF534_KAP1_EncodeRepressed_chimeric_GRO3of7_C_7down_-__chr8_12496592-12496943_-_/1-350
TGTCAGTCCTCTGAGCCCAAGCTAAGCCATCATATCTCCTGTGAC-----------------------CTGC
ATGTACATATCCAGATGGCCGGTT-----------------------------------------------C
CTGCCTTAACTGAT----------------------------------------------------------
----------------------------------------------------------------GACATT--
------------------------------------------------------------------------
----------------------------------------------------------ATCTTGTGAAATTC
CTTCTC-CTTGCTCATCCTGGCTC-CA-----------AA-GCTCCCCTACTGAGCACCTTGTGGCCCCCAC
TC-C--TGCCTGCCAGAGAACAACCCCCCTTT----------TTCCTTTACCTACCCAAATCCTATAAAATT
GCCCCACCCCTATCTCCCTTCACTGACTCTCTTTT-TGGACTCAGCCCACCTGTACCCAGGTG----AAATA
AACAGCTTTACTGCTCACACAAAGCCTGTTTGGTGGTCTCTTCACATGGATGCATGTG--------
>chr3_176061364_176066982_4516_ZNF534_EncodeTxn_GRO4of7_7down_+__chr3_176061364-176061752_+_/1-388
-GTCAGGCCTCTGAGCCCAAGCTAAGCCATCATATCCCCTGTGAC-----------------------CTGC
ACGTACACATCCAGATGGCCAGTT-----------------------------------------------C
CTGCCTTAACTGATGACATTCCACCACAAAAGAAGTG--------------------AAAATGGCCTGTTCC
TGCCTTAAC---------------------------------------------------TGATGACATT--
------------------------------------------------------------------------
----------------------------------------------------------ATCTTGTGAAATTC
CTTCTC-CTGGCTCATCCTGGCTC-AA-----------AA-GCTCCCCTACTGAGCACCTTGTGACCCCCAC
TC-C--TGCCTGCCAGAGAACAACCTCCCTTT----------TTCCTTTACCTACCCAAATCCTATAAAATG
GCCCCACCCCTATCTCCCTTCACTGACTC--------------AGCCTGCCTGAACCCAGGTG----AAATA
AACAGCTTTATTGCTCACACAAAGCCTGTTTGGTGGTCTCTTCACATGGACGCAAGTG-A------
>chr8_3237992_3243711_3347_1_k4me3_EncodeRepressed_GRO3of7_C_7down_-__chr8_3243321-3243711_-_/1-378
TGTCAGGCCTGTGAGCCCAAGCTAAGCCATCATATCCCCTGTGAC-----------------------CTGC
ATGTACACATCCAGATGGCCAGTT-----------------------------------------------C
CTGCCTTAACTGATGACATTCCACCACAAAAGAAGTG--------------------AAAATGGCCTGTTCC
TGCCTTAAC---------------------------------------------------TGATGACATT--
------------------------------------------------------------------------
----------------------------------------------------------ATCTTGTGCAATTC
CTTCTC-CTGGCTCATCCTGGCTC-AA-----------AA-ACTCCCCTGCTGAGCATCTTGTGACCCCCAC
AC-C--TGCCCCCCAGAAAACAACCCCCTTTT----------TTCCTTTACCTACTCAAA------------
-----------GTCTCCCTTCAGTGACTCTCTTTT-CGGACTCAGCCCACCTGCACCCAGGTG----AAATA
AACAGCTTTATTGCTCACACAAAGCCTGTTTGGTGGTGTCTTCACATGGACGCGAGTG--------
>chr13_104207593_104213824_2340_ZNF534_KAP1_EncodeRepressed_NANOG_GRO3of7_C_7down_-__chr13_104213422-104213824_-_/1-392
TGTCAGGCTTCTGAGTCCAAGCTAAGCCATCCTATCCCCTGTGAC-----------------------CTGC
ATGTATACATCCAGATGGCCAGTT-----------------------------------------------C
CTGCCTTAACTGATGACATTCCACCACAAAAGAAGTG--------------------AAAATGGCCTGTTCC
TGTCTTAAC---------------------------------------------------TGATGACATT--
------------------------------------------------------------------------
----------------------------------------------------------ATCTTGTGAAATTC
CTTCTC-CTGGCTCATCCTGGCTC-AA-----------AA-GCTCCCCTACTGAGCACCTTGTGACCCC---
AC-C--TTCCCGCCAGAGAACAACCCCCTTTT----------TTCCTTTACCTACCCAAATCCTATAAAATG
GCCCCACCCATATCTCCCTTCA----CTCTCTTTT-CGGACTCGGCCTACCTGCACCCAGGTG----A--TT
AAAAGCTTTATTGCTCACACAAAGCCTGTTTGGTGGTCTCTTCACAGGGACGCGAGTG--------
>chr7_31466860_31472379_3225_ZNF534_EncodeRepressed_chimeric_C_7down_-__chr7_31471977-31472379_-_/1-401
TGTCAGGCCTCTGAGCCCAAGCTAAGCCATCATATCCACTGTGAC-----------------------CTGC
ACGTACACATCCAGATGGCCAGTT-----------------------------------------------C
CTGCCTTAACTGATGACATTCCACCACAAAAGAAGTG--------------------AAAATGGCCTGTTCC
TGCCTTAAC---------------------------------------------------TGATGACATT--
------------------------------------------------------------------------
----------------------------------------------------------ATCTTCTGAAATTC
CTTCTC-CTGGCTCATCCTGGCTC-AA-----------AA-GCTCCCCTACTGAGCACCTTGTGACCCCCAC
TC-C--TGCCCGCCAGCGAACAACCCCCCTTT----------TTCCTTTACCTACCCAAATCCTGTAAGATG
GCCCCACCCCTATCTCCCTTCTCTGACTCTCTTTT-CGGACTCAGCCCGCCTGCACCCAGGTG----AAATA
AACAGCTTTATTGCTCACACAAATCCTGTTTGGTGGTCTCTTCATATGGACACGAGTG--------
>chr9_3810901_3816765_3267_ZNF534_EncodeRepressed_GRO4of7_C_7down_-__chr9_3816367-3816765_-_/1-398
TGTCAGGCCTCTGAGCCCAAGCTAAGCCATCATATCCCCTGTGAC-----------------------CTGC
ACGTACACATCCAGATGGCTGGTT-----------------------------------------------C
CTGCCTTAACTGATGACATTCCACCACAAAAGAAGTG--------------------AAAATGGCCTGTTCC
TGCCTTAAC---------------------------------------------------TGATGACATT--
------------------------------------------------------------------------
----------------------------------------------------------ATCTTGTGAAATTC
CTTCTC-CTGGCTCATCCTGGCTC-AA-----------AA-GCTCCCCTACTGAGCACCTTGTGACCCCCAC
TC-C--TGCCCACCAGAAAA---TCCCCCTTT----------TTCCTTTACCTACCCAAATCCTATAAAACA
GCCCCACCCCTATCTCCCTTCACTGACTCTCTTTT-TGGACTCAGCCTGCCTGCACCCAGGTG----AAATA
AACAGCTTTATTGCTCACACAAAGCCTGTTTGATGGTCTCTTCACACGGAAGCAAGTG--------
>chr4_189925901_189931855_3216_ZNF534_KAP1_EncodeTxn_7down_+__chr4_189925901-189926292_+_/1-391
-GTCAGGCCTCTGGGCCCAAGCTAAGCCATCATATCCCCTGTGAC-----------------------CTGC
ACGTACACATCCAGATGGTTGGTT-----------------------------------------------C
CTGCCTTAACTGATGACATTCCACCACAAAAGAAGTG--------------------AAAATGGCCTGTTCC
TACCTTAAC---------------------------------------------------TGATGACAAT--
------------------------------------------------------------------------
----------------------------------------------------------ATCTTGTGAAATTC
CTTCTC-CTGGCTC-----------AA-----------AA-GCTCCCCTACTGAGCACCTTGTGATCCCCAC
TC-C--TGCCCACCAGAGAACAACCCCCCTTT----------TTCCTTTACCTACCCAAATCCTATAAAATG
GCCCCACCCCTATCTTCTTTCACTGGCTCTCTTTT-CGGACTCAGCCCACCTGTACCCAGGTG----AAATA
AACAGCTTTATTGCTCACACAAAGCCTGTTTGATGGTCTCTTCACATGGACGCGAGTG-A------
>chr2_35436928-35442587_3168_1_k4me3_EncodeTxn_NANOG_wanghigh_GRO2of7__chr2_35442186-35442587_-_/1-401
TGTCAGGCCTCTGAGCCCAAGCTAAGCCATCATATCCCCTGTGAC-----------------------CTGC
ACCTACACATCCAGATGGCCGGTT-----------------------------------------------C
CTGCCTTAACTGATGACATTCCACCACAAAAGAAGTG--------------------AAAATGGCCTGTTCC
TGCCTTAAC---------------------------------------------------TGATGGCATT--
------------------------------------------------------------------------
----------------------------------------------------------ATCTTGTGAAATTC
CTTCTC-CTGGCTCATCCTGGCTC-AA-----------AA-GCTCCCCTACTGAGCACCTTGGGACCCCCAC
TC-C--TGCCCGCCAGAAAACAACCCCCCTTT----------TTCCTTTACCTACCCAAATCCTATAAAATG
GCCCCACCCCTATCTCCCTTCGCTGACTCTCTTTT-CGGACTCAGCCTGCCTGCACCCAGGTG----AAATA
AACAGCTTTATTGCTCACACAAAGCCTGTTTGGTGGTCTCTTCACACGGACGCAAGTG--------
>chr7_93639935_93645552_3199_transcribed_ZNF534_k4me3_TSS_NANOG_GRO1of7_7down_+__chr7_93639935-93640344_+_/1-399
-GTCAGGCCTCTGAGCCCAAGCTATGCCATCATATCCCCTGTGAC-----------------------CTGC
ACATACACATCCAGATGGTCGGTT-----------------------------------------------C
CTGCCTTAACTGATGACATTCCACCACAAAAGAAGTG--------------------AAAATGGCC-GTTCC
TGCCTTAAC---------------------------------------------------TGATGACATT--
------------------------------------------------------------------------
----------------------------------------------------------GTCTTGTGAAATTC
CTTCTC-CTGGCTCATTCTGGCTC-AA-----------AA-GCTCCCCTACTGAGCACCTTGTGACCCCCAC
T--C--TGCCCGCCAGAGAACAACCCCCCTTT----------TTCCTTTACCTACCCAAATCCTATAAAATG
GCCCCACCCCTATGTCCCTTCGCTGACTCTCTTTT-CGGACTCAGCCCACCTGCACCCAGGTG----AAATA
AACAGTTTTATTGCTGACTCAAAGCCTGTTTGGTGGTCTCTTCACACGAACGCGAGTG-A------
>chr8_112195874_112201403_4669_ZNF534_ZNF90_KAP1_EncodeRepressed_NANOG_7down_+__chr8_112195874-112196275_+_/1-401
-GTCAGGTCTCTGAGCCCAAGCTAAGCCATCATATCCCCTGTGAC-----------------------CTGC
ACGTACACATCCAGATGGCCGGTT-----------------------------------------------C
CTGCCTTAACTGATGACATTCCACCACAAAAGAAATG--------------------AAAATGGCCTGTTCC
TGCCTTAAC---------------------------------------------------TGATGACTTT--
------------------------------------------------------------------------
----------------------------------------------------------ATCTTGTGAAATTC
CTTCTC-CTGGCTCATTCTGGCTC-AA-----------AA-GCTCCCCTACTGAGCACCTTGTGACCCCCAC
TC-C--TGCCTGCCAGAGAACAACCCTCCTTT----------TTCCTTTACCTACCCAAATCCTATAAAACA
GCCCCACCCCTATCTCCCTTCGCTGACTCTCTTTT-CGGACTCAGCCCACCTGCTCCCAGGTG----GAATA
AACAGCTTTATTGCTCACACAAAGCCTGTTTCATGGTCTCTTCACACGAACACAAGTG-A------
>chr3_72023126_72028900_3184_ZNF534_ZNF90_KAP1_EncodeRepressed_7down_+__chr3_72023126-72023532_+_/1-396
-GTCAGGCCTCTGAGCCCAAGCTAAGCCATCATATCCCCTGTGAC-----------------------CTGC
ACGTACACATCCAGATGGCCAGTT-----------------------------------------------C
CTGCCTTAACTGATGACATTCCACCACAAAAGAAATG--------------------AAAATGGCCTGTTCC
TGCCTTAAC---------------------------------------------------TGATGACATT--
------------------------------------------------------------------------
----------------------------------------------------------ATCTTGTGAAATTC
CTTCTC-CTGGCTCATCCTGGCTC-AA-----------GA-GCTCCCCTACTGAGCACCTTGTGACCCCCAC
TC-C--TGCCCGCCAGAGAAC---CCCCCTTT----------TTCCTTTACCTACCCAAATCCTACAAAATG
GCCCCACCCCCATCTCCCTTCGCTGACTC--TTTT-CGGACTCAGCCCACCTGCACCCAGGTG----AAATA
AACAGCTTTATTGCTCACAGAAAGCCTGTTTGGTGGTCTCTTCACACGGACGTGAGTG-A------
>chr11_127768919_127774895_3312_1_EncodeRepressed_GRO3of7_C_7down_-__chr11_127774501-127774895_-_/1-394
TGTCAGGCCTCTGAGCCCAAGCTAAGCCATCATATCCCCTGTGAC-----------------------CTGC
AAGTACACATCCAGATGGCCGGTT-----------------------------------------------C
CTGCCTTAACTGATGACATTCCACCACAAAAG---TG--------------------TAAATGGCCTGTTCC
TGCCTTAAC---------------------------------------------------TGATGACATT--
------------------------------------------------------------------------
----------------------------------------------------------ATCTTGTGAAATTC
CTTCTC-CTGGCTCATCCTGGCTC-AA-----------AA-GCTCCCCTAGTGAGCACCTTGTGACCCCCAT
TC-C--TGCCCGCCAGAGAAC---CCCCCTTT----------TTCCTTTACCTACCAAAATCCTATAAAATG
GCCCCA-CCCCATCTCCCTTCGCTGACTCTCTTTT-CGGACTCAGCCCGCCTGCACCCAGGTG----AAATA
AACAGCTTTATTGCTCACACAAAGCCTGATTGGCGGTCTCTTCACACAGACATGAGTG--------
>chr5_16419969-16425426_3925_ZNF534_k4me3_TSSflanking_NANOG_wangmod_GRO2of7__chr5_16419969-16420378_+_/1-409
-GTCAGGCCTCTGAGCCCAAGCTAAGCCATCATATCCCCTGTGAC-----------------------CTGC
ACGTACACATCCAGATGGCCGGTT-----------------------------------------------C
TTGCCTTAACTGATGACATTCCACCACAAAAGAAGTG--------------------AAAATGGCCTGTTCC
TGCCTTAAC---------------------------------------------------TGATGACATT--
------------------------------------------------------------------------
----------------------------------------------------------GTCTTGTGAAATTA
CTTCTC-CTGGCTCATCCTGGCTC-AA-----------AA-GCTCCCCTACTGAGCACCTTGTAACCCCCAC
T--C--TGCCTGCCAGAGAAC-AACCCCCTTTGACTGTAATTTTCCTTTACCTACTCAAATCCTATCAAACG
GCCCCACCCCTATCGCCCTTCGCTGACTCTCTTTT-CGGACTCAGCCCACCTGCACCCAGGTG----AAATA
AACAGCTTTATTGCTCACACAAAGCCTGTTTGGTGGTCTCTTCACACGGACGCGAGTG-A------
>chr7_101935024_101935434_h3k27ac_enh_SOLO_NANOG_7down_+__chr7_101935024-101935434_+_/1-410
-GTCAGGCCTCTGAGCCCAAGCTAAGCCATCATATCCCCTGTGAC-----------------------CTGC
ACGTACACATCCAGATGGCCGGTT-----------------------------------------------C
CTGCCTTTACTGATGACATTCCACCACAAAAGAAGTG--------------------AAAATGGCCTGTTCC
TGCCTTAAC---------------------------------------------------TGATGACATT--
------------------------------------------------------------------------
----------------------------------------------------------ATCTTGTGAAATTC
CTTCTC-CTGGCTCATCCTGGCTC-AA-----------AA-GCTCCCCTACTGAGCACCTTGTGACCCCCAC
T--C--TGCCCGCCAGAGAACAAACCCCTTTTGACTGTAATTTTCCTTTACCTACCCAAATCCTATAAAACG
GCCCCACCCCTTTCTCCCTTCGCTGACTCTCTTTT-CAGACTCAGCCCACCTGCACCCAGGTG----AAATA
AACAGCTTTATTGCTCACACAAAGCCTGTTTGGTGGTCTTTTCACACGGACGTGAGTG-A------
>chr3_35874404_35880025_4481_ZNF534_KAP1_EncodeRepressed_GRO5of7_GRO6of7_GRO7of7_C_7down_-__chr3_35879667-35880025_-_/1-357
TGTCAGGCCTCTGAGCCCAAGCTAA--CATCATATCCCTTGTGAC-----------------------CTGC
ACGTACACATCCAGATGGCCGGTT-----------------------------------------------C
CTGCCTTAACTGATGAAATT----------------------------------------------------
------------------------------------------------------------------------
------------------------------------------------------------------------
----------------------------------------------------------GTCTTATGAAATTC
CTTCTC-CTGGCTCATCCTGGCTC-AA-----------AA-GCTCCCCTACTGAGCACCTTGTGACCCCCAC
T--C--TGCCCACCAGAGAACAACACCCCTTTGACTGTAATTTTCCTTTATCTACCCAAATCCTATAAAACG
GCCCCACCCTTATCTCCCTTCACTGACTCTCTTTT-CGGACTCAGCCCACCTGCACCCAGGTG----AAATA
AACAGCTTTACTGCTCACACAAAGCCTGTTTGGTGGTCTCTTCACACGGACGTGAGTG--------
>chr1_54020110_54020467_EncodeTxn_SOLO_C_7down_-__chr1_54020110-54020467_-_/1-357
TGTCAGGCCTCTGAGCCCAAGCTAAGCCATCATATCCCCTGTGAC-----------------------CTGC
ACGTATACATCCAGATGACCGGTT-----------------------------------------------C
CTGCCTTAACTGATGACACT----------------------------------------------------
------------------------------------------------------------------------
------------------------------------------------------------------------
----------------------------------------------------------GTCTTGTGAAATTC
CTTCTC-CTGGCTCATCCTGGCTC-AA-----------AA-GCTCCCCTACTGAGCACCTTGTGACCCCCAC
T--C--TGCCCGCCAGAGAACAACCCCCCTTTGACTGTAATTTTCCTTTATCTACCCAAATCCTATAAAACG
GCCCCACCCTTATCTCCCTTCGCTGACTCT--TTT-CGGACTCAGCCCACCTGCACCCAGGTG----AAATA
AACAGCTTTATTGCTCACATAAATCCTGTTTGGTGGTCTCTTCACACGGATGCGAGTG--------
>chr21_44341537_44341947_h3k27ac_EncodeRepressed_SOLO_NANOG_C_7down_-__chr21_44341537-44341947_-_/1-410
TGTCAGGCCTCTGAGCCCAAGCTAAGCCACCATGTCCCCTGTGAC-----------------------CTGC
ACGTACACATCCAGATGGCTGGTT-----------------------------------------------C
TCGCCTTAACTGATGACATTCCACCATAAAAGAAGTG--------------------AAAATGGCCTGTTCC
TGCCTTAAC---------------------------------------------------TGATAACATT--
------------------------------------------------------------------------
----------------------------------------------------------GTCTTGTGAAATTC
CTTCTC-CTGGCTCATCCTGGCTC-AA-----------AA-GCTCCCCTACTGAGCACCTTGTGACTCCCAC
T--C--TGCCCGCCAGAGAACAACCCCCCTTTGACTATAATTTTCCTTTATCTACCCAAATCCTATAAAACG
GCCCCACCCTTATCTCCCTTCACTGACTCTCTTTT-CAGACTCAGCCCACCTGCACCCAGGTG----AAATA
AACAGCTTGATTGCTCACACAAAGCCTGTTTGGTGGTCTCTTCACATGGACACGAGTG--------
>chr1_48209002_48214821_3046_ZNF534_k4me3_enh_NANOG_44108_C_7down_-__chr1_48214412-48214821_-_/1-409
TGTCAGGCCTCTGAGCCTAAGCTAAGCCATCATATCCCCTGTGAC-----------------------CTGC
ACGTACACATCCAGATGGCCTGTT-----------------------------------------------C
CTGCCTTAACTGATGACATTCCACCACAAAAGAAGTG--------------------AAAATGGCCCGTTCC
TGCCTTAAC---------------------------------------------------TGATGACATT--
------------------------------------------------------------------------
----------------------------------------------------------GTCTTGTGAAATTC
CTTCTC-CTTGCTCATCCTGGCTC-AA-----------AA-GCCCCCCTGCTGAGCACCTTGTGACCTCCAC
T--C--TGCCCGCCAGAGAACAATCCCCCTTTGACTGTAATT-TCCTTTATCTACCTAAATTCTATAAAACG
GCCCCACCCTTATCTCCCTTAGCTGACTCTCTTTT-CGGACTCAGCCCACCTGCACCCAGGTG----AAATA
AACAGCTTTATTGCTCACACAAAGCCTGTTTGGTAGTCTCTTCACACAGATGCGAGTG--------
>chr1_76894813-76900387_3290_ZNF534_KAP1_EncodeTxn_NANOG_GRO2of7__chr1_76899977-76900387_-_/1-410
TGTCAGGCCTCTGAGCCCAATCTAAGCCATCATATCCCCTGTGAC-----------------------CTGC
ACGTACACATCCAGATGGCCGATT-----------------------------------------------C
CTGCCTTAACTGATGACATTCCACCACAAAAGAAGTG--------------------AAAATGGCCTGTTCC
TGCCTTAAC---------------------------------------------------TGATGACATT--
------------------------------------------------------------------------
----------------------------------------------------------GTCTTGTGAAATTC
CTTCTC-CTGGCTCATCCTGGCTC-AA-----------AA-TCTCCCCTACTGAGCACCTTGTGACCTCCAC
T--C--TGCCCACCAGAGAACAACCCCCCTTTGACTGTAATTTTCCTTTATCTACCCAAATCCTATAAAACA
GCCCCACCCTTATCTCCCTTCGCTGACTCTCTTTT-CAGACTCAGCCCACCTGCACCCAGGTG----AAATA
AACAGCTGTATTGCTCACACAAAGCCTGTTTGGTGGTCTCTTCACACAGACACGAGTG--------
>chr5_5076271_5076678_h3k27ac_EncodeRepressed_SOLO_NANOG_C_7down_-__chr5_5076271-5076678_-_/1-407
TGTCAGGCCTCTGAGCCCAAGCTAAGCCATCATATCCCCTGTGAC-----------------------CTGC
ACGTACACACCCAGATGGCCGGTT-----------------------------------------------C
CTGCCTTAACTGATGACATTCCACCACAAAAGAAATG--------------------AAAATGGCCTGTTCC
TGCCTTAAC---------------------------------------------------TGATGACATT--
------------------------------------------------------------------------
----------------------------------------------------------ATCTTGTGAAATTC
CTTCTC-CTGGCTCATGCTGGCTC-AA-----------AA-GC--CCCTACTGAGCACCTTGTGACCCCCAC
TC-C--TGCCTGCCAGAGAACAACTCCCCTTTGACTGTAATTTTCCTTTACCTACCCAAATCTTATAAAACG
GCCCCACCCATATCTCCCTTCGTTGA--CTCTTTT-CAGACTCAGCCCGCCTGCATCCAGGTG----AAATA
AACAGCTTTATTGCTCACACAAAGCCTGTTTGGTGGTCTCTTCACACAGACGTGTGTG--------
>chr21_16914128_16919898_3219_ZNF534_KAP1_EncodeRepressed_7down_+__chr21_16914128-16914528_+_/1-400
-GTCAGGCCTCTGAGCCCAAGCTAAGCCATCATATCCCCTGTGAC-----------------------CTGC
ACGTACACATCCAGATGGCTGGTT-----------------------------------------------C
CTGCCTTAACTGATGACATTCCACCACCAAAGAAATG--------------------AAAATGGCCTGTTCC
TGCCTTAAC---------------------------------------------------TGATGGCATT--
------------------------------------------------------------------------
----------------------------------------------------------ATCTTGTGAAATTC
CTTCTC-CTGGCTCATCCTGGCTC-AA-----------AA-TCTCCCCTACTGAGCACCTTGTGACCCCCAC
TC-C--AGCCTGCCAGAGAACAATCCCCCTTT----------TTCCTTTACCTACCCAAATCCTATAAAAGG
GCCCCACCCC-ATCTCCCTTCCTTGACTCTCTTTT-CGGACTCAGCCCACCTGCACCCAGGTG----AAATA
AACAGCTTTATTGCTCACACAAAGCCTGCTTGGAGGTCTCTTCACACGGACGCGCATG-A------
>chr4_52834802_52835186_h3k27ac_enh_SOLO_FOXP1_NANOG_44108_SMAD11_TCF4_7down_+__chr4_52834802-52835186_+_/1-383
-GTCAGGCCTCTGAGCCCAAGCTAAGCCATCATATCCCCTGTGAC-----------------------CTGC
ACGTACACATCCAGGTGGCTGGTT-----------------------------------------------C
CTGCCTTAACTGATGACATTCCATCACAAAAGAAATG--------------------AAAATGGCCTGTTCC
TGCCTTAAC---------------------------------------------------TGATGGCATT--
------------------------------------------------------------------------
----------------------------------------------------------ATCTTGTGAAATTC
CTTCTC-CTGGCTCATCCTGTCTC-AA-----------AA-GCTCCCCTGCTGAGCA---------CCCCAC
TC-C--TGCCTGCCAGAGAACAACCCTCCTTT----------TTCCTTTACCTACCCAAATCCTATAAAACG
GCCCCACCCC-ATCTCCCTTCA--------CTTTT-CGGACTCAGCCCACCTGCACCCAGGTG----AAATA
AACAGCTTTATTGCTCGCACAAAGCCTGTTTGGTGGTCTCTTCACACGGACGCGAGTG-A------
>chr4_166520700_166526430_3325_ZNF534_EncodeRepressed_7down_+__chr4_166520700-166521091_+_/1-391
-GTCAGGCCTCTGAGCCCAAGCTAAGCCATCATATCCCTTGTGAC-----------------------CTGC
ACGTACACATCCAGATGGCCAGTT-----------------------------------------------C
CTGCCTTAACTGATGACATTCCACCACAAAAGAAATG--------------------AAAATAGCCTGTTCC
TGCCTTAAC---------------------------------------------------TGATGGCGTT--
------------------------------------------------------------------------
----------------------------------------------------------ATCTTGTGAAATTC
CTTCTC-CTGGCTCATCCTGGCTC-AA-----------AA-GCTCCCCTACTGAGCACCTTGTGACCTCCAC
TC-C--TGCCTGCCAGAGAACAACCCCCCTTT----------TTCCTTTACCTACCCAAATCCTATAAAACG
GCCCCACCCC-ATCTCCCTTCACTAA--CTCTTTT-CAGACTCAGCCCACCTGCACCCAGGTG----AAATA
AACAGTTTTATTGCTCACACAAAGCCTGTTTGCTGGTCTCTTCACAAGGATG--------------
>chr2_179051593_179057323_3319_1_EncodeTxn_GRO3of7_C_7down_-__chr2_179056938-179057323_-_/1-385
TGTCAGACCTCTGAGCCTAAGCTAAGCTATCACATCCCCTGTGAC-----------------------CTGC
ACATACATATCCAGATGGCCAGTT-----------------------------------------------C
CTGCCTTAACTAATGACATTCCACCACAAAAGA-------------------------AAATAGCCTGTTCC
TGCCTTAAC---------------------------------------------------TGATGGCATC--
------------------------------------------------------------------------
----------------------------------------------------------ATCTTGTGAAATTC
CTTCTC-CTGGCTCATCCTGACTC-AA-----------AA-GCTCCCCTACTGAGCACCTTGTGACCCCCAC
TC-C--TGCCTGCCAGAGAAC--CCCCCCTTT----------TTCCTTTACCTACCCAAATCCTATAAAACG
GCCCCACCCC-ATCTCCCTTCATTGA--CTCTTTT-CGGACTCAGCCCACCTGCACCCAGGTG----AAATA
AACAGCTTTATTGCTCACACAAAGCCTGTTTGGTGGTCTCTTCACACGGATG--------------
>chr2_79211346_79217707_2946_ZNF534_KAP1_EncodeRepressed_GRO4of7_C_7down_-__chr2_79217309-79217707_-_/1-398
TGTCAGGCCTCTGAGCCCAAGCTAAGCCATCATATTCCCTGTGAC-----------------------CTGC
ACGTACACATCCAGATGACTGGTT-----------------------------------------------C
CTGCCTTAACTGATGACATTCCACTACAAAAGAAATG--------------------AAAATGGCCTGTTCC
TGCCTTAAC---------------------------------------------------T-----------
------------------------------------------------------------------------
-----------------------------------------------------------CCTTGTGAAATTC
CTTCTC-CTGGCTCATCCTGGCTC-AA-----------AA-GCTCCCCTACTGAGCACCTTGTGGCCCCCAC
TC-C--TGCCCGCCAGAGAAC---CCCCCTTTGACTGTAATTTTCCTTTACCTACCCAAATCTTATAAAACG
GCCCCACCTCTATCTCCCTTCACTGACTCTCTTTT-CAGACTCAGCCCCCCTGCACCCAGGTG----AAATA
AACAGCTTTATTGCTCACACAAAGCCTGTTTGGTGGTCTCTTCACACGGACTCACATG--------
>chr12_25163213_25169508_3107_ZNF534_EncodeTxn_GRO3of7_7down_+__chr12_25163213-25163617_+_/1-403
-GTCAGGCCTCTGAGCCCAAGCTAAGCCATCATATCCCCTGTGAC-----------------------CTGC
ACGTACACATCTAGATGGCCGGTT-----------------------------------------------C
CTGCCTTAACTGATGACATTCCGCCACAAAAAAAGTG--------------------AAAATGGCCTGTTCC
TGCCTTAAC---------------------------------------------------TGATGACATT--
------------------------------------------------------------------------
----------------------------------------------------------ATCTTGTGAAATTC
CTTCTC-CTGGCTCATCCTGGCTT-AA-----------AA-GCTCTCCTACTGAGCACCTTGTGACCCCCAC
TC-C--TGCCTGCCAGAGAACAACCCCTCTTTGACGGTGATTTTCCTTTACCTACGCAAATCTTATAAAACG
GCCCTACCCCTATCTCCCTTCGCTGACTCTCTTTT-CGGACTCAGCCCACCTGCACCCAGGTG----AT-TA
AAGAGCTTTATTGCTCACACAAAGCCTGTTTGGTGGTCTCTTCATATGGACG--------------
>chr10_25902389_25902799_EncodeTxn_SOLO_C_7down_-__chr10_25902389-25902799_-_/1-409
TGTCAGGCCTCTGAGCCCAAGCTAAGCCATCATATCCCCTGTGAC-----------------------CTGC
ACATACACATCCAGATGGCCGGTT-----------------------------------------------C
CTGCCTTAACTGATGACATTCCACCACAAACGAAGTG--------------------AAAATGGCCTGTTCC
TGCCTTAAC---------------------------------------------------TGATGACATT--
------------------------------------------------------------------------
----------------------------------------------------------ATCTTGTGAAATTC
CTTCTC-CTGGCTCATCCTGGCTC-AA-----------AA-GCTCCCCTACTGAGCATCTTGTGACCCCTAC
TC-C--TGCCCGCCAGAGAACAACCCCCCTTTGACTATAATTTTCCTTTACCTACCCAAATCTTATAAAATG
GACCCACCCCTATCTCCCTTCGTTGACTCTCTTTT-CGGACTCACCCCACCCACACCCAGGTG----AT-TA
-AAAGCTTTATTGCTCACACAAAGCCTGTTTAGTGGTCTCTTCACATGGACGCGAGTG--------
>chr5_124303758-124309476_3253_ZNF534_KAP1_EncodeTxn_GRO2of7__chr5_124303758-124304213_+_/1-404
---CAGGCCTCTGAGCTTAAGCTAAGCCATCATATCCCCTGTGAC-----------------------CTGC
ACGTACACATCCAGATGGCCGGTT-----------------------------------------------C
CTGCCTTAACTGATGGCATTCCACCACAAAAGAAATG--------------------AAAATGGCCTGTCCC
TGCCTTAAC---------------------------------------------------TGATGACATT--
------------------------------------------------------------------------
----------------------------------------------------------ATCTTGTGAAATTC
CTTCTC-CTGGCTCAGCCTGGCTC-AA-----------AA-GCTCCCCTACTGAGCACCTTGTGACCCCCAC
AC-C--TGCCCGACAGAGAACAACCCCCCTTTGACTGTAATTTTCCTTTAC----CCAAATCTTATAAAGCG
GCCCCACCCCTATCTCCCTTTGCTGACTCTCTTTT-CGGACTCAGCCCACCCACACCCAGGTG----AT-TA
AAAAGCTTTATTGCTCACACAAAGCCTGTTTGGTGGTCTCTTCACATGGACGCACATG-A------
>chr18_42991497_42996809_3227_1_EncodeRepressed_7down_+__chr18_42991497-42991957_+_/1-408
-GTCATGCCTCTGAGCCCAAGCTAAGCCATCATATCCCCTGTGAC-----------------------CTGC
ATGTACACATTCAAATGGCCTGTT-----------------------------------------------C
CTGCCTTAACTGATGACATTCCACCACGAAAGAAATG--------------------AAAATGGCCTGTTCC
TGCCTTAAC---------------------------------------------------TGATGACATT--
------------------------------------------------------------------------
----------------------------------------------------------ATCTTGTGAAATTC
CTTCTC-CTGGCTCATCCTGACTC-AA-----------AA-GCTCCCGTACTGAGCACCTTGTGACCCCCAC
TC-C--TGCCTGCCAGAGAACAACCCCCCTTTGACTGTAATTTTCCTCTACCTACCCAAATCTTATAAAATG
GCCCCACCCC-ATCTCCCTTCGCTGACTCTCTTTT-CGGACTCAGCCCGCCTGCGGCCAGGTG----AT-TA
AA-AGCTTTATTGCTCACACAAAGCCTGTTTTGTGGTCTCTTCACACAGATGCACATG-A------
>chr9_78180694-78186819_3369_ZNF534_ZNF90_EncodeTxn_GRO2of7__chr9_78180694-78181102_+_/1-407
-GTCAGGCCTCTGAGCCCAAGCTAAGCCATCATATCCCCTGTGAC-----------------------CTGC
ACATACACATCCAGATGGCTGGTT-----------------------------------------------C
CTGCCTTAACAGATGACATTCCACCACAAAAGACATG--------------------AAAATGGCCTGTTCC
TGCCTTAAC---------------------------------------------------TGATGACATT--
------------------------------------------------------------------------
----------------------------------------------------------ATCTTGTGAAATTC
CTTCTC-CTGGCTCATCCTGGCTC-AA-----------AA-GCTCCCTGACTGAGCACCTTGTAACCCCCAC
TC-C--TGCCTGCCAGAGAACAACCCTCCTTTGACTGTAATTTTCCTTTACCTACCCAAATTTTATAAAATG
GCCCTACCCCTATCTCCCTTCTCTGACTC--TTTT-CGGACTCAGCCCACCTGCACCCAGGTG----AT-TA
AA-AGCTATATTGTTCACACAAAGCCTGTTTGGTAGTCTCTTCACACAGACACACATG-A------
>chr6_137060268_137067121_3083_ZNF534_EncodeTxn_GRO4of7_C_7down_-__chr6_137066710-137067121_-_/1-408
TGTCAGGCCTCTGAGCCCAAGCTAAGCCATCATATCCCCTGTGAC-----------------------CTGC
ACATACACATCCAGATGGCCAGCT-----------------------------------------------C
CTGCCTTAACTGATGACATTCCACCACGAAAGAAATG--------------------AAAATGGCCTGTTCC
TGCCTTAAC---------------------------------------------------TGATAACATT--
------------------------------------------------------------------------
----------------------------------------------------------ATCTTGTGAAATTC
CTTCTC-CTGGCTCATCCTGGCTC-AA-----------AA-GCTCCCTTACTGAGCACCTTGTA-CCCCCAC
TC-C--TGCCTGCCAGAGAACAACCCCCCTTTGACTGTAATTTTCCTTTACCTACCCAAATCTTATAAAACG
GCCCCACCCCTATCTCCCTTTGCTGACTCTCTTTT-AGGACTCAGCCCACCTGCACCCAGGTG----AT-TA
AA-AGCTTTATTGCACACACAAAGCCTGTTTGGTGGTCTCTTCACACGGACGCAAGTG--------
>chr1_239101236_239107062_3312_ZNF534_EncodeRepressed_GRO1of7_7down_+__chr1_239101236-239101619_+_/1-383
-GTCAGGCCTCTGAGCCTAAGCTAAGCCATCATATCCCCTGTGAC-----------------------CTAA
ATGTACACATGTAGGTGGCCTGTT-----------------------------------------------C
CTGCCTTAACTGATGACATTCTACCACAAAAGAAATG--------------------AAAATGGCCTGTTCC
TGCCTTAAC---------------------------------------------------TGATGGCATT--
------------------------------------------------------------------------
----------------------------------------------------------ATCTTGTGAAATTC
CTTCTT-C----------TGGCTC-AA-----------AA-GCCCCTTTACTGAGCACCTTGTGACCTCTAC
TC-C--TGCCTGCCAGAGAACAACCTCCCTTT----------TTCCTTTACTTACCTAAATCCTATAAAACG
GTCCTACCCC-ATCTCCTTTCGCTGACTCTCTTTT-CGGACTCAGCTTGCCTGCACCTAGGTG----A--TT
AAAAGCTTTATTGCTCACACAAAGCCTGTTTGGTGGT-----CACACAGACACACATG-A------
>chr9_69404587_69410267_3463_ZNF534_k27ac_weakenh_NANOG_C_7down_-__chr9_69409908-69410267_-_/1-359
------------------------------CATATCCCCTGTGAC-----------------------CTGC
ACGTATACATCCAGATGGCTGATT-----------------------------------------------C
CT---------GATGACATTCCACCACAAAAGAAGTG--------------------AAAATGGCCTCTTCC
TGCCTTAAC---------------------------------------------------TGATGACATT--
------------------------------------------------------------------------
----------------------------------------------------------ATCTTGTGAAATTC
CTTCTC-TGGGCTCATCCTGGCTC-AA-----------AA-GCTCCCCTACTGAGCACCTTGTGACCTCTAC
TC-C--TGCCCGCCAGAGAACAACCTTCCTTT----------CTCCTTTACCTACCTAAATCCTATAAAACG
GCCCCACCCC-ATCTCCTTTCGCTGA--CTCTTTT-CGGACTCAGCCGGCCTGCACCCAGGTG----AAATA
AACAGCTTTATTGCTCACACAAAGCCTGTTTGGTGGTCTCTTCACATGGACGCGAGTG--------
>chr2_223188780_223195505_3334_ZNF534_ZNF90_KAP1_EncodeRepressed_GRO5of7_GRO6of7_GRO7of7_C_7down_-__chr2_223195102-223195505_-_/1-401
TGTCAGGCCTCTGAGCCTAAGCTAAGCCATCATATCCCCTGTGAC-----------------------CTGC
ATGAACACATCCAGATGGCTGGTT-----------------------------------------------C
CTGCCTTAACTGATGACATTCCACCACAAAAGAAGTG--------------------AAAATGGCCTGTTCC
TGCCTTAAC---------------------------------------------------TGATAACATT--
------------------------------------------------------------------------
----------------------------------------------------------ATCTTGTGAAATTC
CTTCTC-CTGGCTCGTCCTGGCTC-AA-----------AA-GCTCCCTTACTGAGCACCTTGTGACCTCCAC
TC-C--TGCCCACCAGAGAACAACCCCCCTTT----------TTCCTTTACCTACCCAAATCCTATAAAACG
GCCCCACCCCTATCTCCTTTCGCTGACTCTCTTTT-TGGACTCAGCCCGCCTACACCCAGGTG----AAATA
AACAGCTTTATTGCTCACACAAAGCCTGTTTGGTGGTCTCTTCACACGGATGCGAGTG--------
>chr14_48255199-48260940_3297_ZNF534_k27ac_TSS_NANOG_wanghigh_GRO2of7__chr14_48260541-48260940_-_/1-399
TGTCAGGCCTCTGGGCCCAAGCTAAGCCATCATATCCCCTGTGAC-----------------------CTGC
ACGTACACATCCAGATGGCTGGTT-----------------------------------------------C
CTGCCTTAACTGATGGCATTCCACCACAAAAGAAATG--------------------AAAATGGCCTGTTCC
TGCCTTAAC---------------------------------------------------TGATGGCATT--
------------------------------------------------------------------------
----------------------------------------------------------ATCTTGTGAAATTC
CTTCTC-CTGGCTCATCTTGGCTC-AA-----------AA-GCTCCCCTACTGAGCACCTTGTGACCCCTAC
TC-C--TGTCTGCCAGAGAACAACCCCCCTTT----------TTCCTTTATGTACCCAAATCTTATAAAACA
GCCCCACCCCTATCTCCCTTCGCTGACTCTCTT---CGGACTCGGCCCGCCTGCACCCAGGTG----AAATA
AACAGCCTTATTGCTCACACAAAGCCTGTTTGGTGGTCTCTTCACATGGATGTGAGTG--------
>chr4_170116430_170122158_3295_ZNF534_ZNF90_KAP1_TSSflanking_7down_+__chr4_170116430-170116838_+_/1-398
-GTCAGGCCTCTGAGCCCAAGCTAAGCCATCATGTCTCCTGTGAC-----------------------CTGC
ACGTACACATCCAGGTGGCTGGTT-----------------------------------------------C
CTGCCTTAACTGATGGCATTCCACCACAAAAGAAGTG--------------------AAAATGGCCTGTTCC
TGCCTTAAC---------------------------------------------------TGATGACATT--
------------------------------------------------------------------------
----------------------------------------------------------GTCTTGTGAAATTC
CTTCTC-CTGGCTCATCCTGACTC-AA-----------AA-GCTCCCCTACTGAGCACCTTGTGACCACTAC
T--C--TGCTTGCCAGAGAATGACCCCCCTTT----------TTCCTTTATCTACCCAAATCTTATAAAACG
GCCCCACCCCTATCTCCCTTCGCTGACTCTCTTTT-CGGACTCAGCCCGCCTGCACCCAGGTG------ATT
AAAAGCTTTATTGCTCACACAAAGCCTATTTGGTGGTCTCTTCACACGGACGTGCATG-A------
>chr11_3647949-3653636_4719_ZNF534_ZNF90_KAP1_EncodeTxn_NANOG_GRO2of7__chr11_3647949-3648306_+_/1-357
-GTCAGGCCTCTGAGCCGAAGCTAAGCCATCATATCCCCTGTGAC-----------------------CTGC
ACAAACACATCCAGATGGCCGGTT-----------------------------------------------C
CTGCCT------------------------------------------------------------------
-----TAAC---------------------------------------------------TGATGACATT--
------------------------------------------------------------------------
----------------------------------------------------------GTCTTGTGAAATTC
CTTCTC-CTGGCTCATCCTGGCTC-AA-----------AA-GCTCCCCTACTGAGCACCTTGTGACCCCCAC
TC----TGCCTGCCAGAGAACAACCCCCCTTTGACTGTAATTTTCCTTTACCTACCCAAATCCTATAAAACG
GCCCCACCCTTATCTCCCTTCGCTGACTCTCTTTT-CGGACTCAGTCCACCTGCACCCAGGTG----A--TT
AAAAGCTTTATTGCTCACACAAAGCCTGTTTGGTGGTGTCTTCACACGGACGCGCATG-A------
>chr8_30035257_30035666_SOLO_NANOG_7down_+__chr8_30035257-30035666_+_/1-408
-GTCAGGCCTCTGAGCCCAAGGTAAGCCATCATATCCCCTGTGAC-----------------------CTGC
ACGTACACATCCTGATGGCCAGTT-----------------------------------------------C
CTGCCTTAACTGATGACATTCCACCACACAAGAAGTG--------------------AAAATGGCCTGTTCC
TGCCTTAAC---------------------------------------------------TGATGACATT--
------------------------------------------------------------------------
----------------------------------------------------------GTCTTGTGAAATTC
CTTCTC-CTGGCTCATCCTGGCTC-AA-----------AA-GCTCCCCTACTGAGCACCTTGTGACCCCCAC
TC----TGCCCACCAGAGAACAACCCCCCTTTGACTGTAATTTTCCTTTATCTACCCAAATCCTACAAAACG
GCTCCACCCTTATCTCCCTTCGATGACTCTCTTTT-CGGACTCAGCCCACCTGCACCCAGGTG----A--TT
AAAAGCTTTATTTCTCACACAAAGCCTGTTTGGTGGTCTCTTCACACGGACGCGCATG-A------
>chr14_71124207-71130006_3092_ZNF534_ZNF90_KAP1_EncodeTxn_NANOG_GRO2of7__chr14_71124207-71124614_+_/1-407
-GTCAGGCCTCTGAGCCTAAGCTAAGCCATCATATCCCCTGTGAC-----------------------CCGC
ACGTACACATCCAGATGGCCGGTT-----------------------------------------------C
CTGCCTTAACTGATGACATTCCACCACAAAAGAAGTG--------------------AAAATGGCCTGTTCC
TGCCTTAAC---------------------------------------------------TGATGACATT--
------------------------------------------------------------------------
----------------------------------------------------------GTCTTGTGAAATTC
CTTCTC-CTGGCTCATCCTGGCTC-AA-----------AA-GCTCCCCTACTGAGCACCTTGTGACCCCCAC
TC----TGCCCGCCAGAGAACAACC-CCCTTTGACTGTAATTTTCCTTTATCTACCCAAATCCTATAAAACG
GCCCCACCCTTATCTCCTTTTGCTGACTCTCTTTT-CGGACTCAGCCCACCTGCACCCAGGTG----A--TT
AAAAGCTTTATTGCTCACACAAAGCCTGTTTGGTGGTCTCTTCACATGGACACGCATG-A------
>chr7_120885700_120891391_4226_ZNF534_ZNF90_KAP1_EncodeTxn_C_7down_-__chr7_120890984-120891391_-_/1-407
TGTCAGGCCTCTGAGCCTAAGCTAAGCCATCATA-CCCCTGTGAC-----------------------CTGC
ACTTACACATCCAGATGGCCAGTT-----------------------------------------------C
CTGCCATAACTGATGACATTGCACCACAAAAGAAGTG--------------------AAAATGGCCTGTTCC
TGCCTTAAC---------------------------------------------------TGATGACATT--
------------------------------------------------------------------------
----------------------------------------------------------GTCTTGTGAAATTC
CTTCTC-CTGGCTCATCCTGGCTC-AA-----------AA-GCTCCCCTACTGAGCACCTTGTGACCCCCAC
TC----TGCCCACCAGAGGACAACCCCCCTTTGACTGTAATTTTCCTTTATCTACCCAAATCCTATAAAACG
GCCCCACCCTTATCTCTGTTTGCTGACTCTCTTTT-TGGACTCAGCCCGCCTGCACCCAGGTG----A--TT
AAAAGCTTTATTGCTCACACAAAGCCTGTTTGGTGGTCTCTTCACACGGACGCGCATG--------
>chr1_70588437_70593991_3046_ZNF534_ZNF90_KAP1_EncodeRepressed_NANOG_GRO3of7_7down_+__chr1_70588437-70588793_+_/1-356
-GTCAGGCCTCTGAGCCCAAGCTGAGCCATCATA-CACCTGTGAC-----------------------CTGC
ATATACACATCCAGATGGCCGGT-------------------------------------------------
---------------------------------------------------------------------TCC
TGCCTTAAC---------------------------------------------------TGATGACATT--
------------------------------------------------------------------------
----------------------------------------------------------GTCTTGTGAAATTC
CTTCTC-CTGGCTCATCCTGGCTC-AA-----------AA-GCTCCCCTACTGAGCACCTTGTGACCCCCAC
TC----TGCCCGCCAGAGAACAACCCCGCTTTGACTGTAATTTTCCTTTATCTACCCAAATCCTATAAAACA
GCCCCACCCTTATCTCCCTTTGCTGACTCTCTTTT-TGGACTCAGCCCACCTGCACCCAGATG----A--TT
AAAAGCTTTATTGCTCACACAAAGCCTGTTTGGTGGTCTCTTAACATGGCCGCGCATG-A------
>chrX_138258661_138264347_3027_ZNF534_k4me3_EncodeTxn_NANOG_GRO1of7_7down_+__chrX_138258661-138259059_+_/1-398
-GTCAGACCTCTGAGCCCAAGCTAAGCCATCATATCCCCTGTGAC-----------------------ATGC
ACATACACATCCAGATGGCCGGTG-----------------------------------------------C
CTGCCTTAACTGATGACATTCCACCACAAAAGAAATG--------------------AAAATGGCCTGTTCC
TGCCTTAAC---------------------------------------------------TGATGACATT--
------------------------------------------------------------------------
----------------------------------------------------------GTCTTGTGAAATTC
CTTCTC-CTG----------GCTC-AA-----------AA-GCTCCCCTACTGAGCACCTTGTGACCCCCAC
TC----TGCCCGCCAGAGAAAAACCCCCCTTTGACTGTAATTTTCCTTTATCTACCCAAATCCTATAAAATG
GCCCCACCCTTATCTCCCTTCGTTGACTCTCTTTT-TGGACTCAGCCCACCTGCACCCAGGTG----A--TT
AAAAGCTTTATTGCTCACACAAAGCCTGTTTGGTGGTCTCTTCACACGGACACGCATG-A------
>chr3_164342181_164347849_3077_ZNF90_KAP1_EncodeTxn_GRO7of7_C_7down_-__chr3_164347441-164347849_-_/1-408
TGTCAGGCCTCTGAGCCCAAGCTAAGCCTTCATATCTCCTGTGAC-----------------------TTGC
ACGTGCACATCCAGATGGCCGGTT-----------------------------------------------C
CTGCCTTAACTGATGACATTCCACCACAAAAGAAGTG--------------------AAAATGGCCTGTTCC
TGTCTTAAC---------------------------------------------------TGATGACATT--
------------------------------------------------------------------------
----------------------------------------------------------GTCTTGTGAAATTC
CTTCTC-CTGGCTCATCCTGGCTC-AA-----------AA-GCTCCCCTACTGAGCACCTTGTGACCCCCAC
TC----TGCCCGCCAGAGAACAACCCCCCTTTGACTGTAATTTTTCTTTATCTACCCAAATCCTATAAAATG
GCCCCACCCTTACCTCCCTTCACTGACTCTCTTTT-TGGACTCATCCCGCCTGCACCCAGGTG----A--TT
AAAAGCTTTATTGCTCACACAAAGCCTGTTTGGTGGTCTCTTCACATGGGCGCGCATG--------
>chr4_11806284-11811938_3147_ZNF534_ZNF90_KAP1_EncodeTxn_NANOG_GRO2of7__chr4_11806284-11806743_+_/1-408
-GTCAGGCCTCTGAGCCTAAGCTAAGCCTTCATATCCCCTGTGAC-----------------------CTGC
ATGTACACATCCAGATGGCCGGTT-----------------------------------------------C
CTGCCTTAACTGATGACATTCCACCACAAAAGAAGTG--------------------AAAATGGCCTGTTCC
TGCCTTAAC---------------------------------------------------TGATGACATT--
------------------------------------------------------------------------
----------------------------------------------------------ATCTTGTGAAATTC
CTTCTC-CAGGCTCATCCTGGCTC-AA-----------AA-GCTCCCCTACTGAGCACCTTGTGACCCCGAC
TC----TGCCCGCCAGAGAGCAAACCCCCTTTGACTGCAATTCTCCTTTATCTACCCAAATCCTATAAAACG
GCCCCATCCTTATCTCCCTTCGCTGACTCTCTTTT-CGGACTCAGCCTGCCTGCACCCAGGTG----A--TT
AAAAGTTTTATTGCTCACACAAAGCCTGTTTGGTAGTCTCTTCACACTGACGCGCATG-A------
>chrX_16179202_16184434_2335_ZNF534_k4me3_EncodeRepressed_NANOG_C_7down_-__chrX_16184029-16184434_-_/1-405
TGTCAGGCCTCTGAGCCCAAGCTAAGCCATCATATCCTCTGTGAC-----------------------CTGC
ACGTACATATCCAGATGGCCGGTT-----------------------------------------------C
CTGCCTTAACTGATGACATTCCACCACAAAAGAAGTG--------------------AAAATGGCCTGTTCC
TGCCTTAAC---------------------------------------------------TGATGACACT--
------------------------------------------------------------------------
----------------------------------------------------------GTCTTGTGAAATTC
CTTCTT-CTGGCTCATCCTGGCTC-AA-----------AA-GCTCCCCTACTGAGCACCTTGTGACCCCCAC
TC----TGCCAGCCAGAGAAC---CCCCCTTTGACTGTAATTTTCCTTTATCTACCCAAATCCTATAAAACG
GCCCCACCCTTATCTCCCTTCGCTGACTCTCTTTT-CGGACTCAGCCCGCCTACACCCAGGTG----A--TT
AAAAGCTTTATTGCTCACACAAAGCCTGTTTAGTAGTCTCCTCACACTGACGCGCATG--------
>chr1_53449415_53449824_h3k27ac_enh_SOLO_NANOG_TCF4_7down_+__chr1_53449415-53449824_+_/1-408
-GTCAGGTCTCTGAGCCCAAGCTAAGCCATCATATCCCCTGTGAC-----------------------CTGC
ACGTACACATCCAGATGGCCGGTT-----------------------------------------------C
CTGCCTTAACTGATGACATTCCACCACAAAAGAAGTG--------------------AAAATGGCCTGTTCC
TGCCTTAAC---------------------------------------------------TGATGACACT--
------------------------------------------------------------------------
----------------------------------------------------------GTCTTGTGAAATTC
CTTCTC-CTGGCTCATCCTGGCTC-AA-----------AA-GCTCCCCTACTGAGCACCTTGTGACCCCCAC
TC----TGCCCGCCAGAGAACAACCCCCCTTTGACTGTAATTTTCCTTTATCTACCCAAATCCTATAAAACG
GCCCCACCCTTATCTCCCTTCGCTGACTCTCTTTT-CGGACTCAGCCCGCCTGCACCCAGGTG----A--TT
AAAAGCTTTATTGCTCACACAAAGCCTGTTTGTTGGTCTCTTCACACGGATGCGCATG-A------
>chr3_161721915_161727777_3273_ZNF534_ZNF90_KAP1_EncodeTxn_NANOG_GRO7of7_C_7down_-__chr3_161727371-161727777_-_/1-406
TGTGAGGCCTCTGAGCCCAAGTTAAGCCATCATGTCCCCCGTGAC-----------------------CTGC
ACGTACACATCCAGATGGCCGGTT-----------------------------------------------C
CTGCCTTAACTGATGACATTCCACCACAAAAGAAGTG--------------------AAAATGGCCTGTTTC
TGCCTTAAC---------------------------------------------------TGATGACATT--
------------------------------------------------------------------------
----------------------------------------------------------GTCTTGTGAAATTC
CTTCTC-CTGGTTCATCCTGGCTC-AA-----------AA-GCTCCCCTACTGAGCACCTTGTGACCCCCAC
TC----TGCCCGCCAGAGAACAACCCCC-TTTGACTGTAATTTTCCTTTATCTACCCAAATCCTATAAAACG
GCCCCACCCTTATCTCCCTTCACTGACTCTCTTTT-TGGACTCAGCCTGC-TGCACCCAGGTG----A--TT
AAAAGCTTTATTGCTCACACAAAGCCTGTTTGGTTTTCTCTTCACACGGATGCGCATG--------
>chr2_98192227_98192634_EncodeRepressed_SOLO_C_7down_-__chr2_98192227-98192634_-_/1-407
TGTCAGGCCTCTGGGCCCAAGCTAAGCCATCATATCCCCTGTGAC-----------------------CTAC
ACATACACATCCAGATGGCTGGTT-----------------------------------------------C
CTGCCTTAACTGATGACATTCCACCACAAAAGAAGTG--------------------AAAATGGCCTGTTCC
TGCCTTAAC---------------------------------------------------TGATGACGTT--
------------------------------------------------------------------------
----------------------------------------------------------GTCTTGTGAAATTT
CTTCTC-CTGGCTCATCCTGGCTC-AA-----------AA-GCTCCCCTACTGAGCACCTTGTGACCCCCAC
TC----TGCCCGCCAGAGAACAA-CCCCCTTTGACTGTAATTTTCCTTTATCTACCCAAATCCTATAAAACG
CCCCCAACCTTATCTCCCTTTGCTGACTCTCTTTT-CAGACTCAGCCCGCCTGCACCCAGGTG----A--TT
AAAAGCTTTATTGCTCACACAAAGCCTGTTTGGTGGTCTCTTCACACGGACGCACATG--------
>chr1_147833885_147834292_enh_SOLO_NANOG_7down_+__chr1_147833885-147834292_+_/1-407
-GTCAGGCCTCTGAGCCCAAGCTAAGCCATCATATCCCCTGTGAC-----------------------CTGC
ACATACACATCCAGATGGCCAGTT-----------------------------------------------C
CTGCCTTAACTGATGACATTCCACCACAAAAGAAGTG--------------------AAAATGGCCTGTTCC
TGCCTTAAC---------------------------------------------------TGATGACATT--
------------------------------------------------------------------------
----------------------------------------------------------GTCTTGTGAAATTC
CTTCTC-CCGGCTCATCCTAGCTC-AA-----------AA-GCTCCCCTACTGAGCACCTTGTGACCCCCAC
TC----TGCCCGCCAGAGAACAA-CCCCCTTTGACTGTAATTTTCCTTTATCTACCCAAATCCTATAAAACG
GCCCCACCCTTATCTCCCTTTGCTGACTCTCTTTT-CAGACTCAGCCCGCTTGCACCCAGGTG----A--TT
AAAAGCTTTATTGCTCACACAAAGCCTGTTTAGTGGTCTCTTCACACGGACACACATG-A------
>chr11_122824428_122832822_2198_ZNF534_ZNF90_KAP1_EncodeTxn_7down_+__chr11_122824428-122824830_+_/1-402
-GTCAGGCCTCTGAGCCCAAGCTAAGACATCATATCCCCTGTG----------------------------C
ACATACATACCCAGATGGCCGGTT-----------------------------------------------C
CTGCCTTAACTGGTGATATTCCACTACAAAAGAAGTG--------------------AAAATGGCCTGTTCC
TGCCTTAAC---------------------------------------------------TGATGACATT--
------------------------------------------------------------------------
----------------------------------------------------------ATCTTGTGAAATTC
CTTCTC-CTGGCTCATCCTGGCTC-AA-----------AA-GCTCCCCTACTGAGCACCTTGTGACCCCCAC
TC----TGCCCACCAGAGAACAA-CCCCCTTTGACTGTAATTTTCCTTTATCTACCCAAATCCTATAAAACG
ACCCCACCCTTATCTCCCTTCGCTGACTTTCTTTT-CAGACTCAGCCCACCTGCACCCAGGTG----A--TT
AAAAGCTTTATTGCTCACACAAAGCCTGTTTAGTGGTCTCTTCAAACAGACGCGCATG-A------
>chr1_248335766_248341106_2501_1_EncodeRepressed_GRO5of7_GRO6of7_GRO7of7_C_7down_-__chr1_248340699-248341106_-_/1-407
TGTCAGGCCTCTGAGCCCAAGCTAAGCCATCATATCCCCTGTCAC-----------------------CTGC
ACGTACACATCCAGATGGCCGGTT-----------------------------------------------C
CTGCCTTAACAGATGACATTCCACCACAAAAGAAGTG--------------------AAAATGGCCTGTTCC
TGCCTTAAC---------------------------------------------------TGATGACATT--
------------------------------------------------------------------------
----------------------------------------------------------GTCTTGTGAAATTC
CTTCTC-CTGGCTCATCCTGGCTC-AA-----------AA-GCTCCCCCACTGAGCACCTTGTGACCCCCAC
TC----TGCCCGCCAGAGAACAATCCCCCTTTGACTGTAATTTTCCTTTATCTACCCAAATCCTATACAACG
ACCCCACCCTTATCTCCCTTTGCTGACTCTCTTTT-TGGACTCAGCCCGCCTGCACCCAGGTG----A--TT
AAAAGCTTTGTTGCTCACACAAAGCCTGTTTGGTGGTCTCTTCAAACGGATGCACAT---------
>chr8_63888201_63888569_h3k27ac_EncodeRepressed_SOLO_NANOG_7down_+__chr8_63888201-63888569_+_/1-368
-GTCAGGCCTCTGAGCCCAAGGTAAGCCATCATATCCCTTGTGAC-----------------------CTGC
ACATACACATCCAGATGGCCGGTT-----------------------------------------------C
CTGCCTTAACTGATGACATTTCACCACAAAAGAAGTG--------------------AAAATGGCCTGTTCC
TGCCTTAAC---------------------------------------------------TGATGACATT--
------------------------------------------------------------------------
----------------------------------------------------------GTCTTGTGAAATTC
CTTCTC-CTGGCTCATCCTGGCTC-AA-----------AA-GCTCCCCTACCGAGCACCTTGTGACCCCCAC
TC----TGCCTGCCAGAGAACAACCCCCCTTTGACTGTAATTTTCCTTTATCTACCCAAGTCCTATAAAACG
GCCCCACCCTTATCTCCCTTCACTGACTCTCTTTT-CAGACTCAGCCGGCCTGCACCCAGGTG----A--TT
AAAAGCTTTATTTCTCACA-----------------------------------------------
>chr13_87186449_87192108_2355_ZNF534_ZNF90_KAP1_k4me3_EncodeTxn_FOXP1_NANOG_GRO3of7_C_7down_-__chr13_87191700-87192108_-_/1-408
TGTCAGGCCTCTGAGCCCAAGGTAAGCCATCATATCCCCTGTGAC-----------------------CTGC
ACATACACATCCAGATGGCCGGTT-----------------------------------------------C
CTGCCTTAACTGATGACATTTCACCACAAAAGAAGTG--------------------AAAATGGCCTGTTCC
TGCCTTAAC---------------------------------------------------TGATGACATT--
------------------------------------------------------------------------
----------------------------------------------------------GTCTTGTGAAATTC
CTTCTC-CTGGCTCATCCTGGCTC-AA-----------AA-GCTCCCCTACCGAGCACCTTGTGACCCCCAC
TC----TGCCTGCCAGAGAACAACCCCCCTTTGACTGTAATTTTCCTTTATCTACCCAAGTCCTATAAAACG
GCCCCACCCTTATCTCCCTTCACTGACTCTCTTTT-CGGACTCAGCCAGCCTGCACCCAGGTG----A--TT
AAAAGCTTTATTTCTCACACAAAGACTGTTTGGTGGTCTCTTTACACAGACGTGCATG--------
>chr3_170817615_170823761_5821_ZNF534_KAP1_EncodeRepressed_C_7down_-__chr3_170823356-170823761_-_/1-405
TGTCAGGCCTCTGAGCCCAAGCTAAGCCATCATATCCCCTGTGAC-----------------------CTGC
ACGTACACACCCAGATGGCCAGTT-----------------------------------------------C
CTGCCTTAACTGATGACATTCCACCACAGAAGAAGTG--------------------AAAATGGCCTGTTCC
TGCCTTAAC---------------------------------------------------TGATGACACT--
------------------------------------------------------------------------
----------------------------------------------------------GTCTTGTGAAATTC
CTTCTC-CTGGCTCATCCTGGCTC-AG-----------AA-GCTCCCCTACTGAGCACCTTGTGACCCCCAC
TC----TGCCTGCCAGAGAAC---CCCCATTTGACTGTAATTTTCCTTTATCTACCCAAATCCTATAAAACG
GCCCCACCCCTATCTCCCTTCTCTGACTCTCTTTT-CAGACTCAGCCAGCCTGCACCCAGGTG----A--TT
AAAAGCTTTATTGCTCACACAAAGCCTGTTTGGTGATTTCTTCACACAGACTCACATG--------
>chr3_191895384_191901110_4259_ZNF534_ZNF90_KAP1_EncodeRepressed_NANOG_GRO3of7_C_7down_-__chr3_191900702-191901110_-_/1-408
TGTCAGGCCTCTGAGCCCAAGCTAAGCCATCATATCCCCTGTGAC-----------------------CGGC
ACATACACATCCAGATGGCCAGTT-----------------------------------------------T
CTGCCTTAACTGATGACATTCCACCACAAAAGAAGTG--------------------AAAATGGCCTGTTCC
TGCCTTAAT---------------------------------------------------TGATGACATT--
------------------------------------------------------------------------
----------------------------------------------------------GTCTTGTGAAATTC
CTTCTC-CTGGCCCATCCTGGCTC-AA-----------AA-GCTCTCCTACTGAGCACTTTGTGACCCCCAC
TC----TGCCCGCCAGAGAACAACCCCCCTTTGTCTGTAATTTTCTTTTATCTACCCAAATCCTATAAAATG
ACCCCACCCTTATCTCCCTTCGCTGACTCTCTTTT-CAGACTCAGCCTCCCTGCACCCAGGTG----A--TC
AAAAGCTTTATTGCTCACACAAAGCCTGTTTGGTGGTCTCTTCACACAGACACGCATG--------
>chr3_192995645_193001388_4652_ZNF534_ZNF90_KAP1_EncodeTxn_NANOG_7down_+__chr3_192995645-192996056_+_/1-408
-GTCAGGCTTCTGAGCCCAAGCTAAGCCATCATATCCCCTGTGAC-----------------------CTGC
ATGTACACATCCAGATGGCCAGTT-----------------------------------------------C
CTGCCTTAACTGATGACATTCCACCACAAAAGAAGTG--------------------AAAATGGCCTGTTCC
TGCCTTAAC---------------------------------------------------TGATGACATT--
------------------------------------------------------------------------
----------------------------------------------------------GTCTTGTGAAATTC
CTTCTC-CTGGCTCATCCTGGCTC-AA-----------AA-GCTCCCCTACTGAGCACCTTGTGACCCCCAC
TC----TGCCCGCCAGAGAACAACCCCCCTTTGACTGTAATTTTCCTTTATCTACCCAAATCCTGTAAAATG
GCCCCACTCTTATCTCCCTTCACTGACTCTCTTTT-CAGACTCAGCCTGCCTGCACCTGGGTG----A--TT
AAAAGGTTTGTTGCTCACACAAAGCCTGTTTGGTGGTCTCTTCACACGGACATGCATG-A------
>chrX_6272220_6277943_4663_ZNF534_KAP1_EncodeRepressed_GRO5of7_GRO6of7_GRO7of7_C_7down_-__chrX_6277535-6277943_-_/1-407
TGTCAGGCCTCTGAGCCCAAGCTAAGCCATCATATCCCCTGTGAC-----------------------CTGC
ACGTACACATCCAGATGGCCGGTT-----------------------------------------------C
CTGCCTTAACTGATGACATTCCACCACAAAAGAAGTG--------------------AAAATGGCCTGTTCC
TGCCTTAAC---------------------------------------------------TGATGACACT--
------------------------------------------------------------------------
----------------------------------------------------------GTCTTGTGAAATTC
CTTCTC-CTGGCTCATCCTGGCTC-AA-----------AA-GCTCCCCCACTGAGTACCTTGTGACCCCCAC
TC----TGACCGACAGAGAACAAC-CCCCTTTGACTGTAATTTTCCTTTATCTACCCAAATCCTATAAAACG
GCCCCACCCTTATCTCCCTTCGCTGACTCTCTTTT-CGGACTCAGCCCACCTGCACCCAGGTG----A--TT
AAAAGCTTTATTGCTCACACAAAGCCTATTTGGTGGTCTCTTCACACGGACGCACATG--------
>chr1_79638762_79644487_4503_ZNF534_EncodeTxn_GRO4of7_C_7down_-__chr1_79644083-79644487_-_/1-403
TGTCAGGCCTCTGAGCCCAAGCTAAGCCATCAT-TCCCCTGTGAC-----------------------CTAC
ACGTACACATCCAGATGGCCGGTT-----------------------------------------------C
CTGCCTTAACTGACCACAGTCCACCACAAAAGAAGTG--------------------AAAATGGCCTGTTCC
TGCCTTAAC---------------------------------------------------TGATGACATT--
------------------------------------------------------------------------
----------------------------------------------------------GTCTTGTGAAATTC
CTT----CTGGCTCATTCTGGCTC-AA-----------AA-GCTCCCCCACTGAGTACCTTGTGACCCCCAC
TC----TGCCCACCAGAGAACAAC-CCCCTTTGACTGTATTTTTCCTTTATCTACCCAAATCCTATAAAATG
GCCCCACTTTTATCTCCCTTCGCTGACTCTCTTTT-CGGACTCAGCCCGCCTGCACCCAGGTG----A--TT
AAAAGCTTTATTGCTCATACAAAGCTTATTTGGTGGTCTCTTCACACAGACGCGCATG--------
>chr18_29000350_29000757_EncodeTxn_SOLO_NANOG_SMAD11_C_7down_-__chr18_29000350-29000757_-_/1-406
TGTCAGGCCTCTGAGCCCAAGCTAAGCCATCATATCCCCTGTGAC-----------------------CTTC
ACGTACA-ATCCAGATGGCTGGTT-----------------------------------------------C
CTGCCTTAACTGATGACATTCCACCACAAAAGAAGTG--------------------AAAATGGCCTGTTCC
TGCCTTAAC---------------------------------------------------TGATGACATT--
------------------------------------------------------------------------
----------------------------------------------------------GTCTTGTGAAATTC
CTTCTC-CTGGCCCATCCTGGCTC-AA-----------AA-GCTCCCCCACTGAGTACCTTGTGACCCCCAC
TC----TGCCCACCAGAGAACAAA-CCCCTTTGACTGTAATTTTCCTTTATCTACCCAAATCCTATAAAACG
GCCCCACCCCTATCTCCCTTCGCTGACTCTCTTTT-CGGACTCAGCCCACCTGCACCCAGGTG----A--TT
AAAAGCTTTATTGCTCACACAAAGCCTGTTTGGTGGTCTCTTCACATGGACGCACATG--------
>chr19_20068808_20069207_h3k27ac_weakenh_SOLO_NANOG_SOX2_C_7down_-__chr19_20068808-20069207_-_/1-398
TGTCAGGCCTCTGAGCCCAAGCTAAGCCATCATATCCCCTGTGAC-----------------------CT--
--GTACACATCCAGATGGCCTGTT-----------------------------------------------C
CTGCCTTAACTGATGACATTCCACCACAAAAGAAGTG--------------------AAAATGGCCCATTCC
TGCCTTAAC---------------------------------------------------TGATGACATT--
------------------------------------------------------------------------
----------------------------------------------------------GTCTTGTGAAATTC
CTTCTC-CTGGCTCACCCTGTCTC-AA-----------AA-GCTCCCCTACTGAGCACCTTGTGACCCCCAC
TC----TGCCCACCAGAGAACAACCCCCCTTTGACTGTAATTT------ATCTACCCAAATCCTATAAAATG
TCCCCACCCTTATCTCCCTTCGCTGACTCTCTTTT-TGGACTCAGCCTGCCTGTACCCAGGTG----A--TT
AAAAGCTTTATTGCTCACACAAAGACTGTTTGGTGGTCTCTTCACACGGACGCGCATG--------
>chr8_48261721_48262129_weakenh_SOLO_NANOG_C_7down_-__chr8_48261721-48262129_-_/1-407
TGTCAG-CCTCTGAGCCCAAGCTAAGCCATCATATCCCCTGTGAC-----------------------CTGC
ATGTACACATCCAGATGGCTGGTT-----------------------------------------------C
CTGCCTTAACTGATGACATTCCACCACAAAAGAAGTG--------------------AAAATGGCGTGTTCC
TGCCTTAAC---------------------------------------------------TGATGACATT--
------------------------------------------------------------------------
----------------------------------------------------------GTCTTGTGAAATTC
CTTCTC-CTGGCTCATCCTGGCTC-AA-----------AA-GCTCCCCCACTGAGTACCTTGTGACCCCCAC
TC----TGCCCACCAGAGAACAACTCCCCTTTGACTGTAATTTTCCTTTATCTACCCAAATCCTATAAAACG
GCCCCACCCTTATCTCCCTTCACTGACTCTCTTTT-CGGACTCAGCCTGCCTGTGCCCAGGCA----A--TT
AAAAGCTTTATTGCTCACACAAAGCCTGTTTGGTGATCTCTTCACACGGACATGCATG--------
>chr10_90384552_90384961_EncodeRepressed_SOLO_NANOG_TCF4_7down_+__chr10_90384552-90384961_+_/1-408
-GTCAGGCCTCTGAGCCCAAGCTAAGCCATCATATCCCCTGTGAC-----------------------CTGC
ATGTACACATCCAGATGGCCGGTT-----------------------------------------------C
CTGCCTTAACTGATGACATTTCACCACAAAAGAAGTG--------------------AAAATGGCCTGTTCC
TGCCTTAAC---------------------------------------------------TGATGACATT--
------------------------------------------------------------------------
----------------------------------------------------------GTCTTGTGAAATTC
CTTCTC-CTGGCTCATCCTGGCTC-AA-----------AA-GCTCCCACACTGAGTACCTTGTGACCCCCAC
CC----TGCCCACCAGAGAACAACCCCCCTTTGACTGTAATTTTCCTTTATCTACCCAAATCCTATAAAACG
GCCCCACCCTTATCTCCCTTCGCTGACTCTCTTTT-CGGACTCAGCCTGCCTGCACCCAGGTG----A--TT
AAAAGCTTTATTGCTCACACTAAGCCTGTTTGGTGGTCTCTTCACATGGACGCACATG-A------
>chr21_5601124_5601526_SOLO_C_7down_-__chr21_5601124-5601526_-_/1-399
TGTCAGGCCTCTGAGCCTAAGCTAAGCCATCGTACCTTCTGTGAC-----------------------CTGC
ACGTACACATCCAGATGGCCGGTT-----------------------------------------------C
TTGTTTTAACTGATGACATTCCACCACAAAAGAAGTG--------------------AAAATGGCCTGTTCC
TGCCTTAAC---------------------------------------------------TGATGACATT--
------------------------------------------------------------------------
----------------------------------------------------------GTCTTGTGAAATTC
CTTCTC-CTGGCTCATCCTGGCTC-AA-----------AA-GCTCCCCGACTGAGTACCTTGTGACCCCCAC
TCC---TGCCCGCCAGAGAACAATCCCCCTTT----------TTCCTTTACCTACCCAAATCCTATAAAATG
GCCCCATCCCTATCTACGTTTGCTGACTCTCTTTT-CGGACTCAGCCTGCCTGCACCCAGGTG----A--TT
AAAAGCTTTATTGCTTACACGAAGCCTGTTTGGTGGTCTCTTCACACGGACCCCCATG--------
>chr21_7096350_7096752_SOLO_C_7down_-__chr21_7096350-7096752_-_/1-399
TGTCAGGCCTCTGAGCCTAAGCTAAGCCATCGTACCTTCTGTGAC-----------------------CTGC
ACGTACACATCCAGATGGCCGGTT-----------------------------------------------C
TTGTTTTAACTGATGACATTCCACCACAAAAGAAGTG--------------------AAAATGGCCTGTTCC
TGCCTTAAC---------------------------------------------------TGATGACATT--
------------------------------------------------------------------------
----------------------------------------------------------GTCTTGTGAAATTC
CTTCTC-CTGGCTCATCCTGGCTC-AA-----------AA-GCTCCCCGACTGAGTACCTTGTGACCCCCAC
TCC---TGCCCGCCAGAGAACAATCCCCCTTT----------TTCCTTTACCTACCCAAATCCTATAAAATG
GCCCCATCCCTATCTACGTTTGCTGACTCTCTTTT-CGGACTCAGCCTGCCTGCACCCAGGTG----A--TT
AAAAGCTTTATTGCTTACACGAAGCCTGTTTGGTGGTCTCTTCACACGGACCCCCATG--------
>chr21_7478128_7478530_SOLO_C_7down_-__chr21_7478128-7478530_-_/1-399
TGTCAGGCCTCTGAGCCTAAGCTAAGCCATCGTACCTTCTGTGAC-----------------------CTGC
ACGTACACATCCAGATGGCCGGTT-----------------------------------------------C
TTGTTTTAACTGATGACATTCCACCACAAAAGAAGTG--------------------AAAATGGCCTGTTCC
TGCCTTAAC---------------------------------------------------TGATGACATT--
------------------------------------------------------------------------
----------------------------------------------------------GTCTTGTGAAATTC
CTTCTC-CTGGCTCATCCTGGCTC-AA-----------AA-GCTCCCCGACTGAGTACCTTGTGACCCCCAC
TCC---TGCCCGCCAGAGAACAATCCCCCTTT----------TTCCTTTACCTACCCAAATCCTATAAAATG
GCCCCATCCCTATCTACGTTTGCTGACTCTCTTTT-CGGACTCAGCCTGCCTGCACCCAGGTG----A--TT
AAAAGCTTTATTGCTTACACGAAGCCTGTTTGGTGGTCTCTTCACACGGACCCCCATG--------
>chr21_6219444_6219846_SOLO_7down_+__chr21_6219444-6219846_+_/1-399
-GTCAGGCCTCTGAGCCTAAGCTAAGCCATCGTACCTTCTGTGAC-----------------------CTGC
ACGTACACATCCAGATGGCCGGTT-----------------------------------------------C
TTGTTTTAACTGATGACATTCCACCACAAAAGAAGTG--------------------AAAATGGCCTGTTCC
TGCCTTAAC---------------------------------------------------TGATGACATT--
------------------------------------------------------------------------
----------------------------------------------------------GTCTTGTGAAATTC
CTTCTC-CTGGCTCATCCTGGCTC-AA-----------AA-GCTCCCCGACTGAGTACCTTGTGACCCCCAC
TCC---TGCCCGCCAGAGAACAATCCCCCTTT----------TTCCTTTACCTACCCAAATCCTATAAAATG
GCCCCATCCCTATCTACGTTTGCTGACTCTCTTTT-CGGACTCAGCCTGCCTGCACCCAGGTG----A--TT
AAAAGCTTTATTGCTTACACGAAGCCTGTTTGGTGGTCTCTTCACACGGACCCCCATG-A------
>chr21_7659875_7660277_SOLO_7down_+__chr21_7659875-7660277_+_/1-399
-GTCAGGCCTCTGAGCCTAAGCTAAGCCATCGTACCTTCTGTGAC-----------------------CTGC
ACGTACACATCCAGATGGCCGGTT-----------------------------------------------C
TTGTTTTAACTGATGACATTCCACCACAAAAGAAGTG--------------------AAAATGGCCTGTTCC
TGCCTTAAC---------------------------------------------------TGATGACATT--
------------------------------------------------------------------------
----------------------------------------------------------GTCTTGTGAAATTC
CTTCTC-CTGGCTCATCCTGGCTC-AA-----------AA-GCTCCCCGACTGAGTACCTTGTGACCCCCAC
TCC---TGCCCGCCAGAGAACAATCCCCCTTT----------TTCCTTTACCTACCCAAATCCTATAAAATG
GCCCCATCCCTATCTACGTTTGCTGACTCTCTTTT-CGGACTCAGCCTGCCTGCACCCAGGTG----A--TT
AAAAGCTTTATTGCTTACACGAAGCCTGTTTGGTGGTCTCTTCACACGGACCCCCATG-A------
>chr3_190144600_190150202_3267_ZNF534_ZNF90_KAP1_EncodeTxn_NANOG_7down_+__chr3_190144600-190145007_+_/1-398
-GTCAGGCCTCTGAGCCCAAGCTAAGCCATCATATCCCCTGTGAC-----------------------CTGC
ACGTACACATCCAGATGGCCGGTT-----------------------------------------------C
CTGCCTTAACTGATGACATTCCACCACAAAAGAAGTG--------------------AAAATGGTCTGTTCC
TGCCTTAAC---------------------------------------------------TGATGACATT--
------------------------------------------------------------------------
----------------------------------------------------------GTCTTGTGAAATTC
CTTCTC-CTGGCTCATCCTGGCTC-AA-----------AA-GCTCCCCCACTGAGTACCTTGTGATCCCCAC
TCC---TGCCCACCAGAAAACAACCCCCTTTT----------TTCCTTTATCTACCCAAATCCTATAAAACG
GCCCCA-CCCCATCTCCCTTTGCTGACTCTCTTTT-CGGACTCAGCCTGCCTGCACCCCGGTG----A--TT
AAAAGCTTTATTGCTTACACAAAGCCTGTTTGGTGGTCTCTTCACACAGACATGCATG-A------
>chr6_76562300_76562692_h3k27ac_TSS_SOLO_FOXP1_NANOG_SOX2_7down_+__chr6_76562300-76562692_+_/1-392
---CAGGCCTCTGAGCCCAAGCTAAGCCATCTTATCCCCTGTGAC-----------------------CTGC
ACATACACATCCAGATGGCCGGTT-----------------------------------------------C
CTGCCTTAACTGATGACATTCTACCACAAAAGAAGTG--------------------AAAATGGCCTGTTCC
TGCCTTAAC---------------------------------------------------TGATGACATT--
------------------------------------------------------------------------
----------------------------------------------------------GTCTTGTGAAATTC
CTTCTC-CTGGCTCATCCTGGCTC-AA-----------AA-GCTCCCCCACTGAGTACCTTGTGACCCCCAC
TCC---TGCCCGCCAGAGAACAACCCCCCTTT----------TTCCTTTACCTACCCAAATCCTATAAAAAG
GCCCCACCCC-ATCTCCCTTCGCTGACTCTCTTTT-CGGACTCAGCCTGCCTGCACCCAGGTG----A--TT
AAAAGCTTTATTGCTCACACAAAGCCTGTTTGGTGGTCTCTTCACACGGACACAC-----------
>chr8_131740755_131746622_3238_ZNF534_EncodeTxn_7down_+__chr8_131740755-131741151_+_/1-395
-GTCAGGCCTCTGAGCCCAAGCTAAGACATCATATCCCCTGTGAC-----------------------CTGC
ACATACACATCCACATGGCCGGTT-----------------------------------------------C
CTGCCTTAACTGATGACATTCCACCACAAAAGAAGTG--------------------AAAATGGCCTGTTCC
TGCCTTTAC---------------------------------------------------TGATGACATT--
------------------------------------------------------------------------
----------------------------------------------------------GTC--GTGAAATTC
CTTCTC-CTGGCTCATCCTGGCTC-AA-----------AA-GCTCCCCCACTGAGTACCTTGTGACCCCCAC
TCC---TGCCCGCCAGAGAACAACCCCCCTTT----------CTCCTTTACCTACCCAAATCCTATAAAACG
GCCCCACCCCTATCTCCCTTCGCTGAC--TCTTTT-CAGACTCAGCCTGCCTGCACCCAGTTG----A--TT
AAAAGCTTTATTACTCACACAAAGCCTGTTTAGTGGTCTCTTCACACGGACACACATG-A------
>chr6_141452825_141460680_4854_ZNF534_EncodeRepressed_NANOG_GRO1of7_7down_+__chr6_141452825-141453224_+_/1-399
-GTCAGGCCTCTGAGCCCAAGCTAAGCCATTATATCCCCTGTGAC-----------------------CTGC
ACATACACATCCAGATGGCCGGTT-----------------------------------------------C
CTGCCTTAACTGATGACATTCCACCACAAAAGAAGTG--------------------AAAATGGCCTGTTCC
TGCTTTAAC---------------------------------------------------TGATGACATT--
------------------------------------------------------------------------
----------------------------------------------------------GTCTTGTGAAATTC
CTTCTC-CTGGCTCATCCTGGCTC-AA-----------AG-GCTACCCCACTGAGTACCTTGTGACCCCCAC
TCC---TGCCCACCAGAGAACAACCCGCCTTT----------TTCCTTTACCTACCCAAATCCTGTAAAACG
GCCCCACCCCTATCTCCCTTGGCTGACTATCTTTT-CGGACTCAGCCTGCCTGCACCCAGGTG----A--TT
AAAAGCTTTATTGCTCACACAAAGCCTGTTTGGTGGTCTCTTCACACGGATGCACATG-A------
>chr8_131310175_131315847_4355_transcribed_ZNF534_k4me3_EncodeTxn_NANOG_SMAD11_wanghigh_GRO1of7_7down_+__chr8_131310175-131310564_+_/1-389
-GTCAGGCCTCTGAGCCCAAGCTAAGCCATCATATCCCCTGTGAC-----------------------ATGC
ACATACACATCCAGATGGCTGGTT-----------------------------------------------C
CTGCCTTAAGTGATGACATTCCACCACAAAAGAAGTG--------------------AAAATGGCCTGTTCC
TGCCTTAAC---------------------------------------------------TGATGACATT--
------------------------------------------------------------------------
----------------------------------------------------------GTCTTGTGAAATTC
CTTCTC-CTGGCTCA-----------A-----------AA-GCTCCCCCACTGAGTACCTTGTGACCCCCAC
TCC---TGCCCACCAGAGAACAACCCCCCTTT----------TTCCTTTACCTACCCAAATCCTATAAAAGG
GCCACACCCCTATCTCCCTTCGCTGACTCTCTTTT-CAGACTCAGCCTGCCTGCACCCAGGTG----A--TT
AAAAACTTTATTGCTCACACAAAGCCTGTTTGGTGGTCTCTTCACAGGGACATGCATG-A------
>chr9_126074450_126080414_3478_ZNF534_ZNF90_KAP1_EncodeTxn_GRO4of7_C_7down_-__chr9_126080018-126080414_-_/1-395
TGTCAGACCTCTGAGCCCAAGCTAAGCCATCATATCCCCTGTGAC-----------------------CTGC
ACATACACATCCAGATGGCCGGTT-----------------------------------------------C
CTGCCTTAACTGATGACATTCCACCACAAAAGAAGTG--------------------AAAATGGCCTGTTCC
TGCCTTAAC---------------------------------------------------TGATGACATT--
------------------------------------------------------------------------
----------------------------------------------------------GTCTTGTGAAATTT
CTTCTC-CTGGCTCATCCTGGCTC-AA-----------AA-GCTCCCCCACTGAGTACCTTGTGACCCCCAC
TCC---TGCCCGCCAGAAAAC----CCCCTTT----------TTCCTTTACCTACCCAAATCCTATAAAACG
GCCCCACCCCTATCTCCCTTCGCTGACTCTCTTTT-CGGACTCAGCCCGCCTGCACCCAGGTG----A--TT
AATATCTTTATTGCTCACACAAAGCCTGTTTGGTGGTCTCTTCACACGGACACGCATG--------
>chr11_23887264_23892921_4440_ZNF534_EncodeRepressed_GRO4of7_C_7down_-__chr11_23892526-23892921_-_/1-395
TGTCAGGCCTCTGAGCCCAAGCTAAGCCATCATATCCCCTGTGAC-----------------------CTGC
ACGTACACATCCAGATGGCCGGTT-----------------------------------------------C
CTGCCTTAACTGATGACATTCCACCACAAAAGAAGTG--------------------AAAATGGCCTGTTCC
TGCCTTAAC---------------------------------------------------TGATGACACT--
------------------------------------------------------------------------
----------------------------------------------------------GTCTTGTGAAATTC
CTTCTC-CTGGCTCATCCTGGCTC-AA-----------AA-GCTCCACCACTGAGTACCTTGTGACCCCCAC
TCC---TGCCCGCCAGAGAA---CCCCCCTTT----------TTCCTTTACCTACCCAAATCCTATAAAACG
GCCCCACACC-ATCTCCCTTCACTGACTCTCTTTT-CGGACTCAGCTCGCCTATACCCAGGTG----A--TT
AAAAGCTTTATTGCTCACACAAAACCTGTTTGGTGGTCTGTTCACATGGACGTTCATG--------
>chr6_145103186_145108857_4564_ZNF534_KAP1_EncodeTxn_GRO5of7_GRO6of7_GRO7of7_C_7down_-__chr6_145108459-145108857_-_/1-398
TGTCAGGCCTCTGAGCCCAAGCTAAGCCATCATATCCCCTGTGAC-----------------------CTGC
ACGTACACATCCAGATGGCTGGTT-----------------------------------------------C
CTGCCTTAACTAATGACATTCCACCACAAAAGAAGTG--------------------AAAATGGCCTCTTCC
TGCCTTAAC---------------------------------------------------TGATGACATT--
------------------------------------------------------------------------
----------------------------------------------------------GTCTTGTGAAATTC
CTTCTC-CTGGCTCATCCTGGCTC-AA-----------AA-GCTCCCCCACTGAGTACCTGGTGACCCCCAC
TCC---TGCCCACCAGAGAACAACCCCCCTTT----------TTCCTTTACCTACCCAAATCCTATAAAATG
GCCCCACCCC-ATCTCCCTTCACTGACTCTCTTTT-CGGACTCAGCCCACCTGCACCCAGGTG----A--TT
AAAAGCTTTATTGCTCACACAAAGCCTGTTTGGTGGTCTCTTCGCACGGACGTGCATG--------
>chr2_47698281_47698679_h3k27ac_enh_SOLO_NANOG_C_7down_-__chr2_47698281-47698679_-_/1-398
TGTCAGGCCTCTGAGCCCAAGCCAAGCCATCATATCCCCTGAGAC-----------------------CTGC
ACGTACACATCCAGATGGCCGGTT-----------------------------------------------C
CTGCCTTAACTGATGACATTCCACCACAAAAGAAGTG--------------------AAAATGGCCTGCTCC
TGCCTTAAC---------------------------------------------------TGATGACATT--
------------------------------------------------------------------------
----------------------------------------------------------GTCTTGTGAAATTC
CTTCTC-CTGGCTCATCCTGGCTC-AA-----------AA-GCCCCCCCACTGAGTACCTTGTGACCCCCAC
TCC---AGCCCGCCAGAGAACAACCCCCCTTT----------TTCCTTTACCTACCCAAATCCTATAAAACG
GCCCCACCCC-ATCTCCCTTCGCTGACTGTCTTTT-CGGACTCAGCCCGCCTGCACCCAGGTA----A--TT
AAAAGCATTATTGCTCACACAAAGCCTGTTTAGTGGTCTCTTCACACGGACGTGCATG--------
>chr8_75217076_75217474_h3k27ac_enh_SOLO_NANOG_C_7down_-__chr8_75217076-75217474_-_/1-398
TGTCAGGCCTCTGGGCCCAAGCTAAGTCATCATATCCCCTGTGAC-----------------------CTGC
ACGCACACATCCAGATGGCCGGTT-----------------------------------------------C
CTGCCTTAACTGATGACATTTCACCACAAAAGAAGTG--------------------AAAATGGCCTGTTCC
TGCCTTAAC---------------------------------------------------CGACGAGATT--
------------------------------------------------------------------------
----------------------------------------------------------GTCTTGTGAAATTC
CTTCTC-CTGGCTCATCCTGGCTC-AA-----------AA-GCTCCCCCACTGAGTACCTTGTGACCCCAAC
TCC---TGCCCGCCAGCGAACAGCCCCCCTTT----------TTCCTTTACCTACCCAAATCCTATAAAACG
GCCCCACCCC-ATCTCCCTTCGCTGACTCTCTTTT-CGGACTCAGCCTGCCTGCACTCAGGTG----A--TT
AAAAGCTTTATTGCTCACACAAAGCCTGTTTGGTGGTCTCTTCACACGGACGTGCATG--------
>chr12_29275067_29275466_EncodeTxn_SOLO_C_7down_-__chr12_29275067-29275466_-_/1-399
TGTCAGGCCTCTGACCCCAAGCTAGGCCATCATATCCCCAGTGAC-----------------------CTGC
ACGTACACATCCAGATGGCCGGTT-----------------------------------------------C
CTGCCTTAACTGATGACATTCCACCACAAAAGAAGTG--------------------AAAATGGCCTGTTCC
TGCCTTAAC---------------------------------------------------TGATGACATC--
------------------------------------------------------------------------
----------------------------------------------------------GTCTTGTGAAATTC
CTTCTC-CTGGCTCATCCTGGCTC-AA-----------AA-GCTCCCCCATTGAGTACCTTGTGACCCCCAC
TCC---TGCCTGCCAGAGAACAACCCACCTTT----------TTCCTTTACCTACCCAAATCCTATAAAACG
GCCCCACCCCTGTCTCCCTTCGCTGACTCTCTTTT-CGGACTCAGCCCGCCTGCACCCAGATG----A--TT
AAAAGCTTTATTGCTCACACAAAGCCTGTTTGGTGGTCTCTTCACATGGACGCGCATG--------
>chr2_38080802_38086512_4488_ZNF534_k4me3_weakenh_NANOG_SMAD11_GRO3of7_C_7down_-__chr2_38086115-38086512_-_/1-397
TGTTAGGCCCCTGAGCCCAAGCTAAGCCATCATATCCCCTGTGAC-----------------------CTGC
ACGCACACATCCAGATCGCCGGTT-----------------------------------------------C
CTGCCTTAACTGATGACATTCCACCACAAAAGAAGTG--------------------AAAATGGCCTGTTCC
TGCCTTAAC---------------------------------------------------TGATGACATT--
------------------------------------------------------------------------
----------------------------------------------------------GTCTTGTGAAATTC
CTTCTC-CTGGCTCATCCTGGCTC-AA-----------AA-GCTCCCCCACTGAGTACCTTGTGACTCCCAC
TCC---TGCCTGCCAGAGAACAACCCCCCTTT----------TTCCTTTACCTACCCAAATCATATAAAACG
GCCCCA--CCTGTCTCCCTTGGCTGACTCTCTTTT-TGGACTCAGCCCGCCTGCACCCAGGTG----A--TT
AAAAGCTTTATTGCTCACACAAAGCCTGTTTGATGGTCTCTTCACACGGACATGCATG--------
>chr2_67331517_67337601_3465_transcribed_ZNF534_k4me3_TSS_wanghigh_GRO1of7_7down_+__chr2_67331517-67331914_+_/1-397
-GTCAGGCCTCTGAGCCCAAGCTAAGCCATCATATCCCCTGTGAC-----------------------CTGC
ACGCACACATCCAGATGGCCGGTT-----------------------------------------------C
CTGCCTTAATTGATGACATTCCACCACAAAAGAAATG--------------------AAAATGGCCTGTTCC
TGCCTTAAC---------------------------------------------------TGATGACATT--
------------------------------------------------------------------------
----------------------------------------------------------GTCTTGTGACATTC
CTTCTC-CTGGCTCATCCTGGCTC-AA-----------AA-GCTCCCCCACTGAGTACCTTGTGACCCCCAC
TCC---TGCCTGCCAGAGAACAACCCCCCTTT----------TTCCTTTACCTACCCAAATCCTATAAAACG
GCCCCACCCCTATCTCCCTTCACTGACTCT--TTT-TGGACTCAGCCCACCTGCACCCAGGTG----A--TT
AAAAGCTTTATTGCTCACACAAAGCCTGTTTGGTGGTCTCTTCGCACAGAAGTGCATG-A------
>chr5_25445823_25446221_h3k4me3_TSS_SOLO_44108_C_7down_-__chr5_25445823-25446221_-_/1-398
TGTCAGGCCTCTGAGCCCAAGCTAAGCCATCATATCCCCTGTGAC-----------------------CTGC
ACGTACACATCCAGATGGCCGGTT-----------------------------------------------C
CTGCCTTAACTGATGACATTCCACCACAAAAGAAGTG--------------------AAAATGGCCTGTTCC
TGCCTTAAC---------------------------------------------------TGATGACATT--
------------------------------------------------------------------------
----------------------------------------------------------GTCTTGTGAAATTC
CTTCTC-CTGGCTCATCCTGGCTC-AA-----------AA-GCTCCCCTACTGAGTACCTTGTGACCCCCAC
TCC---TGCCCGCCAGAGAACAACCCCCCTTT----------TTCCTTTACCTACCCAAATCCTATAAAACA
GCCCCAT-CCTATCTCCCTTCGCTGACTCTCTTTT-CGGACTCAGCCCGCCTGCACCCAGGTG----A--TT
AAAAGCTTTATTGCTCACACAAAGCCTGTTTGGTGGTCTCTTCACACGGACGCGCATG--------
>chr19_55006829_55012423_3186_ZNF534_k4me3_weakenh_NANOG_GRO1of7_C_7down_-__chr19_55012016-55012423_-_/1-397
TGTCAGGCCTCTGAGCCCAAGCTAAGCCATCATATCCCCTGTGAC-----------------------CTGC
ACGTACACATCCATATGGCTGGTT-----------------------------------------------C
CTGCCTTAACTGATGACATTCCACCACAAAAGAAGTG--------------------AAAATGGCCTGTTAC
TGCCTTAAC---------------------------------------------------TGATGACATT--
------------------------------------------------------------------------
----------------------------------------------------------GTCTTGTGAAATTC
CTTCTC-CTGGCTCATCCTGGCTC-AA-----------AA-GCTCCCCTACAGAGCACCTTGTGACCCCCAC
TC----TGCCCGCCAGAGAACAACCCCGCTTT----------TTCCTTTACCTACCCAAATCCTATAAAACG
GCCCCACCCC-ATCCCCCTTCGCTGACTCTCTTGT-CGGACTCAGCCCACCTGCACCCAGGTG----A--TT
AAAAGCTTTATTGCTCACACAAAGCCTGTTTGGTGGTCTCTTCACATGGACGCACATG--------
>chr6_164338769_164344779_3315_ZNF534_KAP1_k27ac_enh_NANOG_44108_SMAD11_GRO4of7_C_7down_-__chr6_164344371-164344779_-_/1-397
TGTCAGGCCTCTGAGCCCAAACTAAGCCATCATATCCCCTGTGAC-----------------------CTGC
ACTTACACATCCAGATGGCTGGAT-----------------------------------------------C
CTGCCTTAACTGATGACATTCCACCACAAAAGAAGTG--------------------AAAATGGCCTGTTCC
TGCCTTAAC---------------------------------------------------TGATGACATC--
------------------------------------------------------------------------
----------------------------------------------------------GTCTTGTGAAATTC
CTTCTC-CTGGCTCATCCTGGCTC-AA-----------AA-GCTCCCCTACTGAGCACCCTGTGACCCCCAC
TC----TGCCCACCAGAGAACAAACCCCCTTT----------TTCCTTTACCTACTCAAATCCTATAAAACG
GCCCCACCCC-ATCTCCCTTTGCTGACTCTCTTTT-CGGACTCAGCCCACCTGCACCCAGGTG----A--TT
AAAAGCTTTATTGCTCACATAAAGCCTGTTTGGTGGTCTCTTCACACGGATGCACATG--------
>chr4_128640894_128646609_3062_ZNF534_KAP1_EncodeTxn_NANOG_GRO3of7_C_7down_-__chr4_128646200-128646609_-_/1-398
TGTCAGGCCTCTGAGCCCAAGCTAAGCTATCATATCCCCTGTGAC-----------------------CTGC
ACGTACACATCCAGATGGCTGGTT-----------------------------------------------C
CTACCTTAACTGATGACATTCCACCACAAAAGAAGTG--------------------AAAATGGCCTGTTCC
TGCCTTAAC---------------------------------------------------TGATGACATT--
------------------------------------------------------------------------
----------------------------------------------------------GTCTTGTGAAATTC
CTTCTC-CTGGCTCATCCTGGCTC-AA-----------AA-ACTCCCCTACTGAGCACCTTGTGACTCCCAC
TCC---TGCCCGCCAGAGAATAACCCCCCTTT----------TTCCTTTACCTACCCAAATCTTATAAAACA
GCCCCACCCC-TATCCCCTTTGCTGACTCTCTCTT-CGGACTCAGCCCGCCTGCACCCAGGTG----A--TT
AAAAGCTTTATTGCTCACACAAAGCCTGTTTGGTGGTCTCTTCACACGGACGCGCATG--------
>chr6_169674740_169675135_EncodeRepressed_SOLO_C_7down_-__chr6_169674740-169675135_-_/1-395
TGTCAGGCCTCTGAGCCCAAGCTCGGCCATCATATCCCCTGTGAC-----------------------CTGC
ATGTACACATCCAGATGGCTGGTT-----------------------------------------------C
CTGCCTTAACTGATGACATTCCACCACAAAAGAAGTG--------------------AAAATGGCCTGTTCC
CGCCTTAAC---------------------------------------------------TGATGACATT--
------------------------------------------------------------------------
----------------------------------------------------------GTCTTGTGAAATTC
CTTCTC-CTGGCTCATCCTGGCTC-AA-----------AA-GCTCCCCCACTGAGTACTTTGTGACCCCTAC
TCC---TGCCCGCCAGAGAACAACTCCCCTTT----------TTCCTTTACCTACCCAAATCCTATAAAAC-
--CCCACCCC-ATTGCCCTTTGCTAACTCTCTTTT-CGGACTCAGCCCGCCTGCACCCAGGTG----A--TT
AAAAGCTTTATTGCTCACACAAAGCCTGTTTGGTGGTCTCTTCACATGGACGCGCATG--------
>chr11_94641601_94647311_4553_transcribed_ZNF534_k4me3_EncodeTxn_NANOG_GRO1of7_7down_+__chr11_94641601-94642009_+_/1-399
-GTCAGGCCTCTGAGCCCAAGCTGAGCCATCATGTCCCCTGTGAC-----------------------CTGC
ACGTACACATCCAGATGGTGGGTT-----------------------------------------------C
CTGCCTTAACTGATGACATTCCACCACAAAAAAAGTG--------------------AAAATGGCCTGTTCC
TGCCTTAAC---------------------------------------------------TGATGACATT--
------------------------------------------------------------------------
----------------------------------------------------------GTCTTGTGAAATTC
CTTCTC-CTGGCTCATCCTGGCTC-AA-----------AA-GCTCCCCCACTGAGTACCTTGTGACCCCCAC
TCC---TGCCCGCCAGAGAACAACCCCCTTTT----------TTCCTTTACCTACCCAAATCTTATAAAACG
GCCCCACCCCTATCTGCCTTTGCTGACTCTCTTTT-CGGACTCAGCCCGCGTGCACCCAGGTG----A--TT
AAAAGCTTTATTGCTCACACAAAGCCTGTTTGGTGGTCTCTTTACACAGACGCACATG-A------
>chr1_241433889_241439882_3369_ZNF534_ZNF90_KAP1_EncodeRepressed_GRO3of7_7down_+__chr1_241433889-241434289_+_/1-399
-GTCAGGCCTCTGAGCCCAAGCTAAGTCATCATATCCCCTGTGAC-----------------------CTGC
ACGTATACATCCAGATGGCCGGTT-----------------------------------------------C
CTGCCTTAACTGATGACATTCCACCACAAAAGAAGTG--------------------AAAATGGCCTGTTCC
TGCCTTAAC---------------------------------------------------TGATGACATT--
------------------------------------------------------------------------
----------------------------------------------------------GTCTTGTGAAATTC
CTTCTC-CTGGCTCATCCTGGCTC-AA-----------AA-GCTCCCCCACTGAATACCTTGTGACCCCCAC
TCC---TGCCCGCCAGAGAGCCACCCCCCTTT----------TTCCTTTACCTACCCAAGTCCTATAAAACA
GCGCCACCCCTATCTCCCTTTGCTGACTCTCTTTT-CGGACTCAGCCCACTTGCACCCAGGTG----A--TT
AAAAGCTTTATTGCTCACACAAAGCCTGTTTGGTGGTCTCTTCACACAGACCCACATG-A------
>chr14_95973031-95978860_3275_ZNF534_KAP1_EncodeTxn_GRO2of7__chr14_95973031-95973430_+_/1-398
-GTCAGGACTCTGAGCCCAAGCTAAGCCATCATATCCCCCGTGAC-----------------------CTGC
ACATACGCATCCAGATGGCTGGTT-----------------------------------------------T
CTGCCTTAACTGATGACATTCCACCACAAAAGAAGTG--------------------AAAATGGCCTGTTCC
TGCCTTAAC---------------------------------------------------TGATGACATT--
------------------------------------------------------------------------
----------------------------------------------------------ATCTTGTGAAATTC
CTTCTC-CTGGCTCATACTGGCTC-AA-----------AA-GCTCCCCTACTGAGCACCTTGTGACCCCCAC
TCC---TGCCCGCCAGAGAACAACTCCCCTTT----------T-CCTTTACCTACCCAAATCCTATAAAATG
GCACCACCCCTATCTCCCCTTGCTGACTCTCTTTT-CGGACTCAGCCCACGTGCACCCAGGTG----A--TT
AAAAGGTTTATTGCTCACACAAAGCCTGTTTGGTGGTCTCTTCACATGGACGCACATG-A------
>chr7_49101085_49101493_h3k27ac_enh_SOLO_NANOG_44108_SMAD11_TCF4_7down_+__chr7_49101085-49101493_+_/1-408
-GTCAGGCCTCTGAGCCCAAGCTAAGCCATCATATACCCTGTGAC-----------------------ATGC
ACTTACACATCCAGATGGCCGGTT-----------------------------------------------C
CTGCCTTAACTGATGACATTCCACCACAAAAGAAGTG--------------------AAAATGGCCTGTTCC
TGCCTTAAC---------------------------------------------------TGATGACATT--
------------------------------------------------------------------------
----------------------------------------------------------GTCTTGTGAAATTC
CTTCTT-CTGGCTCATCCTGGCTC-AA-----------AA-GCTCCCCTACTGAGCACCTTGTGACCCCCAC
TC----TGCCCGCCAGAGAACAACCCCCCTTTGACTGTAATTTTCCTTTACCTACCCAAATCTTATAAAACG
GCTCCACCCCTATCTCCCTTCGCTGACTCTCTTTT-CGGACTCAGCCAGCCTGCACCCAGGTG----A--TT
AAAAGCTTTATTGCTCACACAAAGCCTGTTTGGTGGTCTCTTCACACGGACGCACATG-A------
>chr7_125917557_125924110_3594_ZNF534_KAP1_k27ac_EncodeTxn_GRO3of7_7down_+__chr7_125917557-125917965_+_/1-407
-GCCAGGCCTCTGAGCCCAAGCTAAGCCATCATATCCCCTGTGAC-----------------------CTGC
ACGTACACATCCAGATGGCCGGTT-----------------------------------------------C
CTGCCTTAACTGATGACATTCCACCACAAAAGAAGTG--------------------AAAATGGCCTGTTCC
TGCCTTAAC---------------------------------------------------TGATGACAAT--
------------------------------------------------------------------------
----------------------------------------------------------GTCTTGTGAAATTC
CTTCTC-CTGGCTCATGCTGGCTC-AA-----------AA-GCTCCCCTACTGAGCACCTTGTGACCCCCAC
CC----TGCCCGCCAGAGAACAACCCCCCTTTGACTGTAATTTTCCTTTACCTACCCAAATCCTATAAAATG
GCCCCACCCC-ATCTCCCTTTGCTGACTCTCTTTT-TGGATTTAGCCAGCCTGCACCCAGGTG----A--TT
GAAAGCCTTATTGCTCACACAAAGCCTGTTTGGTGGTCTCTTCACATCGACGCTCATG-A------
>chr8_56439026_56439435_EncodeRepressed_SOLO_7down_+__chr8_56439026-56439435_+_/1-409
-GTCAGGCCTCTGAGCCCAAGCTAAGCCATCATATCCCCTGTGAC-----------------------CTGC
ACGTACACATCCAGATGGCCAGTT-----------------------------------------------C
CTGCTTTAACTGATGACATTCTACCACAAAAGAAGTG--------------------AAAATGGCCTGTTCT
TGCCTTAAG---------------------------------------------------TGATGACATT--
------------------------------------------------------------------------
----------------------------------------------------------ATCTTGTGAAATTC
CTTCTC-CTGGCTCGTCCTGGCTC-AA-----------AA-GCTCCCCTACTGAGCACCTTGTGACCCCCAC
AC-C--TGCCCGCCAGAGAACAACCCCCCTTTGACTGTAATTTTCCTTTACCTACCCAAATCTTATAAAATG
GCCTCACCCTTATCTCCCTTTGCTGACTCTCTTTT-CGGACTCAGCCCGCCTGCACCCAGATG----A--TT
AAAAGCTTTATTGCTCACACAAAGCCTGTTTGGTGGTCTCTTCACACCGACGCGCATG-A------
>chr3_153226150_153232523_3380_ZNF534_EncodeRepressed_GRO7of7_C_7down_-__chr3_153232111-153232523_-_/1-409
TGTCAGGCCTCTGAGCCCAAGCTAAGCCATCATATCCCCTGTGAC-----------------------CTGC
ACGTACACATCCAGATGGCCAGTT-----------------------------------------------C
CTGCCTTAACTGATGACATTCCACCACAGAAGAAGTG--------------------AAAATGGCCTGTTCG
TGCCTTAAC---------------------------------------------------TGATGACATT--
------------------------------------------------------------------------
----------------------------------------------------------ATCTTGTGAAATTC
CTTCTC-CTGGCTCATCCTGGCTC-AA-----------AA-GCTCCCCTACTGAGCACCTTGTGACCCCCAC
AC-C--TGCCCGCCAGAGAACAACCCCCCTTTGACTATAACTTTCCTTTACCTACCCAAATCTTATAAAATG
GCCCCACCCATGTCTCCCTTCGCTGACTCTCTTTT-CGGACTCAGCCCGCCTGCACCCAGGTG----A--TA
AAAAGCTTTATTGCTCACACAAAGCCTGTTTGGTGGTCTCTTCACACGGACGCGCATG--------
>chr14_86731586_86737060_2791_1_EncodeTxn_NANOG_7down_+__chr14_86731586-86731996_+_/1-409
-GTCAGGCCTCTGAGCCCAAGCTAAGCCATCATATCCCCTGTGAC-----------------------CTGC
ACGTACACATCCAGATGGCCGGTT-----------------------------------------------C
CTGCCTTAACTGATGACATTCCACCACAAAAGAAGTG--------------------AAAATGGCCTGTTCC
TGCCTTAAC---------------------------------------------------TGATGACATT--
------------------------------------------------------------------------
----------------------------------------------------------ATCTTGTGAAATTC
CTTCTC-CTGGCTCATCCTGGCTC-AA-----------AA-GCTCCCCTACTGAGCACCTTGTGACCCCCAC
TC-C--TGCCCACCAGAGAACAACCCTCCTTTGACTGTAATTTTCCTTTATCTACCCAAATCTTATAAAATG
GCCCCACCCTTATCTCCCTTTGCTGACTCTCTTTT-CGGATTCAGCCCACCTGCACCCAGGTG----A--TT
AAAAGCTTTATTGCTCACACAAAGCCTGTTTGGTGGTCTCTTCACAGGGACGCGCATG-A------
>chr4_6528607_6529011_weakenh_SOLO_7down_+__chr4_6528607-6529011_+_/1-404
-GTCAGGCCTCTGAGCCCAAGCTAAGTCATCATATCC-CTGTGAC-----------------------CTGC
ACATACACATCCAGATGGCCAGTT-----------------------------------------------C
CTGCCTTAACTGATGACATTCCACCACAAAAGAAGTG--------------------AAAATGGCCTGTTCC
TGCCTTAAC---------------------------------------------------TGATGACATT--
------------------------------------------------------------------------
----------------------------------------------------------ATCTTGTGAAATTC
CTTCTC-CTGGCTCATCCTGGCTC-AA-----------AA-GCTCCCCTACTGAGCACCTTGTGACCCCCAC
TC-C--TGCCCGCCAGAGAACAA-CCCCCTTTGACTGTAATTTTCCTTTACCTACCCAAATCTTATAAAACG
GCCCCACCCCTATCTCCCTTTGCTGACTGTCTTTT-CAGACTCAGCCGGCCTGCAACCAGGTG----A--TT
AAAAGCTTTGTTGCTCACACAAAGCCTGTTTGGTGGTCTCTTCACACGGACGCGCA----------
>chr20_23764763_23765176_weakenh_SOLO_NANOG_TCF4_7down_+__chr20_23764763-23765176_+_/1-407
-GTCAGGACTCTGAGCCTAAGCTAAGCCATCATATCCTCTGTGAC-----------------------TTGC
AGGTACACATCCAGATTGCCATTT-----------------------------------------------C
CTGCCTTAACTGATGACATTCCACCACAAAAGAAGTG--------------------AAAATGGCCTGTTCC
TGCCTTAAC---------------------------------------------------TGAAGACATT--
------------------------------------------------------------------------
----------------------------------------------------------GTCTTGTGAAATTC
CTTCTC-CTGGCTCATCCTGGCTC-AA-----------AA-GCTCCCCTACCGAGCACCTTGTGACCCCCAC
TC-C--TGCCCACCAGAGAACAACCCCCCTTTGACTGTAATTTTCCTTTACCTACCCTAATCTTATAAAACA
GCCCCACCCC-ATCTCTCTTTGCTGACTCTCTTT--CAGACTCAGCCTGTCTGCATCCAGGTG----A--TT
AAAAGCTTTATTGCTCACACAAAGCCTGTTTAGTGGTCTCTTCACACAGACGCACATG-A------
>chr5_45112438_45112846_h3k27ac_EncodeRepressed_SOLO_C_7down_-__chr5_45112438-45112846_-_/1-407
TGTCAGGCCTCTGAGCCCAAGCTAAGCCATCATATCCTCTGTGAC-----------------------CTGC
ACGTACACATACAGATGGCCGGTT-----------------------------------------------C
CTGCCTTAACTGATGACATTCCACCACAAAAGAAGTG--------------------AAAATGGCCTGTTCC
TGCCTTAAC---------------------------------------------------TGATGATATT--
------------------------------------------------------------------------
----------------------------------------------------------ATATTGTGAATTTC
CTTCTC-CTGGCTCATCCTGGCTC-AA-----------AA-GCTCCCCTACTGAGCACCTTGTGA-CCCCAC
TC-C--TGCCCACCAGAGAAAAACCCCCCTTTGACTGTAATTTTCCTTTACCTACCCAAGTCTTATAAAACG
GTCCCACCCC-ATTTCCCTTCGCTGAGTCTCTTTT-CAGACTCAGCCTGCCTGCACCCAGGTG----A--TT
AAAAGCTTTATTGCTCACACAAAGCCTGTTTGGTGGTCTCTTCACACGGACGCGAGTG--------
>chr10_91301350_91307329_2503_ZNF534_EncodeRepressed_C_7down_-__chr10_91306922-91307329_-_/1-407
TGTCAGGCCTCTGAGCCCAAGCTAAGCCATCATATCCCCTGTGAC-----------------------CTGC
ATGTACACATCCAGATGGCCGGTT-----------------------------------------------C
CTGCCTTAACTGACGACATTCCACCACAAAAGAAGTG--------------------AAAATGGCCTGTTCC
TGCCTTAAC---------------------------------------------------TGATGACATT--
------------------------------------------------------------------------
----------------------------------------------------------ATCTTGTGAAATTC
CTTCTC-CTGGCTCATCCTGGCTC-CA-----------AA-GCTCCCCCACTGAGCACCTTGTGACCCCCAC
TC-C--TGCCCACCAGAGAACAA-CCCCCTTTGACTGTAATTTTCCTTTACCTTCCCAAATCTTATAAAATG
GCCCCACCCC-ATCTCCCTTTGCTGACTTTCTTTT-CAGACTCAGCCCTCCTGCAACCAGTTG----A--TT
AAAAGCTTTATTGCTCACACAAAGCCTGTTTGGTGGTCTCTTCACACGGATGCAAGTG--------
>chr2_192918303_192924835_2913_ZNF534_EncodeTxn_GRO3of7_7down_+__chr2_192918303-192918721_+_/1-399
-GTCAGGCCTCTGAGCCCAAGCTAAGCCATCATATCCCCTGTGAC-----------------------CTGC
ATGTACACATCCAGATGGCTGGTT-----------------------------------------------C
CTGCCTTAACTGATGACATTCCACCACAAAAGAAGTG--------------------AAAATGGCCTGTTCC
TGCCCTAAC---------------------------------------------------TGATGACATT--
------------------------------------------------------------------------
----------------------------------------------------------ACCTTGTGAAATTC
CTTCTC-CTGGCTCATCCTGGCTC-AA-----------AA-GCTCCCCTGCTGAGCACCTGGTGACCCCCAC
CC-C--TGCCCACCAGAGAATAA-CCCCCCTT--------TTTTCCTTTACCTACCCAAATCTTATAAAACA
CCCCATCCCT-ATCTCCCTTCGCTGACTCTCTTTT-CAGACTCAGCCCTCCTGCACCCAGGTG----A--TT
AAAAGCTTTATGGCTCACACAAAGCCTGTTTGGTGGTCTCTTCACACGGACACAAGTG-A------
>chr3_32460939-32466915_3206_1_EncodeRepressed_GRO2of7__chr3_32466510-32466915_-_/1-405
TGTCAGGCCTCTAAGCCCAAGCTAAGCCATCATATCCCCTGTGAC-----------------------CTGC
ACGTACACATCCAGATGGCCAGTT-----------------------------------------------C
CTGCCTTAACTGATGACATTCCACCACAAAAGAAGTG--------------------AAAATGGCCTGTTCC
TGCCTTAAC---------------------------------------------------TGATGATATT--
------------------------------------------------------------------------
----------------------------------------------------------ATCTTGAGAAATTC
CTTCTC-CTGGCTCATCCTGGCTC-AA-----------AA-GCTCCCCTACTGAGCACCTTGTGACCCCCAC
TC-C--TGCCCGCCAGAG---AACCCCCCTTTGACTGTAATTTTCCTTTACCTACCCAAATCTTATAAAACG
GCCCCACCCC-ATCTTCCTTCGCTGACTCCCTTTT-CGGACTCAGCCCGCCTGCACCCAGGTG----A--TT
AAAAGCTTTATTGCTCACACAAAGCCTGTTTGGTGGTCTCTTCACACGGACGCACATG--------
>chr16_7814737_7820397_4211_1_EncodeRepressed_GRO3of7_7down_+__chr16_7814737-7815094_+_/1-357
-GTCAGGCCTCTGAGCCCAAGCTAAGCAATCATATCCCCTGTGGC-----------------------CTGC
ATGTACACATCCAGCTGGCCGGTT-----------------------------------------------C
CTGCATTAACTGA-----------------------------------------------------------
---------------------------------------------------------------TGACATT--
------------------------------------------------------------------------
----------------------------------------------------------GTCTTGTGAAATTC
CTTCTC-CTGGCTCATCCTGGCTC-AA-----------AA-GCTCCCCTACTGAGCACCTTGTGACCCCCAC
T--C--TGCCTGCCAGAGAACAACCCCCCTTTGACTGTAATTTTCCTTTATGTACCCAAATCCTATAAAACG
GCCCCACCCCTATCTCCCTTCACTGACTCTCTTTT-CGGACTCAGCCCACCTGCACCCAGGTG----A--TT
AAAAGCTTTATTGCTCACACAAAGCCTGTTTGGTGGTCTCTTCACACGGACACGCATG-A------
>chr12_8812977_8813333_h3k27ac_EncodeRepressed_SOLO_7down_+__chr12_8812977-8813333_+_/1-356
-GTCAGGCCTCTGAGCCCAAGCTAAGCCATCATATCTCCTGTGGC-----------------------CTGC
ACGTACACATCCAGATGGCCGGTT-----------------------------------------------C
CTGCCTTAACTGA-----------------------------------------------------------
---------------------------------------------------------------TGACATT--
------------------------------------------------------------------------
----------------------------------------------------------GTCTTGTGAAATTC
CTTCTC-CTGGCTCATCCTGGCTC-AA-----------AA-GCTCCCCTACTGAGCACCTTGTGACCCCCAC
T--C--TGCCCGCCAGAGAACAACCCCTCTTTGACTGTAATTTTCCTTTACCTACCCGAATCCTATAAAACG
ACCCCACCCC-ATCTCCCTTCACTGACTCTCTTTT-CGGACTCAGCCCACCTGCACCCAGGTG----A--TT
AAAAGCTTTATTGCTTACACAAATCCCGTTTGGTGGTCTCTTCACACGGACGCACATG-A------
>chr10_116480675_116486518_4892_ZNF534_ZNF90_KAP1_EncodeTxn_7down_+__chr10_116480675-116481083_+_/1-408
-GTCAGGCCTCTGAGCCCAAGCTAAGCCATCATATCCCCTGTGAC-----------------------CTGC
ACGTACACATCCAGATGGCTGGTT-----------------------------------------------C
CTGCCTTAACTGATGACATTCCACCACAAAAGAAGTG--------------------AAAATGCCCTGTTCC
TGCTTTAAC---------------------------------------------------TGATGACATT--
------------------------------------------------------------------------
----------------------------------------------------------GTCTTGTGAAATTC
CTTCTC-CTGGCTCATCCTGGCTC-AA-----------AA-GTTCCCCTACTGAGAACCCTGTGACCCCCAC
T--C--TACCCGCTAGAGAACAACCCCCCTTTGACTGTAATTTTCTTTCACCTACCCAAATCCTATAAAACG
GTCCCACCCCTATCTCCCCTCACTGACTCTCTTTT-CGGACTCAGCCCACCTGCACCCAGGTG----A--TT
AAAAGCTTTATTGCTCACACAAAGCCTGTTTGATGGTCTCTTTACACGGACACGCATG-A------
>chr12_8804879_8810576_3190_ZNF534_k4me3_weakenh_NANOG_GRO1of7_7down_+__chr12_8804879-8805281_+_/1-402
-GTCAGGCCTCTGAGCCCAAGCTAAGCTATCATATCCCCTGTGAC-----------------------CT--
----ACACATCCAGGTGGCTTGTT-----------------------------------------------C
CTGCCTTAACTGATGACATTCCACCACAAAAGAAGTG--------------------AAAATGGCCTGTTCC
TGCCTTAAC---------------------------------------------------TGATAACATT--
------------------------------------------------------------------------
----------------------------------------------------------GTCTTATGAAATTC
CTTCTC-CTGGCTCACCCTGGCTC-AA-----------AA-GCTCCCCTACTGAGCACCTTGTGACCCCCAT
T--A--TGCCCGCCAGAGAACAACTCCCCTTTGACAGTAATTTTCCTTTACCTACCCAAATCCTATAAAACG
GCCCCACCCCTATCTCCCTTCACTGACTCTCTTTT-CGGACTCAGCCCACCTGCACCCAGGTG----A--TT
AAAAGCTTTATTGCTCACACAAAGCCTGTTTGGTGGTCTCTTCACATGGACGTGCATG-A------
>chr11_102904000_102909908_3326_ZNF534_ZNF90_KAP1_EncodeRepressed_GRO4of7_C_7down_-__chr11_102909501-102909908_-_/1-407
TGTCAGGCCTCTAAGCCCAAGCTAAGCCATCATATCCCCTGTGAC-----------------------CTGC
ACGTACACAACCAGATGGCCGGTT-----------------------------------------------C
CTGCCTTAACTGATGACATTCCACCACAAAAGAAGTG--------------------AAAATCATCTGTTCC
TGCCTTAAC---------------------------------------------------TGATGACATT--
------------------------------------------------------------------------
----------------------------------------------------------CTCTTGTGAAATTC
CTTCTC-CTGGCTCATCCTGGCTC-AA-----------AA-ACTCCCCTACTGAGCACCTTGTGACCCCCAC
TC-C--TACCCGCCAGAGAACAA--CCCCTTTGACTGTAATTTTCCTTTACCTACCCAAATCCTATAAAACG
GCCCCACCTCTATCTCCTTTCACTGACTCTCTTTT-CAGACTCAGCCCACCTGCACCCAGGTG----A--TT
AAAAGCTTTATTGCTCACACAAAGCCTGTTTGGTGGTCTCTTCACACAAACGTGCGTG--------
>chr13_48056344_48062289_3125_ZNF534_ZNF90_KAP1_EncodeTxn_NANOG_7down_+__chr13_48056344-48056764_+_/1-407
-GTCAGGCTTCTGAGCCCAAGCTAAGCCATCATATCCCCTGTGAC-----------------------CTGC
ACGTACACATCCAGATGGCCAGTT-----------------------------------------------C
CTGCCTTAACTGATGACATTCCACCGCAAAAGAAATG--------------------AAAATGGCCTGTTCC
TGCCTTAAC---------------------------------------------------TGATGACATT--
------------------------------------------------------------------------
----------------------------------------------------------ATCTTGTGAAATTC
CTTCTC-CTGGCTCATCCTGGCTC-AA-----------AA-GCTCCCCTACTGAGCACCTTGTGACCCCCAC
TC-C--TGCCCGCCAGAGAACAAGCCCCCTTTGACTGTAATTTTCCTTTACCTACCCAAATC--ATAAAATG
GCCCCACCCCTATCTCCCTTCACTGACTCTCTTTT-CGGACTCAGCCCGCCTGCACCCAGGTG----A--TT
AAAAGCTTTATTGCGCACACAAAGCCTGTTTGGTGGTCTCTTCACACAGACGTGCATG-A------
>chr13_77933223_77939379_1838_ZNF534_ZNF90_KAP1_EncodeTxn_GRO3of7_C_7down_-__chr13_77938980-77939379_-_/1-399
TGTCAGGCCTTTGAGCCCAAGCTAAGCCATCATATCCCCTGTGAC-----------------------CTGC
ACGTACACATCCAGATGGCCAGTT-----------------------------------------------C
CTGCCTTAACTGATGACATTCCACCACAAAAGAAATG--------------------AAAATGGCCTGTTCC
TGCCTTAAC---------------------------------------------------TGATGACATT--
------------------------------------------------------------------------
----------------------------------------------------------ATCTTGTGAAATTC
CTTCTC-CTG----------GCTC-AA-----------AA-GCTCCCCTACTGAGCACCTTGTGACCCCCAC
TC-C--TGCCTGCCAGAGGACAACCCCCCTTTGACTGTAATTTTCCTTTACCTACCCAAATCTTATAAAATG
GCCCCACCCCTATCTCCCTTTACTGACTCTCTTTC-TGGACTCAGCCCACCTGCACCCAGGTG----A--TT
AAAAGCTTTATTGCTCACACAAACCCTGTTTGGTGGTCTCTTCACACTGACGTGCATG--------
>chr13_81866095_81872431_2976_ZNF534_ZNF90_KAP1_EncodeRepressed_GRO3of7_7down_+__chr13_81866095-81866504_+_/1-409
-GTCAGGCCTCTGAGCCCAAGCTAAGCCATCATATCCCCTGTGAC-----------------------ATGC
ACGTATACATCCAGATGGCTGGTT-----------------------------------------------C
CTGCCTTAACTGATGACATTCTACCACAAAAGAAATG--------------------AAAATGGCCTGTTCC
TGCCTTAAC---------------------------------------------------TGATGACACT--
------------------------------------------------------------------------
----------------------------------------------------------ATCTTGTGAAATTC
CTTCTC-CTGGCTCATCCTGGCTC-AA-----------AA-GCTCCCCTTCTGAGCACCTTGTGACCCCCAC
TC-C--TGCCCGCCAGAGAACAACCCCCCTTTGACTGTAATTTTCCTTTACCTACCCAAATCTTATAAAATG
GCCCCAACCCTATCTCCCTTCACTGACTCTCTTTT-TGGACTCAGCCCACCTGCACCCAGGTG----A--TT
AAAAGCTTTATTGCTCACACAAAGCCTGTTTGGTGGTCTCTTCACATGGATGTGCATG-A------
>chr6_148639772_148645508_4451_ZNF534_KAP1_EncodeRepressed_NANOG_7down_+__chr6_148639772-148640179_+_/1-406
-GTCAGGCCTCTGAGCCCAAGCTAAGCCATCATATCCCCTGTGAC-----------------------CTGC
ACGTACACATCCAGATGGCCGGTT-----------------------------------------------C
CTGCCTTAACTGATGACATTCCACCACAAAAGAAGTG--------------------AAAATGGCCTGTTCC
TGCCTTAAC---------------------------------------------------TGATGACATT--
------------------------------------------------------------------------
----------------------------------------------------------GTCTTGTGAAATTC
CTTCTC-CCGGCTCATCCCGGCTC-AG-----------AA-GATCCCCTACTGAGCACCTTGTGACCCCCAC
TC-C--TGCCCGCCAGAGAACAACCCCCCTTTGACTGTAATTTTCCTTTACCTACCCAAATCTTATAAAACG
GCCCCACCCC-ATCTCTCTTCACTGACTC--TTTT-TGGACTCAGCCCGCCTGCACCCAGGTG----A--TT
AAAAGCTTTATTGCTCACATAAAGCCTGTTTGGTGGTCTCTTCACACAGACGTGCATG-A------
>chr4_133263579_133268907_3428_1_k27ac_EncodeTxn_C_7down_-__chr4_133268509-133268907_-_/1-398
TGTCAGGCCTCTGAGCCCAAGCTAAGCCATCACATCCCCTGTGAC-----------------------CTGC
ACGTACACATCCAGATGGCCGGTT-----------------------------------------------C
CTGCCTTAGCTGATGACATTCCACCACAAAAGAAGTG--------------------AAAATGGCCTGTTCC
TGCCTTAAC---------------------------------------------------TGATGACATT--
------------------------------------------------------------------------
----------------------------------------------------------ATCTTGTGAAATTC
CTTCTT-CTCACTCATCCTGGCTT-AA-----------AA-GCTCACCTACTGAGCACATTGTGACCCCCAC
TC-C--TGCCTGCCAGAGAACAACCCCCCTTT----------TTCCTTTACCTACCCAAATCCTATAAAACG
GCCCCACCCCTATCTCCCTTCCCTGACTCTCTTTT-CGGACTCAGCCTGCCTGCACCCATGTG----A--TT
AAAAG-TTTATTGCTCACACAAAGCCTGTTTGGTGGTCTCTTCACACAGACGCGCATG--------
>chr2_208893768_208905467_2916_ZNF534_EncodeRepressed_GRO5of7_GRO6of7_GRO7of7_7down_+__chr2_208893768-208894167_+_/1-399
-GTCAGGCCTCTGAGCCTAAGCTAAGCCATAATATCCCCTGTGAC-----------------------CTGC
ACGTACACATCCAGATGGCTGGTT-----------------------------------------------C
CTGCCTTAACTGATGACATTCCAACACAAAAGAAGTG--------------------AAAATGGCTTGTTCC
TACCTTAAC---------------------------------------------------TGATGACATT--
------------------------------------------------------------------------
----------------------------------------------------------ATCTTGCGAAATTT
CTTCTC-CTGGCTCATCCTGGCTC-AA-----------AA-GCTCCCCTACTGAACACCTTGGGACCCCTAC
TC-C--TGCCCGCCAGACCACAACCCCCCTTT----------TTCCTTTACATACCCAAATCCTATAAAACG
GCCCCACCCCTATCTCCCTTCACTGACTCTCTTTT-CAGACTCAGCCAGCCTGCACCCAGGTG----A--TT
AAAAGCTTTATTGCTCACACAAAACCTGTTTGGTGGTCTCTTCACACAGACGCGCATG-A------
>chr5_15702738_15703151_weakenh_SOLO_C_7down_-__chr5_15702738-15703151_-_/1-409
TGTCAGGCCTCTGAGCCCAAGCTAAGCCATCATATCCCCTGTGAC-----------------------CTGC
ACATACACATCCAGATGGCTGGTT-----------------------------------------------C
CTGCCTTAACTGATGACATTCCACCACAAAAGAAACG--------------------AAAATGGCCTGTTAC
TGCCTTAAC---------------------------------------------------TGATGACGTT--
------------------------------------------------------------------------
----------------------------------------------------------ATCTTGTGAAATTC
CTTCTC-CTGGCTCATCCTGGCTC-AG-----------AA-GCTCCCCTACTGAGCACCTTGTGACCCCCAC
TC-C--TGCCCGCCAGAGAACAACCCCCCTTTGACTGTAATTTTCCTTTACCTACCCAAATCTTATAAAACG
GCCCCACCCCTATCTCCCTTGGCTGACTCTCTTTT-CGGACTCAGCTCGCCTGCACCCAGGTG----A--TT
AAAAGCTTTATTGCTCACACAAAGCCTGTTTGGTGGTCTCTTCACATGGACGCGCATG--------
>chr4_63984936_63985345_EncodeTxn_SOLO_C_7down_-__chr4_63984936-63985345_-_/1-409
TGTCAGGCCTCTGAGCCCAAGCTAAGCCATCATATCCCCTGTGAC-----------------------CTGC
ACATACACATCCAGATGGCGGGTT-----------------------------------------------C
CTGCCTTAACTGATGACATTCCACCACAAAAGAAATG--------------------AAAACGGCCTGTTCC
TGCCTTAAC---------------------------------------------------TGATGACATT--
------------------------------------------------------------------------
----------------------------------------------------------ATCTTGTGAAATTC
CTTCTC-CTGGCTCATTCTGGCTC-AA-----------AA-GCTCCCCTAATAAGCACCTTGTGACCCCCAC
TC-C--TGCCCGCCAGAGAACAACCCCGCTTTGACTGTAATTTTCCTTTATCTACCCAAATCTTATAAAACG
GCCCCACCCCTACCTCCCTTAGCTGACTCTCTTTT-CGGACTCAGCCCGCTTGCACCCAGGTG----A--TT
AAAAGCTTTATTGCTCACACAAAGCCTGTTTGGTGGTCTCTTCACACAGACGCGCATG--------
>chr4_154918329_154924563_2955_ZNF534_KAP1_EncodeTxn_GRO3of7_C_7down_-__chr4_154924155-154924563_-_/1-408
TGTCAGGCCTCTGAGCCCAAGCTAAGCCATCATATCCCCTGTGAC-----------------------CTGC
ACATACACATCCAGATGGCTGGTT-----------------------------------------------C
CTGCCTTAACTGATGACATTTCACCACAAAAGAAATG--------------------AAAATGGCCTGTTCC
TGCCTTAAC---------------------------------------------------TGATGACATT--
------------------------------------------------------------------------
----------------------------------------------------------ATCTTGTGAAATTC
CTTCTC-CTGGCTCATCCTGGCTC-AA-----------AA-GCTCCCCTACTGAGCACCTTGTGACCCCCAC
TC-C--TGCCCGCCAGAGAACAACCCCCCTTTGACTGTAATTTTCCTTTACCTACCCAAATCTTATAAAATG
GCCCCACCCC-ATCTCCCTACGCTGACTCTCTTTT-CGGACTCAGCACGCCTGCACCCAGATG----A--TT
AAAAGCTTTATTGCTCACACAAAGCCTGTTTGGTGGTCTCTTCACACGGACATGCTTG--------
>chr12_60951268_60957619_3267_ZNF534_EncodeTxn_GRO5of7_GRO6of7_GRO7of7_C_7down_-__chr12_60957216-60957619_-_/1-403
-GTCAGGCCTCTGAGCCCAAGCTAAACTATCATATCCCCTGTGAC-----------------------GTGC
ACATACACATCCAGACGGCCAGTG-----------------------------------------------C
CTGCCTTAATTGATGACATTCCACCACAAAAGAAATG--------------------AAAATGGCCTGTTCC
TGCCTTAAC---------------------------------------------------TGATGACATT--
------------------------------------------------------------------------
----------------------------------------------------------ATCTTGTGAAATTC
CCTCTC-CTGGCTCATCCTGGCTC-AA-----------AA-GCTCCCCTACTGAGCACCATGTGACCCCCAC
TC-C--TGCCCACCAGAGAACAA--CCCCTTTGACT--AATTTTCCTTTACCTACCCAAATCCTATAAAACA
GCCCCACCCCTATCTCCCTCCACTGACTCTCTTTT-CGGACTCAGCCTGCCTGCACCCAGGTG----A--TT
AAAAGCTTTATTGCTCACAC-AAGTCTGTTTGGTGGTCTCTTCACATGGATGTGCATG--------
>chrX_96624025_96630448_3323_ZNF534_KAP1_EncodeRepressed_GRO3of7_7down_+__chrX_96624025-96624427_+_/1-402
-GTCAGGCCTCTGAGCCCAAGCTAAGTCATCATATCCCCTGTGAC-----------------------CTGC
ACGTACACATCCAGATGACTGGTT-----------------------------------------------C
CTGCCTTAACTGATGACATTCTACCACAAAAGAAATG--------------------AAAATGGCCTATTCC
TGCCTTAAC---------------------------------------------------TGATGACATT--
------------------------------------------------------------------------
----------------------------------------------------------ATCTTGTGAAATTC
CTTCTC-CTGGCTCATCCTGGCTC-AA-----------AA-GCTCCCCTATTGAACACCTTGTGACCCCCAC
TC-C--TGCCCACCAGAGAACAA--CCCCTTTGACTGTAATTTTCCTTTACCTACCCAAATCCTGTAAAACG
GCCCCACCCC-ATCTCCCTCTGCTGACTCT----T-CGGACTCAGTCTGCCTGCACCCAGGTG----A--TT
AAAAGCTTTATTGCTCACACAAAGCCTGTTTGGTGGTCTCTTCACACAGACGCGCATG-A------
>chrX_99158722_99165186_3398_ZNF534_EncodeRepressed_C_7down_-__chrX_99164787-99165186_-_/1-399
TGTCAGGCCTCTGAGCCCAAGCTAAGCCATCATATCCCCTGTGAC-----------------------CTGC
ACATACACATCCAGATGGCTGGTT-----------------------------------------------C
CTGCCTTAACTGATGACATTCCACCACAAAAGAAAGG--------------------AAAATGGCCTGTTCC
TGCCTTAAC---------------------------------------------------TGATGACATT--
------------------------------------------------------------------------
----------------------------------------------------------ATCTTGTGAAATTC
CTTCTC-CTGGCTCATCCTGGCTC-AA-----------AA-GCTCCCCTACTGTGCACCTTGTGACCCCCAC
TC-C--TGCCTGCCAGAGAACAATCCCCCTT----------TTTCTTTTACCTACCCAAATCCTATAAAACG
GCCCCACCCCTATCTCCCTTTGCTGACTCTCTTTT-CGGACTCAGTCTGCCTGAACCCAGGTG----A--TG
AAAAGCTTTATTGCTCACACAAAGCCTGTTTGGTGGTCTCTTCACACGGATGCGCATG--------
>chr4_20629771_20635978_4427_ZNF534_ZNF90_KAP1_EncodeRepressed_NANOG_C_7down_-__chr4_20635569-20635978_-_/1-409
TGTCAGGCCTCTGAGCCCAAGCTAAGCCATCATATCCCCTGTGAC-----------------------CTGC
ACGTACACATCCAGATGGCCGGTT-----------------------------------------------C
CTGCCTTAACTAATGACATTCCACCACAAAAGAAATG--------------------AAAATGGCCTGTTCC
TGCCTTAAC---------------------------------------------------TGATGACATT--
------------------------------------------------------------------------
----------------------------------------------------------ATCTTGTGAAATTC
CTTCTC-CTGGCTCATCCTGGCTC-AA-----------AA-GCTCCCCTACTGAGCACCTTGTGACCCCCAC
CC-C--TGCCTGCCAGAGAACAACCCGGCTTTGACTGTAATTTTCCTTTACCTATCCAAATCTTATAAAACG
GCCCCACCCCTATCTCCCTTCGCTGACTCTCTTTT-CAGACTCAGCCCGCCTGCACCCAGGTG----A--TT
AAAAGCTTTATTGCTCACACAAAGCCTGTTTGATGGTCTCTTCACATGGATGTGTATG--------
>chr14_84500250_84505973_4521_KAP1_EncodeTxn_NANOG_GRO4of7_C_7down_-__chr14_84505565-84505973_-_/1-408
TGTCAGGCCTCTGAGCCCAAGCTAAGCCATCACATCCCCTGTGAC-----------------------CTGC
ACGTACACATCCAGATGGCCGGTT-----------------------------------------------C
CTGCCTTAACTGATGACATTCCACCACAAAAGAAGTG--------------------AAAATGGCCTGTTCC
TGCCTTAAC---------------------------------------------------TGATGACATT--
------------------------------------------------------------------------
----------------------------------------------------------GTCTTGTGAAATTC
CTTCTC-CTGGCTCATCCTGGCTC-AA-----------AA-GCTCCCCTACTGAGCACCTTGTGACC-CCAC
TC-C--TGCCTGCCAGAGAACAACCCCCCTTTGACTGTAATTTTCCTTTACCTATCCAAATCTTATAAAATG
GCCCCACCCCTATCTCTCTTCACTGACTCTCTTTT-CAGACTCAGCCTGCCTGCACCCAGGTG----A--TT
AAAAGCTTTATTGCTCACACAAAGTCTGTTTGGTGGTCTCTTTACACGGATGCGCATG--------
>chr5_124497035_124502739_4482_ZNF534_KAP1_TSSflanking_NANOG_44108_GRO1of7_7down_+__chr5_124497035-124497443_+_/1-408
-GTCAGGCCTCTGAGCCCAAGCCAAGCCATCATATCCCCTGTGAC-----------------------CTGC
ACGTACACATCCAGATGGTCAGTT-----------------------------------------------C
CTGCCTTAACTGATGACATTCCACCACAATAGAAGTG--------------------AAAATGTCCTGTTCC
TGCCTTAAC---------------------------------------------------TGATGACATT--
------------------------------------------------------------------------
----------------------------------------------------------GTCTTGTTAAATTC
CTTCTC-TTGGCTCATCCTGGCTC-AC-----------TA-GCTCCCCTACTGAGCACCTTGTGACC-CCCA
CT-C--TGCCCGCCAGAGAACAACCCCCCTTTGACTGTAATTTTCCCTTACCTACCCAAATCTTATAAAACG
GCCCCACCCCTATCTCCCTTCGCTGACTCTGTTTT-CAGACTCACCCTGCCTGCACCCAGGTG----A--TT
AAAAGCTTTATTGCTCACACAAAGCCTGTTTAGTGTTCTCTTCATACGGATGTGCATG-A------
>chrX_16044720_16050414_4804_ZNF534_ZNF90_KAP1_EncodeTxn_chimeric_GRO3of7_C_7down_-__chrX_16050016-16050414_-_/1-398
TGTCAGGCCTCTGAGCCCAAGCTAAGCCATCATATCCCCTGTGAT-----------------------TTGC
ACGTACACATCCAGATCGCCGGTT-----------------------------------------------C
CTGCCTTAACTGATGACATTCCACCACAAAAGAAGTG--------------------AAAATAGCCTGTTCC
TGCCTTAAC---------------------------------------------------TGATGACATT--
------------------------------------------------------------------------
----------------------------------------------------------GTCTTGTGAAATTC
CTTCTC-CTGGCTCATCCTGGCTC-AA-----------AA-GCTCCCCCACTGAGTACCTTGTGACCCCCAC
TC-C--TGCCCGCCAGAGAACAACCCCCCTT----------TTTCCTTTACCTACCCAAATCCTATAAAATG
GCCCCAACCC-ATCTCCCTTTGCTGACTCTCTTTT-CAGACTCAGCCCGCCTGCACCCAGGTG----A--TT
AAAAGCTTTATTATTCACACAAAGCCTGTTTGGTGGTCTCTTCACATGGACGCACATG--------
>chr2_146539893_146540292_h3k27ac_enh_SOLO_NANOG_44108_SMAD11_TCF4_7down_+__chr2_146539893-146540292_+_/1-398
-GTCAGGCCTCTGAGCCCAAGCTACGCCATCATATCCCCTGTGAC-----------------------CTGC
ACGTACACATCCAGGTGGCCGGTT-----------------------------------------------C
CTGCCTTAACTGATGACATTCCACCACAAAAGAAATG--------------------AAAATGGCCTGTTCC
TGCCTTAAC---------------------------------------------------TGATGGCATT--
------------------------------------------------------------------------
----------------------------------------------------------ATCTTGTGAAATTC
CTTCTC-CTGGCTCATCCTGGCTC-AA-----------AA-GCTCCCCTACTGAGCACCTTGTGACGCCCAC
TC-C--TGCCTGCCAGAGAACAACCCCCCTT----------TTTCCTTTACCTACCCAAATCCTATAAAACG
GCCCCACCCC-ATCTCCCTTTGCTGACTCTCTTTT-CAGACTCAGCCCGCCTGCACCCAGGTG----A--TT
AAAAGCTTTATTGTTCACACAAAGCCTGTTTGGTGGTCTCTTCACATGGACGCGCATG-A------
>chr11_25579395_25579817_enh_SOLO_NANOG_SMAD11_C_7down_-__chr11_25579395-25579817_-_/1-396
TGTCAGACCTCTGAGCCCAAGCTAAGCCATCATATCCC--GTGAT-----------------------TTGC
ACGTACACATCCAGATGGCCAGTT-----------------------------------------------C
CTGCCTTAACTGATGACATTCCACCACAAAAGAAATG--------------------AAAATGGCCTGTTCC
TGCCTTAAT---------------------------------------------------TGATGACATT--
------------------------------------------------------------------------
----------------------------------------------------------ATCTTGTGAAATTC
CTTCTC-CTGGCTCATCCTGGCTC-AA-----------AA-GCTCCCCTACTGAGCACCTTGTGACCCCCAC
TC-C--TGCCTGCCAGAGAACAACCCCCCTT----------TTTCCTTTACCTACCCAAATCCTATAAAACG
GCCCCACCCC-ATCTCCCTTCGCTGACTCTCTTTT-CAGACTCAGCCCGCCTGTACGCAGGTG----A--TT
AAAAGCTTTATTGCTCACACAAAGCCTGTTTGGTGGTCTCTTCACACGGACACGCATG--------
>chr3_20976906_20977305_EncodeTxn_SOLO_NANOG_SMAD11_TCF4_C_7down_-__chr3_20976906-20977305_-_/1-397
TGTCAGGCCTCTGGGCCCAAGCTAAGCCATCATATCCCCTGTGAC-----------------------CTGC
ACGTACACATCCAGATGGCCGGTT-----------------------------------------------C
CTGCCTTAACTGATGACATTCCACCACAAAAGAAGTG--------------------AAAATGGCCTGTTCC
TGCCTTAAC---------------------------------------------------TGA-GACATT--
------------------------------------------------------------------------
----------------------------------------------------------ATCTTTTGAAATTC
CTTCTC-CTGGCTCATCCTGGCTC-AA-----------AA-GCTCCCCTACTGAGCACTTTGTGACCCCCAT
TC-C--TGCCCACCAGAGAACAACCCCCCTT----------TTTCCTTTACCTACCCAAATCCTATAAAACG
GCCCCACCCC-ATCTCCCTTGGCTGACTCTCTTTT-CAGACTCAGCCCGCCTGCACCCAGGTG----A--TC
AAAAGCTTTATTGCTCACACAAAGCCTGTTTGGTGGTCTCTTCACATGCTCGCGCATG--------
>chr11_94345725_94351415_4087_ZNF90_KAP1_EncodeTxn_7down_+__chr11_94345725-94346118_+_/1-393
-GTCAGGCCTCTGAGCCCAAGCTAAGCCATCATATCCCCTGTGAC-----------------------CTGC
ATGTACACATCCAGATGGCCAGTT-----------------------------------------------C
CTGCCTTAACTGATGACATTCCACCACAAAAGAAATG--------------------AAAATGGCCTGTTCC
TGCCTTAAC---------------------------------------------------TGATGGCATT--
------------------------------------------------------------------------
----------------------------------------------------------ATCTTGTGAAATTC
CTTCTC-CTGGCTCATCCTGGCTC-AA-----------AA-GCTCCCCTACTGAGCACCTTGTGACCCCCAT
TC-C--TGCCCGCCAGAGAACAACCCCCCTT----------TTTCCTTTACCTACCCAAATCCTATAAAACG
GTCCCACCCT-ATCTCCCTTTGCTGACTCTCTTTT-CGGACTCAACCTGCCTGCACCCAGGTG----A--TT
AAAAGCTTTATTGCTCACACAAAGCCTGCTTGGTGGTCTCTTCAAATGGACGTG------------
>chr4_134012212_134018380_1805_ZNF534_KAP1_EncodeTxn_NANOG_GRO3of7_7down_+__chr4_134012212-134012620_+_/1-397
-GTCAGGCCTCTGAGCCCAAGCTAAGCCATCATATCCCCTGTGAC-----------------------CTGC
ACGTACACACTCAGATGGCCAGTT-----------------------------------------------C
CTGACTTAACTGATGACATTCCACCACAAAAGAAGTG--------------------AAAATGGCCTGTTCC
TGCCTTAAC---------------------------------------------------TGATGACATT--
------------------------------------------------------------------------
----------------------------------------------------------GTCTTGTGAAATTC
CTTCTC-CTGGCTCATCCTGGCTC-AA-----------AA-GCT-CCCTACTGAGCACCTTGTGACACCCAC
TC-C--TGCCCGCCAGAGAACAGCCCCCCTT----------TTTCCTTTACCTGCCCAAGTCCTGTAAAACG
GTCCCACCCT-ATCTCCCTTCGCTGACTCTCTTTT-TGGACTCAGCCCGCCTGCACCCAGGTG----A--TT
AAAAGCTTTATTGCTCACACAAAGCCTGTTTGGTGGTCTCTTCACATGGACATGCATG-A------
>chr3_109176402_109176803_EncodeTxn_SOLO_C_7down_-__chr3_109176402-109176803_-_/1-399
TGTCAGGCCTCTGAGCCCAAGCTAAGCCATCATATCCCCTGTGAC-----------------------CTGC
AGGTAAACATCCAGATGGCCGGTT-----------------------------------------------T
CTGCCTTAACTGATGACATTCCGCCACAAAAGAAGTG--------------------AAAATGGCCTATTCC
TGCCTTAAC---------------------------------------------------TGATGACATT--
------------------------------------------------------------------------
----------------------------------------------------------ATCTTGTGAAATTC
CTTCTC-CTGGCTCATCCTGGCTC-AA-----------AA-GCTCCCCTACTGAGCACCTTGTGACCCCCAT
TC-C--TGCCCCCCAGAGAACAACCCCCCTTT----------TTCCTTTACCTACCCAAATCCTATAAAACA
GCCCCACCCCTATCTCCCTTCGCTGACTCTCTTTT-CGGACTCAGCCCGCCTGCACCCAGGTG----A--TT
AAAAGCTTTATTGCTCACACAAAGCCTGTTGGGTGGTCTCTTCACACGGACGCACAT--A------
>chr13_110486602_110486998_enh_SOLO_NANOG_C_7down_-__chr13_110486602-110486998_-_/1-394
TGTCAGGCCTCTGAGCCCAAGCTAAGCAATCATATCCCCTGTGAC-----------------------CTGC
ACGTACACATCCAGATGGCCGGTT-----------------------------------------------T
CTGCCTTAACTGATGACATTCCACCACAAAAGAAGTG--------------------AAAATGGCCTGTTCC
TGCCTTAAC---------------------------------------------------TGATGACATT--
------------------------------------------------------------------------
----------------------------------------------------------ATCTTGTGAAATTC
CTTCTC-CTGGCTCAGCCTGGCTC-AA-----------AA-GCTCCCCTACTGAGCACCTTGTGACCCCCAC
TC-C--TGCCCGCCAGAGAACAACCCCCCTTT----------TTCCTTTACCTACCCAAATCCTATAAAACG
GCCCCACCCCTATCTCCCTTCGCTGACTCTCTTTT-CAGACTCAGCCTGCCTGCACCCAGGTG----A--TT
AACAGCTTGATTGCTCACACAAAGCCTGTTTGGTGGTCTTTTCACACGGACGC-------------
>chr12_99715182_99721737_2820_1_k27ac_EncodeTxn_7down_+__chr12_99715182-99715589_+_/1-406
-GTCAGGCCTC-GAGCCCAAGCTAAGCCATCATATCCCCTGTAAC-----------------------CTGC
ACGTACACATCCAGATGGCCAGTT-----------------------------------------------C
CTGCCTTAACTGATGACATTCCACCATAAAAGAAGTG--------------------AAAATGGCCTGTTCC
TGCCTTAAC---------------------------------------------------TGATGACATT--
------------------------------------------------------------------------
----------------------------------------------------------GTCTTGTGAAATTC
CTTCTC-CTGGCTCATCCTGACTC-AA-----------AA-GCTCCCCTACTGAGCACCTTGTGACCCCCAC
TC-C--TGCCCACCAGAGAACAATTCCCCTTTGACTGTAATTTTCCTTTACCTACCCAAATCTTATAAAACG
GCCCCACCCCTATCTCCCTTCGCTGACTC--TTTT-CGGACTCAGCCCGCCTGCACCCAGGTG----A--TT
AAAAGCTTTATTGCTCACACAAAGCCAGTTTGGTGGTCTCTTCACACGGATGCGCATG-A------
>chr11_133626775_133632692_3454_ZNF534_EncodeTxn_GRO4of7_7down_+__chr11_133626775-133627185_+_/1-407
-ATCAGGCCTCTGAGCCCAAGCTAAGCCATCATATCCCCTGTGAC-----------------------CTGC
ACGTACACATCCAGATGGCCAGTT-----------------------------------------------C
CTGCCTTAACTGATGACATTCCACCA-AAAAGAAATG--------------------AAAATGGCCTGTTCT
TGCCTTAAC---------------------------------------------------TGATGACATT--
------------------------------------------------------------------------
----------------------------------------------------------ATCTTGTGAAATTC
CTTCTC-CTGGCTCATCCTGGCTC-AA-----------AA-GCTCCCCTACTGGGCACCTTGTGACCCCCAC
TC-C--TGCCCACTAGAGAGAAA-CCCCCTTTGACTGTAATTTTCCTTTACCTACCCAAATCTTATAAAACA
TCCCCACTCCTATCTCCCTTCGCTGACTCTCTTTT-CGGACTCAGCCCGCCTGCACCCAGGTG----A--TT
AAAAGCTTTATTGTTCACACAAAGCCTGTTTGGTGGTCTCTTCACATGGACGTGCATG-A------
>chr3_141204901_141211729_3245_ZNF534_EncodeTxn_GRO3of7_7down_+__chr3_141204901-141205306_+_/1-405
-GTCAGGCCTCTGAGCCCAAGCTAAGCCATCATATCCCCTGTGAC-----------------------CTGC
ACGTACACATCCAGATGGCCAGTT-----------------------------------------------C
CTGCCTTAACTGATGACATTCCACCACAAAAGAAGTG--------------------GAAATGGCCTGTTCC
TGCCTTAAC---------------------------------------------------TGATGACATT--
------------------------------------------------------------------------
----------------------------------------------------------ATCTTGTGAAGTTC
CTT----CTGGCTCATCCTGGCTC-AA-----------AA-GCTCCCCTACTGAGCACCTTGTGACCCCCAC
TC-C--TGCCCACCAGAGAACAA-CCCCCTTTGACTGTAATTTTCCTTTACCTACCCAAATCTTATAAAACG
GCCCCACCCCTATCTCCCTTTGCTGACTCTCTTTT-CGGACTTAGCCCACCTGCACCCAGGTG----A--TT
AAAAGCTTTATTGCTCACACAAAGCCTGTTTGGTGGTCTCCTCACATGGACAAGCACG-A------
>chr3_152597016_152603153_2326_ZNF534_EncodeTxn_NANOG_GRO1of7_7down_+__chr3_152597016-152597424_+_/1-406
-GTCAGGCCTCTGAGCCTAAGCTAAGCCATCATATCCCCCGTAAC-----------------------CTGC
ATGTACACATCCAGATGGCCAGTT-----------------------------------------------C
CTGCCTTAACTGATGACATTCCACCACAAAAGAAGTG--------------------AAAATGGCCTGTTCC
TGGCTTAAT---------------------------------------------------GGATGACATT--
------------------------------------------------------------------------
----------------------------------------------------------ATCTTGTGAAATTC
CTTCTC-CTGGCTCATCCTGGCTC-AA-----------AA-GCTCCCCTACTGAGCACCTTGTGACCCCCAC
TC-C--TGCCCACCAGAGAACAA--CCCCTTTGACTATAATTTTCCTTTACCTACCCAAATCTTATAAAACG
GCCCCAACCC-ATCTCCCTTCGCTGACTCTCTTTT-CGGACTCAGCCCGCCTGCACCCAGGTG----A--TG
AACAGCTTTATTGCTCACACAAAGCCTGTTTGGTGGTCTCTTCACACGGACGTGCATG-A------
>chrY_6139215_6144893_4289_KAP1_7down_+__chrY_6139215-6139624_+_/1-409
-GTCAGGCCTCTGAGCCTAAGCTAAGCCATCATAACTCCTGTGAC-----------------------CTGC
ACTTACACATCCAGATGGCCGGTT-----------------------------------------------C
CTGCCTTAACTGATGACATTCCACCACAAAAGAAGTG--------------------AAAATGTCCTGTTCC
TGTCTTAAC---------------------------------------------------TGATGACATT--
------------------------------------------------------------------------
----------------------------------------------------------GTCTTGTGAAATTC
CTTCTC-CTGGCTCATTCTGGCTC-AA-----------AA-GCTCCACTACTGAGCACCTTGTGACCCCCAC
-T-C--TGCCTGCCAGAGAACAACCCCG-TTTGACTGTAATTTTCCTTTACCTACCCAAATCCTATAAAACA
ACCCCACCCCTATCTTCCTTCGCTGACTCTCTTTT-CGGACTCAGCCCACCTGCACCCAGGTG----AAATA
GACAGCTTTATTGGTCACACAAAGCCTGTTTGGTGGTCTCTTCACATGGACGTGCATG-A------
>chrX_93022959_93028634_4479_ZNF534_KAP1_EncodeRepressed_GRO4of7_7down_+__chrX_93022959-93023368_+_/1-409
-GTCAGGCCTCTGAGCCTAAGCTAAGCCATCATATTTCCTGTGAC-----------------------CTGC
GCTTACACATCCAGATGGCCGGTT-----------------------------------------------C
CTGCCTTAACTGATGACATTCCACCACAAAAGAAGTG--------------------AAAATGTCCTGTTCC
TGCCTTAAC---------------------------------------------------TGATGACATT--
------------------------------------------------------------------------
----------------------------------------------------------GTCTTGTGAAATTC
CTTCTC-CTGGCTCATCCTGGCTC-AA-----------AA-GCTCCACTACTGAGCACCTTGTGACCCCCAC
-T-C--TGCCTGCCAGAGAACAACCCCC-TTTGACTGTAATTTTCCTTTACCTACCCAAATCCTATAAAACG
ACCCCACCCCTATCTCCCTTCGCTGACTCTCTTTT-CAGACTCAGCCCACCTGCACCCAGGTG----AAATA
GACAGCTTTATTGGTCACACAAAGCCTGTTTGGTGGTCTCTTCATATGGACGTGCATG-A------
>chr8_103645854_103646263_enh_SOLO_NANOG_C_7down_-__chr8_103645854-103646263_-_/1-409
--TCAGGCCTCTGAGCCCAAGTTAAGCCATCATATCCCCTGTGGC-----------------------CTGC
TCCTACACATCCAGATGGCCAGTT-----------------------------------------------C
CTGCCTTAACTGATGACATTCCACCACAAAAGAAGTG--------------------AAAATGTCCTGTTCC
TGCCTTAAC---------------------------------------------------TGATGACATT--
------------------------------------------------------------------------
----------------------------------------------------------ATCTTGTGAAATTC
CTTCTC-CTGGCTCATCCTGGCTC-AA-----------AA-GCTCCCCTGCTGAGCACTTTGTGAACCCCAC
AA-C--TGCCCACCAGAGAACAACCCCCCTTTGACTGTAATTTTCCTTTACCTACCCAAATCTTATAAAACA
GCCCCACCCGTATCTCCCTTCACTGACTCTCTTTT-CAGACTCAGCCCACCTGCACCCAGGTG----AAATA
AACAGCTTTATTGCTCACAGAAAGCCTGTTTGGTGGTCTCTTCACATGGACGTGTATG--------
>chr2_140426394_140432402_3077_1_EncodeRepressed_NANOG_GRO4of7_7down_+__chr2_140426394-140426801_+_/1-407
---CAGGCCTCTGAGCCCAAGCTAAGCCATCATATCCCCTGTGAC-----------------------CTGC
ATTTACACATCCAGATGGCCGGTT-----------------------------------------------C
CTGCCTTAACTGATGACATTCCACCACAAAAGAAGTG--------------------AAAATGGCCTGTTCC
TGCCTTAAC---------------------------------------------------TGATGACATT--
------------------------------------------------------------------------
----------------------------------------------------------ATCTTCTGAAATTC
CTTCTC-CTGGCTCATCCTGGCTC-AA-----------AA-GCTTCCCTACTGAGCACCTTGTGACCCCCAC
AT-C--TGCCTGCCAGAGAACAACCCCTCTTTGACTGTAATTTTCCTTTACCTACCCAAATCTTATAAAACA
GCCCCACCCATATCTTCCTTCGCTGAC--TCTTTT-CGGACTCAGCCCGCCTGCACCCAGGTG----AAATA
AACAGCCTTGTTGCTCACACAAAGCCTGTTTGGTGGTCTCTTCACATGGACGTGCATG-A------
>chr8_9058914-9065195_4610_ZNF534_KAP1_EncodeTxn_GRO2of7__chr8_9064794-9065195_-_/1-401
TGTCAGGCCTCTGAGCCCAAGCTAAGCCATCATATCCCCTGTGGC-----------------------CTGC
ACGTACACATCCAGATGGCCGGTT-----------------------------------------------C
CTGCCTTAACTAATGACATTCCACCACAAAAGAAGTG--------------------AAAATGGCCTGTTCC
TGCCTTAAC---------------------------------------------------TGATGACATT--
------------------------------------------------------------------------
----------------------------------------------------------ATCTTGTGAAATTC
CTTCTC-CTGGCTCATCCTGGCTC-AA-----------AA-GCTCCCCTACTGAGCACCTTGTGACCCCCAC
TC-C--TTCCTGCCAGAGAACAACCCCGCT----------TTTTCCTTTACTTACCCAAATCCTATAAAACA
GCCCCACCCCTGTCTCCCTTCGCTGACTCTCTTCT-CGGACTCAGCCCGCTTGCACCCAGGTG----AAATA
AACAGCCCTGTTGCTCACACAAAGCCTGTTTGGTGGTCTCTTCACATGGATGCGCATG--------
>chr21_16631053_16631452_EncodeRepressed_SOLO_7down_+__chr21_16631053-16631452_+_/1-399
-GTCAGGCCTCTGAGCCCAAGCTAAGCCATCATATCCCCTGTGAC-----------------------CAGC
ACGTACACATCCAGATGGCCGGTT-----------------------------------------------C
CTGCCTTAACTGATGACATTCCACCACAAAAGAAATT--------------------AAAATGGCCTGTTCT
TGCCTTAAC---------------------------------------------------TGATGACATT--
------------------------------------------------------------------------
----------------------------------------------------------ATCTTGTGAAATTC
CTTCTC-CTGGCTCATCCTGGCTC-AA-----------AA-GCTCCCCAACTGAGCATCTTGTGACCCCCAC
TC-T--TGCCTGCCAGAGAACAACCCCACT----------TTTTCCTTTACCTACCCAAATCCTATAAAACA
GCCCCACCCCTATCTCCCTTCGCTGACTCTCTTTT-TGGACTCAGCCCGCCTGCACCCAGGTG----A--TT
AAAATCTTTATTGCTCACACAAAGCCTGTTTGGTGATCTCTTCACAGGGATGCGCATG-A------
>chr3_106922769_106928372_3371_ZNF534_KAP1_EncodeTxn_C_7down_-__chr3_106927983-106928372_-_/1-389
TGTCAGGCCTCTGAGCCCAAGCTAAGCCATCATATCCCCTGTGAC-----------------------CTGC
ACATTCACATCCAGATGGCCGGTT-----------------------------------------------C
CTGCTTTAACTGATGACATTCCACCACAAAAGAAGTG--------------------AAAATGGCCTGTTCC
TGCCTTAAC---------------------------------------------------TGATGACATT--
------------------------------------------------------------------------
----------------------------------------------------------ATCTTGTGAAATTC
CCTCTC-CTGGCTC-----------AA-----------AA-GCTCCCCTACTGAGCACCTTGTGACCCCTAC
TC-C--TGCCTGCCAGAGAACAACCCCCCT----------TTTTCCTTTTCCTACCCAAATCCTATAAAACA
GCCCCACCCCTATCTCACTTTGCTGATTCTCTTTT-TGGACTCAGCCCGCCTGCACCCAGGTG----A--TT
AAAAGCTTTATTGCTCACACAAATCCTGTTTGGTGGTCTCTTCACAGGGACGCGCATG--------
>chr15_62296471_62296867_TSS_SOLO_NANOG_SMAD11_7down_+__chr15_62296471-62296867_+_/1-396
-GTCAGGCCTCTGAGCCGAAGCTAAACCATCATATCCCCTGTGAC-----------------------CTGC
ACATACACATCCAGATGGCCGGTT-----------------------------------------------C
CTGCCTTAACTGATGACATTCCACCACAAAAGAAATG--------------------AAAATGGCCTGTTCC
TGCCTTAAC---------------------------------------------------TGATGACATT--
------------------------------------------------------------------------
----------------------------------------------------------ATCTTGTGAAATTC
CTTCTC-CTGGCTCATCCTGGCTC-AA-----------AA-GCTCCCCTACTGAGCACCTTGTGACCCCCAC
TC-C--CGCCTGCCAGAGAACAACCCCCCT----------TTTTCCTTTACCTACCCAAATCCTATGAAACG
GCCCCACCCCTATCTCCCTTCGCTGACTCTCTTTT-CGGACTCAGCCCGCCTGCACCCAGGTG----AAATA
AACAGCTTTATTGCTCACGCAAAGCCTGTTTGGTGGTCTCTTCACACGGATGCG------------
>chr1_239030861_239031261_EncodeTxn_SOLO_NANOG_7down_+__chr1_239030861-239031261_+_/1-400
-GTCAGGCCTCTGAGCCCAAGCTAAGCCATCATATCCCCTGTGAC-----------------------CTGC
ACGTACACATCCAGATGGCCGGTT-----------------------------------------------C
CTGCCTTAACTGATGACATTCCACCACAAAAGAAATG--------------------AAAATGGCCTGTTCC
TGCCTTAAC---------------------------------------------------TGATGGCATT--
------------------------------------------------------------------------
----------------------------------------------------------ATCTTGTGAAATTC
CTTCTC-CTGGCTCATCCTGGCTC-AA-----------AG-GCTCCCATACTGAGCACCTTGTGACCCCCAC
TC-C--TGCCTGCCAGAGAACAACTCCCCT----------TTTTCCTTTACCTACCCAAATCCTATAAAACA
GCCCCACCCCTGTCTCCCTTTGCTGACTCTCTTTT-CGAACTCAGCCTGCCTACACCCAGGTG----AAATA
AACAGCTTTATCGCTCACGCAAAGCCTGTTTGGTGGTCTCTTCCCATGGATGCGCATG--------
>chr3_911603_912013_EncodeTxn_SOLO_NANOG_C_7down_-__chr3_911603-912013_-_/1-409
TGTCAGGCCTCTGAGCCCAAGCTAAGCCATCATATCCCCTGTGAC-----------------------CTGC
ACATACACATCCAGATGGCCAGTT-----------------------------------------------C
CTGCCTTAACTGATGACATTCCACCACAAAAGAAGTG--------------------AAAATGGCCTGTCCC
TGCCTTAAC---------------------------------------------------CGATGACATT--
------------------------------------------------------------------------
----------------------------------------------------------GTCTTGTGAAATTC
CTTCTC-CTGGCTCATCCTGGCTC-AA-----------AA-GCTCCCCTACTGAACACCTTGTGACCCCCAC
C--C--TGCCCGCCAGAGAACAACCCCCCTTTGACTGTAATTTTCCTTTACCTTCCCAAATCCTATTAAA-G
GCCCCACCCCTATCTCCCTTCGCTGACTCTCTTTT-CCGACTCAGCCCACCTGCACCCAGGTG----AAATA
AACAGCCATGTTGCTCACACAAAGCCTGTTTGGTGGTCTCTTCACACGGACGCGCATG--------
>chr3_39577832_39583618_3225_ZNF534_ZNF90_KAP1_EncodeTxn_NANOG_GRO3of7_C_7down_-__chr3_39583209-39583618_-_/1-409
TGTTAGGCCTCTGAGCCCAAGCTAAGCCATCATATCCCCTGTAAC-----------------------CTGC
ACATACACATCCAGATGGCCGGTT-----------------------------------------------C
CTGCCTTAACTGATGACATTCCA-CACAAAAGAAGTG--------------------AAAATGGCCTGTTCC
TGCCTTAAC---------------------------------------------------TGATGACATT--
------------------------------------------------------------------------
----------------------------------------------------------GTCTTGTGAAATTC
CTTCTC-CTGGCTCATCCTGGCTC-AA-----------AA-GCTCCCCTACTGAGCACCTTGTGACTCCCAC
T--C--TGCCAGCCAGAGAACAACCCCCCTTTGACTGTAATTTTCCTTTACCTACCCAAATCCTGTAAAACA
GCCCCACCCCTATCTCCCTTCGCTGACTCTCTTTT-CAGACTCAGCCCACCTGCACCCAGGTG----AAATA
AATAGCCATGTTGCTCACACAAAGGCTGTTTGGTGGTCTCTTCACAGGGACGCGCATG--------
>chr15_46680150_46680560_h3k27ac_EncodeTxn_SOLO_NANOG_7down_+__chr15_46680150-46680560_+_/1-410
-GTCAGGCCTCTGAGACCAAGCTAAGCCATCATATCCCCTGTGAG-----------------------CTGC
ACATACACATCCAGATAGCCAGTT-----------------------------------------------C
CTGCCTTAACTGATGACATTCCACCACAAAAGAAGTG--------------------AAAATGGCCTGTTCC
TGCCTTAAC---------------------------------------------------TGATGACATT--
------------------------------------------------------------------------
----------------------------------------------------------GTCTTGTGAAATTC
CTTCTC-CTGGCTCATCCTGGCTC-CA-----------AA-GCTCCCCCACTGAGCACCTTGCGACCCCCAC
T--C--TGCCCGCCAGAGAACAACTCCCCTTTGACTGTAACTTTCCTTTATCTACCCAAACCCTATAAAACG
GCCCCACCCTTATCTCCCTTCACTCACTCTCTTTT-CGGACTCAGCCCACCTGCACCCAGGTG----AAATA
AACAGCCATGTTGCTCACCCAAAGCCTGTTTGGTGGTCTCTTCACACGGACGCGAGTG-A------
>chr6_120924825-120930857_2237_ZNF534_KAP1_EncodeTxn_GRO2of7__chr6_120924825-120925234_+_/1-409
-GTCAGGCCTCTGAGCCCAAGCTAAGCCATCATATCCCCTGTGAC-----------------------CTGC
ACATACACATCCAGATGGCCAATT-----------------------------------------------C
CTGCCTTAACTGATGACATTCCACCACAAAAGAAGTG--------------------AAAATGGCCTGTTCC
TGCCTTAAC---------------------------------------------------TGATGACACT--
------------------------------------------------------------------------
----------------------------------------------------------GTCTTGTGAAATTC
CTTCTC-CTGGCTCATCCTGGCTC-AA-----------AA-GCTCCCCCACTGAGTACCTGGCGACTCTCAC
T--C--TGCCTGCCAGAGAAAAACTCCCCTTTGACTGTAATTTTCCTTTATCTACCCAAATCTTATAAAATG
GCCCCACCCTTATCTCCCTCCCCTGACTTTCTTTT-CAGACTCAGCCCACCTGCACC-AGGTG----AAATA
AACAGCCATGTTGCTCACACAAAGCCTGTTTGGTGGTCTCTTCACACAGACGTGCATG-A------
>chr2_207017218_207023284_5821_ZNF534_KAP1_EncodeTxn_GRO3of7_7down_+__chr2_207017218-207017627_+_/1-409
-GTCAGGCCTCTGAGCCCAAGCTAAGCCATCATATCCACTGTGAC-----------------------CTGC
ACATACACATCCAGATGGCCAGTT-----------------------------------------------C
CTGCCTTAACTGATGACATTCCACCACAAAAGAAGTG--------------------AAAATGGCCTGTTCC
TGCCTTAAC---------------------------------------------------TGATGACACT--
------------------------------------------------------------------------
----------------------------------------------------------GTCTTGTGAAATTC
CTTCTC--TGGCTCATCCTGGCTC-AA-----------AA-GCTCCCCTACTGAGCACCCTGTGACCCCCAC
T--C--TGCCCGCCAGAGAACAACCCCCCGTTGACTGTAATTTTCCTTTATCTACCCAAATCTTATAAAACG
GCCCCACCCCTATCTCCCTTCACTGACTCTCTTTT-CGGACTCAGCCCACCTGCACCCAGGTG----AAATA
AACAACCATGTTGCTCACACAAAGCCTGTTTGGTGGTCTCTTCACACGGACGCGCATG-A------
>chr4_3927446-3933080_3145_1_k4me3_enh_NANOG_GRO2of7__chr4_3927446-3927854_+_/1-408
-GTCAGGCCTCTGAGCTCAAGCTAAGCCATCATATCCCCTGTGAC-----------------------CTGC
AGGTACACATCCAGATGGCCCGTT-----------------------------------------------C
CTGCCTTAACTGACGACATTCCACCACAAAAGAAGTG--------------------AAAATGGTCTGTTCC
TGCCTTAAC---------------------------------------------------TGATGACATT--
------------------------------------------------------------------------
----------------------------------------------------------GTCTTGTGAAATTC
CTTCTC-CTGGCTCATCCTGGCTC-AA-----------AA-CCTCCCCCACTGAGTAGCTTGTGACCCCCAC
T--C--TGCCTGCCAGAGAACAACCCTCCTTTGACTGTAATTTTCCTTTACCTACCCAAATCCTATAAAACG
GCCCCACCCC-ATCTCCCTTTGCTGACCCTCTTTT-CAGACTCAGCCCACCTGCACCCAGGTG----AAATA
AACAGCCATGTTGCTCACACAAAGCCTGTTTGGTCGTCTCTTCACACAGACACGCATG--------
>chr7_6903791_6908992_4337_ZNF534_EncodeTxn_7down_+__chr7_6903791-6904200_+_/1-409
-GTCAGGCCTCTGAGCCCAAGCTAAGCCATCATAGCCCCTGTGAC-----------------------CTGC
ATGTACACATCCAGATGGCCGGTT-----------------------------------------------C
CTGCCTTAACTGATGACATTCCACCACAAAAGAAGTG--------------------AAAATGGCCTGTTCC
TGCCTTAAC---------------------------------------------------TGATGACGTT--
------------------------------------------------------------------------
----------------------------------------------------------GTCTTATGAAATTC
CTTCTC-CTGGCTCATCCTGGCTC-AA-----------AA-CCTCCCCCACTGAGTACCTTGTGACACCGAC
T--C--TGCCTGCCAGAGAACAACCTCCCTTTGACTGTAATTTTCCTTTGCCTACCCAAATCCTATAAAACG
GCCCCACCCCTATCTCCCTTTGCTGACTCTCTTT--CAGACTCAGCCCACCTGCACCCAGGTG----AAATA
AACAGCCATGTTGCTCACACAAAGCCTCTTTGGTGGTCTCTTCACATGGACGCACATG-A------
>chr3_130059102_130064974_3265_1_k4me3_EncodeTxn_NANOG_7down_+__chr3_130059102-130059560_+_/1-407
-GTCAGGTCTCTGAGCCCAAGATAAGCCATCATATCCCCTGTGAC-----------------------CTGC
ACATACACATCCAGATGGCTGGTT-----------------------------------------------C
CTGCCTTAACTGATGACATTCCTCCACAAAAGAAGTG--------------------AAAATGGTCTGTTCC
TGCCTTAAC---------------------------------------------------TGATGACATT--
------------------------------------------------------------------------
----------------------------------------------------------GTCTTGTGAAATTC
CTTCTC-CTGGCTCATTCTGGCTC-AA-----------AA-CCTCCCCCACTGAGTACCTTCTGACCCCCAC
T--C--TGCCTGCCAGAGAACAAACCCCCTTTGACTGTAATTTTCCTTTGCCTACCCAAATCCTATAAAATG
GCCCCACCCCTATCTCCCTTTGCTGACTCTCTTT--CAGACCCAGCCCACCTGCACCCAGGTG----AAATA
AACAGCCATGTTGCTCA--CAAAGTCTGTTTGGTGGTCTCTTCACATGGACGCACATG-A------
>chr3_8177031_8182716_4543_ZNF534_EncodeRepressed_7down_+__chr3_8177031-8177441_+_/1-410
-GTCAGGCCTCTGAGCCCAAGCTAAGCCATCATATCCCCTGTGAC-----------------------CTGC
ACGTACACATCCAGATGGCCGGTT-----------------------------------------------C
CTGCCTTAACTGATGACATTCCACCACAAAAGAAGTG--------------------AAAATGGCCTGTTCC
TGCCTTAAC---------------------------------------------------TGATGACATT--
------------------------------------------------------------------------
----------------------------------------------------------GTCTTGTGAAATTC
CTTCTC-CTGGCTCATCCTGGCTC-AA-----------AA-GCTCCCCCACTGAGTACCTTGTGACCCCCAC
T--C--TGCGTGCCAGAGAACAACCCCCCTTTGACTGTAATTTTCCTTTACCTACCCAAATCCTATAAAACG
GATCCACCCCTATCTCCCTGCGCTGACTCTCTTTT-CAGACTCAGCCCGCCTGCACCCAGGTG----AAATA
AACAGCCATGTTGCTCAAACAAAGCCTGTTTGGTGGTCTCTTCACACGGACATGCATG-A------
>chr4_9730530_9730938_EncodeTxn_SOLO_C_7down_-__chr4_9730530-9730938_-_/1-408
TGTCAGGCCTCTGAGCCCAAGCTAAGCCATCATATCACCTGTGAC-----------------------CTGC
ACGTACACATCCAGGTGGCTGGTT-----------------------------------------------C
CTGCCTTAACTGATGACATTCCTCCACAAAAGAAATG--------------------AAAATGGCCTGTTCC
TGCCTTAAC---------------------------------------------------TGATGACATT--
------------------------------------------------------------------------
----------------------------------------------------------GTCTTGTGAAATTC
CTTCTC-CTGGCTCATCCTGGCTC-AA-----------AA-CCTCCCCCACTGAGTACCTTGTGACCCCCAC
T--C--TGCCCGCCAGAGAACAACGCCCCTTTGACTGTAATTTTCCCTTACCTACCCAAATCCTATAAAACG
GTCCCACCCC-ATCTCCCTTCACTGACTCTC-TTT-CAGACTCAGCCCGCCTGCACCCAGGTG----AAATA
AACAGCCATGTTGCTCACACAAAGCCTGTTTGGTGGTCTCTTCACATGGACGCACATG--------
>chr2_83788947_83794480_3229_KAP1_EncodeTxn_C_7down_-__chr2_83794073-83794480_-_/1-406
TGTCAGGCCTCTGAGCTCAAGCTAAGCCATCATACC-CCTGTGAC-----------------------CTGC
ACGTACGCATCGAGATGGCTAGTT-----------------------------------------------C
CTGCCTTAACTGATGACATTCCACCACAAAAGAAGTG--------------------AAAATGGCCTGTTCC
TGCCTTAAC---------------------------------------------------TGATGATATT--
------------------------------------------------------------------------
----------------------------------------------------------GTCTTGTGAAATTC
CTTCTC-CTGGCTCATCCTGGCTC-AA-----------AA-GCTCCCCCAGTGAGTACCTTGTGACCCCCAC
T--C--TGCCCGCCAGAGAACAAC-CCCCTTTGACTGTAATTTTCCTTTACC-ACCCAAATTCTATAAAACG
GCCCCACCCC-ATTTCCCTTCGCTGACTCTCTTTT-TGGACTCAGCTCGCCTGCACCGAGGTG----AAATA
AACAGCCATGTTGCTCACACAAAGCCTGTTTGGTGGTCTCTTCACATGGACGCACATG--------
>chr6_160286611_160292314_4763_ZNF534_KAP1_EncodeRepressed_NANOG_GRO4of7_C_7down_-__chr6_160291913-160292314_-_/1-399
TGTCAGGCCTCTGAGCCCAAGCTAAGCCATCATATCCCCTGTGAC-----------------------CTGC
ATGTACACATCCAGATGACCGGTT-----------------------------------------------C
CCGCCTTAACTGGTGACATTCCACCACAAAAGAAGTG--------------------AAAATGGCCTGTTCC
TGCCTTAAC---------------------------------------------------GGATGACATT--
------------------------------------------------------------------------
----------------------------------------------------------GTCTTGTGAAATTC
CTTCTC-CTGGCTCATCCTGGCTC-AA-----------AA-GCTCCCCCACTGAGTACCTTGTGACCCCCAC
T--C--TGCCCGCCAGAGGACAACCCCCCT----------TTTTCCTTTACCTACGCAAATCCTATAAAATG
GCCCCACCCC-ATTTCTCTTTGCTGACTCTCTTTT-CGGACGCAGGCCGCCTGCACCCAGGTG----AAATA
AACAGCCATGTTGCTCACACAAAGCCTGTTTGGTGGTCTCTTCACATGGACGCACATG--------
>chr1_216008143-216013869_3371_ZNF534_KAP1_EncodeRepressed_GRO2of7__chr1_216008143-216008553_+_/1-409
-GTCAGGCCTCTGAGCCCAAGCTAAGCCATCATATCCCCTGTGAC-----------------------CTGC
ACGTACACATCCAGATGGCCGGTT-----------------------------------------------C
CTGCCTTAACTGCTGACATTCCACCATGAAAGAAGTG--------------------AAAATGGCCTGTTCC
TGCCTTAAC---------------------------------------------------TGATGACATT--
------------------------------------------------------------------------
----------------------------------------------------------GTCTTGTGAAATTC
CTTCTC-CTGGCTCATCCTGGCTC-AA-----------AA-GCTCCCCCACTGAGTACCTTGTGACCCCCAC
T--C--TGGCCTCCAGAGAACAACCCCCCTTTGACTGTAATTTTCCTTTACCTACCCAAATCCTATAAAACG
GCCCCACCCC-ATCTCCCTTCGCTGACTCTCTTTT-CGGACTCAGCCCACTTGCACCCAGGTG----AAATA
AACAGCCATGTTGCTCACACAAAGCCTGTTTGGTGGTCTCTTCACATGGACGCACATG-A------
>chr1_230018264_230018664_h3k27ac_weakenh_SOLO_NANOG_7down_+__chr1_230018264-230018664_+_/1-399
-GTCAGGCCTCTGAGCCCAAGCTAAGCCATCATATCCCCTGTGAC-----------------------CTGC
ACGTACACATCCAGATGGCCAGTT-----------------------------------------------C
CTGCCTTAACTGATGACATTCCACCACAAAAGAAGTG--------------------AAAATGGCCTGTTCC
TGCCTTAAC---------------------------------------------------TGAAGACATT--
------------------------------------------------------------------------
----------------------------------------------------------GTCTTGTGAAATTC
CTTCTC-CTGGCTCATCCTGGCTC-AA-----------AA-GCTCCCCCACTGAGTACCTTGTGACCCCCAC
C--C--TGCCCGCCAGAGAACAACCCCCCT----------TTTCCCTTTACCTTCCCAAATCCTATAAAACA
GCCCCAGCCC-ATCTCCCTTCGCTGACTCTCTTTT-CGGACTCAGCCCGCCTGCACCCAGGTG----AAGTA
AACAGCCATGTTGCTCACACAAAGCCTCTTTGGTGGTCTCTTCACACGGACACACATG-A------
>chr10_5470768_5477012_2822_ZNF534_ZNF90_KAP1_EncodeRepressed_GRO1of7_7down_+__chr10_5470768-5471177_+_/1-409
-GTCAGGCCTCTGAGCCCAAGCTAAGCCATCGTATCCCCTGTGAC-----------------------CTGC
ACATACA-ATCCAGATGGCCGGTT-----------------------------------------------C
CTGCCTTAACTGATGACATTCCACCATAAAAGAAGTG--------------------AAAATGGCCTGTTCC
TGCTTTAAC---------------------------------------------------TGATGACATA--
------------------------------------------------------------------------
----------------------------------------------------------GTCTTGTGAAATTC
CTTCTC-CTGGCTCATCCTGGCTC-AA-----------AA-GCTCCCCCACTGAGCACCTTGTGACCCCCAC
T--CC-TGCCCGCCAGAGAACAAACCCCCTTTGACTGTAATTTTCCTTTACCTACCCAAATCCTATAAAACA
GCCCCACCCC-ATCTCCCTTCGCTGACTCTCTTTT-CGGACTCAGCCCACCTGCACCCAGGTG----AAATA
AACAGCCATGTTGCTCACACAAAGCCTGTTTGGTGGTCTCTTCACATGGACATGCATG-A------
>chr19_52484546_52484943_h3k27ac_EncodeTxn_SOLO_NANOG_chimeric_7down_+__chr19_52484546-52484943_+_/1-397
-GTCAGGCCTCTGAGCCCAAGCTAAGCCATCGTATACCCTGTGAC-----------------------CTGC
ACATACACATCCAGATGGCCGGTT-----------------------------------------------C
CTGCCTTAACTGATGACATTCCACCACAAAAGAAGTG--------------------AAAATGGCCTGTTCC
TGCCTTAAC---------------------------------------------------TGATGACATT--
------------------------------------------------------------------------
----------------------------------------------------------GTCTTGTGAAATTC
CTTCTC-CTGGCTCATCCTGGCTC-AA-----------AA-GCTCCCCCACTGAGTACCTTGTGACCCCCAC
T--C--TGCCCGCCAGAGAACAACCCCCCTTTGACTGTAATTTTCCTTTACCTACCCAAATCCTATAAAACG
GCCCCACCCCTATCTCCCTTCACTGACTCTCTTTT-TGGACTCAGCCCGCCTGCACCCAGGTG----AAATA
AACAGCCATGTTGCTCCAACAAAGCCTGTTTGGTGGTCTCTTCACA--------------------
>chr8_144953919_144959998_5744_ZNF534_ZNF90_KAP1_EncodeRepressed_NANOG_GRO5of7_GRO6of7_GRO7of7_C_7down_-__chr8_144959589-144959998_-_/1-408
TGTCAGGCCTCTGAGCCCAAGCTAAGCCATCATATCCCCTGTGAC-----------------------CTGC
ACGTACACATCCAGATGGCCGGTT-----------------------------------------------C
CTGCCTTAACTGATGACATTCCACCACAAAAGAAGTG--------------------AAAATGGCCTGTTCC
TGCCTTAAC---------------------------------------------------TGATGACATT--
------------------------------------------------------------------------
----------------------------------------------------------GTCTTGTGAAATTC
CTTCTC-CTGGCTCATCCTGGCTC-AA-----------AA-GCTCCCCCACTGAGTACCTTGTGACCCCCAC
T--CC-TGCCCACCAGAGAACAA-CCCCCTTTGACTGTAATTTTCCTTTAACTACCCAAATATTATAAAACG
GCCCCACCCCTATCTCCCTTCACTGA--CTCTTTT-CGGACTCAGCCCACCTGCACCCAGGTG----AAATA
AACAGCCATGTTGCTCACACAAAGCCTGTTTGGTGGTCTCTTCACTTGGACGTGCATG--------
>chr11_15365096_15365507_EncodeTxn_SOLO_C_7down_-__chr11_15365096-15365507_-_/1-399
TGTCAGGCCTCTGAGCCCAAGCTAAGCCATCATAATCCCTGTGAC-----------------------CTGC
ACGTACACATCCAGATCGCCGGTT-----------------------------------------------C
CTGCCTTAACTGATGACATTCCACCACAAAAGAAGTG--------------------AAAATGGCCTGTTCC
TGCCTTAAC---------------------------------------------------TGATAACACT--
------------------------------------------------------------------------
----------------------------------------------------------GTCTGGTGAAATTC
CTTCTC-CTGGCTCATCCTGGCTC-AA-----------AA-GCTCCCCCACTGAGTACCTTGTGACCCACAC
T---C-TGCCCGCCAGAGAATAACCCCCCT----------TTTTCCTTTACCTACCCACATTCTATAAAACG
GCCCTACCCC-ATCTCCCTTAGCTGACTCTCTTTT-CAGACTCAGCCCACCTGCACCCAGGTG----AAATA
AACAACCATGTTGCTCACACAAAGCCTGTTTGGTGGTCTCTTCACACGGACTCGCATG--------
>chr3_54656900_54657297_EncodeTxn_SOLO_C_7down_-__chr3_54656900-54657297_-_/1-394
TGTCAGGCCTCTGAGCCCAAGCTAAGCCATCATATCCCCTGTGAC-----------------------CTGC
ACGTACACATCCAGACCGCGGGTT-----------------------------------------------C
CTGCCTTAACTGATGACATTCCACCACAAAA---GTG--------------------AAAATGGCCTATTCC
TGCCTTAAC---------------------------------------------------TGAAGACATT--
------------------------------------------------------------------------
----------------------------------------------------------GTCTTGTGAAATTC
CTTCTC-CTGGCTCATCCTGGCTC-AA-----------AA-GCTCCCCCACTGAGTACCCTGTGACCCCCAC
T--CC-TGCCCGCCAGAGAACAACCCCCCT----------TT-TCCTTTACCTACCCAAATCCTATAAAACA
GCCCCACCCC-ATCTCCCTTGGCTGA--CTCTTTT-CGGACTCAGCCCACCTGCACCCAGGTG----AAATA
AACAGCCATGTTGCTCACACAAAGCCTGTTTGGTGGTTTCTTCACACGGACGCGCATG--------
>chr17_70723947_70724348_EncodeRepressed_SOLO_C_7down_-__chr17_70723947-70724348_-_/1-399
TGTCAGGCCTCTGAGCCCAAGCTAAGCCATCATATCCCCTGTGAC-----------------------GTGC
ACGTACACATCCAGATCGCGGGTT-----------------------------------------------C
CTGCCTTAACTAATGACATTCCACCACAAAAGAAGTG--------------------AAAATGGCCTGTTCC
TGCCTTAAC---------------------------------------------------TGATGACACT--
------------------------------------------------------------------------
----------------------------------------------------------GTCTTGTGAAATTC
CTTCTC-CTGGCTCATCCTGGCTC-AA-----------AA-GCTCCCCCACTAAGTACCTTGTGACCCCCAC
T--CC-TGCCCGCCAGAGAACAAGCCCCCT----------TT-TCCTTTACCTACCCAAATCCTATAAAACG
GCCCCACCCC-ATCTCCCTTCGCTGACTCTCTTTT-CGGACTCAGCCCGCCTGCAGCCAGGTG----AAATA
AACAGCCATGTTGCTCACACAAGGTCTGTTTGGTGGTCTCTTCACATGGACGCGCATG--------
>chr7_83833685_83834091_h3k27ac_TSS_SOLO_NANOG_SMAD11_C_7down_-__chr7_83833685-83834091_-_/1-400
TGTCAGGCCTCTGAGCCCAAGCTAAGCCATCATATACCCTGTGAC-----------------------CTGC
ACTTACACATCCAGATCCCCGGTT-----------------------------------------------C
CTGCCTTCACTGATGACATTCCACCACGAAAGAAGTG--------------------AAAATGGCCTGTTCC
TGCCTTAAC---------------------------------------------------TGATGACATT--
------------------------------------------------------------------------
----------------------------------------------------------GTCTTGTGAAATTC
CTTCTC-CTGGCTCATCCTGGCTC-AA-----------AA-GCTCCCCCACTGAGTACCTCGTGACCCCCAC
T--CC-TGCCTGCCAGAGAACACACCCCCT----------TTTTCCTTTACCTACCCAAATCCTATAAAACG
GCCCCACCCC-ATCTCCCTTCACTGACTCTCTTTT-CAGACTCAGCCCGCCTGCACCCAGGTG----AAATA
AACAGCCATGTTGTTCACACAAAGCCTGTTTGGTGGTCTCTTCACACGGACGCGCATG--------
>chr2_98421606_98422016_EncodeTxn_SOLO_7down_+__chr2_98421606-98422016_+_/1-399
-GTCAGGCCTCTGAGCCCAAGCTAAGCCATTATATCCCCTGTGAC-----------------------CTGC
ACGTACACATCCAGATCTCCGGTT-----------------------------------------------C
CTGCCTTAACTGATGACATTCCACCACAAAAGAAGTG--------------------AAAATGGCCTGTTCC
TGCCTTACC---------------------------------------------------TGATGACATT--
------------------------------------------------------------------------
----------------------------------------------------------GTCTTGTGAAATTC
CTTCTC-CTGGCTCATCCTGGCTC-AA-----------AA-GCTCCCCCACTGAGTACCTTGTGACCCCCAC
T--C--TGCCTGCCAGAGAACAACCCCCCT----------TTTTCCTTTACCTACCCAAATCCTATAAAACG
GCCCCACCCC-ATCTCCCTTCGCTGTCTCTCTTTT-GGGACTCAGCCCGCCTGCACCCAGGTG----AAATA
AACAGCCATGTTGCTCACACAAAGCCTGTATGGTGGTCTCTTCACACGGACGCGCATG-A------
>chr10_20119204_20124934_4521_ZNF534_ZNF90_KAP1_EncodeTxn_GRO1of7_C_7down_-__chr10_20124534-20124934_-_/1-399
TGTCAGGCCTCTGAGCCCAAGCTGAGCCATGATATTCCCTGTGAC-----------------------CTGC
ACGTACACATCCAGATGGCCAGTT-----------------------------------------------C
CTGCCTTAACTGATGACATTCCACCACAAAAGAAGTG--------------------AAAATGGCCTGTTCC
TGCCTTAAC---------------------------------------------------TGATGACAAT--
------------------------------------------------------------------------
----------------------------------------------------------GTCTTGTGAAATTC
CTTCTC-CTGGCTCATCCTGGCTC-AA-----------AA-GCTCCCCCACTGAGTACCTTGTGACCCCCAC
T--CC-TGCCCGCCAGAGAACAAC-CCCCT----------TTTTCCTTCACCTATCCAAATCCTATAAAACG
GCCCCACCCC-ATCTCCCTTCGCTGACTCTCTTTT-CGGACTCAGCCCGCCTGCACCCAGGTG----AAATA
AACAGCCATGTTGCTCACACAAAGCCTGTTTGGTGGTCTCTTCACTCAGACACGCAGG--------
>chr5_101315240_101320597_2892_ZNF534_EncodeRepressed_7down_+__chr5_101315240-101315641_+_/1-400
-GTCAGGCCTCTGAGCCCAAGCTAAGCCATCATATTCCCTGTGAC-----------------------CTGG
ACATACACATCCAGATGGCCGGTT-----------------------------------------------C
CTGCCTTAACTGATGATATTCCACCACAAAAGAAGTG--------------------AAAATGGCCTGTTCC
TGCCTTAAC---------------------------------------------------TGATGACATT--
------------------------------------------------------------------------
----------------------------------------------------------GTCTTGTGAAATTC
CTTCTC-CTGGCTCATCCTGGCTC-AA-----------AA-GCCCCCCCATCGAGTACCTTGTGACCCCCAC
T--CC-TGCCCGCCAGAGAACAACCCCCCT----------TTTTCCTTTACCTACCCAAATCCTATAAAACG
GCCCCACCCC-ATCTCTCTTCGCTGACTCTCTTTT-CGGACTCAGCCCACCTGCACCCAGGTG----AAATA
AACAGCCATGTTGCTCACACAAAGCCTGTTTGGTGGTCTCTTCACACAGACGCGCATG-A------
>chr2_58314169_58319388_2025_ZNF534_KAP1_EncodeRepressed_GRO3of7_7down_+__chr2_58314169-58314565_+_/1-387
-GTCAGGCCTCTGAGCCCAAGGTAAGCCATCATATCCCCTGTGAC-----------------------CTAG
ACATACACATCCAGATCGCC----------------------------------------------------
--------ACTGATGACATTCCACCACAAAAGAAGTG--------------------AAAATGGCCTGTTCC
TGCCTTAAC---------------------------------------------------TGATGACACT--
------------------------------------------------------------------------
----------------------------------------------------------GTCTTGTGAAATTC
CTTTTC-CTGGCTCATCCTGGCTC-AA-----------AA-GCTCCCCCACTGAGTACCTTGTGACCCCCAC
T--CC-TGCCCACCAGAGAACAACACCCCT----------TTTTCCTTTACCTACCCAAATCCTATAAAATG
GCCCCACCCC-ATCTCCCTTCGCTGATTCTCTTTT-CGGACTCAGTCTGCCTGCACCCAGGTG----AAATA
AACAGCCATGTTGCTCACACAAAGCCTGTTCGGTGGTCTCTTCACACAGACGCGCATG-A------
>chr6_130192311_130198222_4778_ZNF534_ZNF90_KAP1_EncodeTxn_7down_+__chr6_130192311-130192710_+_/1-399
-GTCAGGCCTCTGAGCCCAAGCTAAGCCATCATATTCCCTGTGAC-----------------------CTGC
ACATACACATCCAGATGGCCGGTT-----------------------------------------------T
CTGCCTTAACTGATGACATTCCACCACAAAAGAAGTG--------------------AAAATGTCCTGTTCC
TGCTTTAAC---------------------------------------------------TGATGACATT--
------------------------------------------------------------------------
----------------------------------------------------------GTCTTGTGAAATTC
CTTCTC-CTGGCTCATCCTGGCTC-AA-----------AA-GCTCCCCCACTGAGTACCTTGTGACCCCCAC
T--CC-TGCCCACCAGAGAACAACCCCCCT----------TTTTCCTTTACCTTCCCAAATCCTATAAAATG
GCCCCACCCC-ATCTCCCTTCGCTGACTCTCTTTT-TGGACTCAGCC-ACCAGCACCCAGGTA----AAATA
AACAGCCATGTTGCTCACACAAAGCCTGTTTGGTGGTCTCTTCACACGGTCGCGCATG-A------
>chrY_21037652_21038057_SOLO_7down_+__chrY_21037652-21038057_+_/1-399
-GTCAGGCCTCTGAGCCCAAGCTAAGCCATCATATCCCCTGTGAC-----------------------CTGC
ACGTACACATCCAGATGGCTGGTT-----------------------------------------------C
CTGCCTTAACCGATGACATTCCACCACAAAAGAAGTG--------------------AAAATGGCCTGTTCC
TGCTTTAAC---------------------------------------------------TGATGACATT--
------------------------------------------------------------------------
----------------------------------------------------------GTC-TGTGAAATTC
CTTCTC-CTGGCTCATCCTGGCTC-AA-----------AA-TCTCCCCCACTGAGTACCTTGTGACCCCCAC
T--CC-TGTCTGCCAGAGAACAACCCCCTT----------TTATCCTTTACCTACCCAAATCCTATAAAATG
GCCCCACCCC-ATCTCCCTTCACTGACTCTCTTTT-CGGACTCAGCCCTCCTGCACCCAGGTG----TAATA
AACAGCCATGTTACTCACACAAAGCGTGTTTGGTGGTCTCTTCACATGGACGCGCATG-A------
>chr3_40560896_40566678_3079_ZNF534_ZNF90_KAP1_EncodeRepressed_7down_+__chr3_40560896-40561296_+_/1-398
-GTCAGACTTCTGAGCCCAAGCTAAGCCATCATATCCCCTGTGAC-----------------------CTGC
ACGTACACATCCAGATCGCTGGTT-----------------------------------------------C
CTGCCTTAACTGATGACATTCCACCACAAAAGAAGTG--------------------AAAATGGCCTGTTCC
TGCCTTAAC---------------------------------------------------TGATGACATT--
------------------------------------------------------------------------
----------------------------------------------------------GTCATGTGAAATTC
CTTCTC-CTGGCTCATCCCAGCTC-AA-----------AA-GCTCCTCCACTGAGTACCTTGTGACCCCCAC
T--CC-TGCCTGCCAGAGAACAACACCCCT----------TTTTCCTTTACCTACCCAAATCCTATAAAACG
GCCCCACCCC-ATCTCCCTTCACTGACT--CTTTT-CGGACTCAGCCTGCCTGCACCCAGGTG----AAATA
AACAGCCACGTTGCTCACACAAAGCCTGTTTGGTGGTCTCTTCACATGGATGCGCATG-A------
>chr18_64681731_64687323_3105_ZNF534_EncodeRepressed_7down_+__chr18_64681731-64682131_+_/1-400
-GTCAGGCCTCTGAGCCCAAGCTAAGCCATCATATCCCCTGTGAA-----------------------CTGC
ACGTACACATCCAGATGGCCGGTT-----------------------------------------------C
CTGCCTTAACTGATGACATTCCACCACAAAAGAAGTA--------------------AAAATGGCCTGTTCC
TGCCTTAAC---------------------------------------------------TGATGACATT--
------------------------------------------------------------------------
----------------------------------------------------------GTCTTGTGAAATTC
CTTCTC-CTGGCTCATCCTGGCTC-AA-----------AA-GCTCCTCCACTGAGTACCTTGTGACCCCGAC
T--CC-TGCCCGCCAGAGAACAACCCCCCT----------TTTTCCTTTACCTACCCAAATCCTGTAAAACG
GCCCCACCCC-ATCTCCCTTCACTGACTTTCTTTT-TGGACTCAGCTCGCCCGCACCCAGGTG----AAATA
AACAGCCATGTTGCTCACACAAAGCTTGTTTGGTGGTCTCTTCACACGGACGCGCATG-A------
>chr18_31803783-31810056_4313_ZNF534_KAP1_EncodeRepressed_NANOG_GRO2of7__chr18_31803783-31804182_+_/1-399
-GTCACGCCTCTGAGCCCAAGCTAAGCCATCATATCCCCTGTGAC-----------------------CTGC
ACATACACATCCAGATGGTCGGTT-----------------------------------------------C
CTGCCTTAACTGATGACATTCCACCACAAAAGAAGTG--------------------AAAATGGCCTGTTCC
TGCCTTAAC---------------------------------------------------TGATGACATT--
------------------------------------------------------------------------
----------------------------------------------------------GTCTTGTGAAATTC
CTTCTC-CTGGCTCATCCTGGCTC-AA-----------AA-GCTCCCCCACTGAGTACCTTGTGACCCCCAC
T--CC-TGCCCGCCAGAGAACAACCCCCCT----------TTTTCCTTTACCTACCCAAATCCTATAAAACA
GCCCCACCC--ATCTCCCTTCACTGACTCTCTTTT-CGGACTCAGCCCACCTGCACCCAGGTG----AAATA
AACAGCCATGTTGCTCACACAAAGCCTGTTTGATGGTCTCTTCACACGGACGCGCATG-A------
>chr11_67759685_67765364_4338_ZNF534_k27ac_EncodeTxn_NANOG_GRO4of7_7down_+__chr11_67759685-67760095_+_/1-399
-GTCAGGCCTCTGAGCCCAAGCTAAGCCATCATATCCCCTGTGAC-----------------------CCGC
ACATACACATCCAGATGGCTGGTT-----------------------------------------------C
CTGCCTTAAGTGATGACATTCCACCACAAAAGAAGTG--------------------AAAATGGCCTGTTCC
TGCCTTAAC---------------------------------------------------TGATGACATT--
------------------------------------------------------------------------
----------------------------------------------------------GTCTTGTGAAATTC
CTTCTC-CTGGCTCATCCTGGCTC-AA-----------AA-CCTCCCCCACTGAGTACCTTGTGACCCCCAC
T--C--TGCCCACCAGAGAACAACTCCCCC----------TTTTCCTTTACCTACCCAAATCCTATAAAACA
GCCCCACCCC-ATCTCCCTTCACTGACTCTCTTTT-CAGACTCAGCCCCCCTGCACCCAGGTG----AAATA
AACAGCCATGTTGCTCACATAAAGCCTGTTTGGTGGTCTCTTCACACGGATGCGCATG-A------
>chr6_16885985_16891647_4516_ZNF534_KAP1_EncodeTxn_NANOG_7down_+__chr6_16885985-16886384_+_/1-399
-GTCAGGCCTCTGAGCCCAAGCTAAGCCATCATATCCCCTGTGAC-----------------------CTGC
ACGTACACATCCAGACGGCCAGTT-----------------------------------------------C
CTGCCTTAACTGATGACATTCCACCACAAAAGAAGTG--------------------AAAATGGCCTGTTTC
TGCCTTAAC---------------------------------------------------TGATGACACT--
------------------------------------------------------------------------
----------------------------------------------------------GTCTTGTGAAATTC
CTTCTC-CTGGCTCATCCTGGCTC-AA-----------AA-GCTCCCCCACTGAGTACCTTGTGACCCCCAC
T--CC-TGCCCACCACAGAACAACTCCCCT----------TTTTCCTTTACCTACCCAAATCCTATAAAACG
GCCCCACCCCCATCTCCCTTCACTGACTCT--TTT-CGGACTCAGCCCGCCTGCACCCAAGTG----AAATA
AGCAGCCATGTTGCTCACACAAAGCCTGTTTGGTGGTCTCTTCACAAGGACGCGCATG-A------
>chr2_82398275_82398685_EncodeRepressed_SOLO_NANOG_C_7down_-__chr2_82398275-82398685_-_/1-400
TGTCAGGTCTCTGAGCCCGAGCTAAGCCATCATATCCCCTGTGAC-----------------------CTGC
ACGTACACATCCAGATGGCCGGTT-----------------------------------------------C
CTGCCTTAACTGATGACATTCCACCACAAAAGAAGTG--------------------AAAATGGCCTGTTCC
TGCCTTAAC---------------------------------------------------TGATGACACT--
------------------------------------------------------------------------
----------------------------------------------------------GCCTTGTGACATTC
CTTCTC-CTGGCTCATCCTGGCTC-AA-----------AA-GCTCCCCCACTGAGTACCTTGTGACCCCCAC
T---C-TGCCCACCAGAGAACAACTCCCCT----------TTCTCCTTTACCTACCCAAATCCTATAAAACG
GCCCCACCCCTGTCTCCCTTTGCTGACTCTCTTTT-CGGACTCAGCCCGCCTGCACCCAGGTG----AAATA
AACAGCCATGTTGCTCACACAAAGCCTGTTTGGTGGTCTCTTCACATGGACGCGCATG--------
>chr8_83504703_83510920_3282_ZNF534_EncodeRepressed_GRO4of7_C_7down_-__chr8_83510522-83510920_-_/1-398
TGTCAGGCCTCTGAGCCCA--CTAAGCCATCATATCCCCTGTTAC-----------------------CTGC
ACATACACATCCAGATGGCCGGTT-----------------------------------------------C
CTGCCTTAACTGATGACATTCCACCACAAAAGAAGTG--------------------AAAATGGCCTGTTCC
TGCCTTAAC---------------------------------------------------CGATGACACT--
------------------------------------------------------------------------
----------------------------------------------------------GTCTTGTGAAATTC
CCTCTC-CTGGCTCATCCTGGCTC-AA-----------AA-GCTCCCCCACTGAGTACCTTGTGACCCCCAC
T--CC-TGCCCACCAGAGAACAACCCCCCT----------TTTTCCTTTACCTACCCAAATCCTATAAAACA
GCCCCACCCC-ATCTCCCTTCGCTGACTCTCTTTT-CGGACTCAGCCCGCCTGCACTCATGTG----AAATA
AACAGAGTTGTTGCTCACACAAAGCCTGTTTGGTGGTCTCTTCACATGGACGCACGTG--------
>chr3_20967541_20973231_4394_ZNF534_EncodeTxn_GRO5of7_GRO6of7_GRO7of7_C_7down_-__chr3_20972820-20973231_-_/1-408
TGTCAGGCCTCTGAGCCCAAGCTAAGCCATCATATCCCCTGTGAC-----------------------CTGC
ACGTACACATCCAGATGGCCAGTT-----------------------------------------------C
CTGCCCTAACTGATGACATTCCACCACAAAAGAAGTG--------------------AAAATGGCCTGTTCC
TGCCTTAAC---------------------------------------------------TGATGACATC--
------------------------------------------------------------------------
----------------------------------------------------------GTCTTGTGAAATTC
CTTCTC-CTGGCTCATCCTGGCTC-AA-----------AA-GCTCCCCCACTGAGTACCTTGTGACCCCCAC
T--CC-TGCCCACCAGAGAACAACCC-CCTGTGACTATAATTTTCCTTTATCTACCCAAATCCTATAAAACG
ACCCCACCCCTATCTCCCTCTGCTGACTCTCTTTT-CGGACTCAGCCTGCCTGCACCCAGGTG----AAATA
AACAGCCATGTTGCTCACACAAAGCCTGTTTGGTGGTCTCTTCACACAGATGCATG----------
>chr11_56059270_56059680_h3k27ac_EncodeRepressed_SOLO_C_7down_-__chr11_56059270-56059680_-_/1-408
TGTCAGGCCTCTGAGCCCAAGCTAAGCCATCCTATCCCCTGTGAC-----------------------CTGC
ACGTACACATCCAGATGGCCGGTT-----------------------------------------------C
CTGCCTTAACTGATGACATTCCACCACAAAAGAAGTG--------------------AAAATGGCCTATTCC
TGCCTTAAC---------------------------------------------------TGATGACATT--
------------------------------------------------------------------------
----------------------------------------------------------GTCTTGTGAAATTC
CTTCTC-CTGGCTCATCCTGGCTC-AA-----------AA-GCTCCCCCACTGAGTACCTTGTGACCCCCAC
T--CC-TGCCCACCAGAGAACAACCC-CCTTCGACTGTAATTTTCCTTTCTCTACCCAAATCGTATAAAATG
GCCCCACCCTTATCTTCCTTCGCTGACTCTCTTTT-CGGACTCAGCCCGCCTGCACCCAGGTG----AAATA
AACAGCCATGTTGCTCACACAAAGCCTGTTTGGTTGTCTCTTCACACAGACACATG----------
>chr4_117252107_117257788_4433_ZNF534_KAP1_EncodeRepressed_GRO3of7_7down_+__chr4_117252107-117252508_+_/1-401
-GTCAGGCCTCTGAACCCAAGCTAAGCCATCATATCCCCTGTGAC-----------------------CTGC
ACGTACACATCCAGATGGCTGGTT-----------------------------------------------C
CTGCCTTAACTGATGACATTCCACCACAAAAGAAGTG--------------------AAAATGGCCTGTTCC
TGCCTTAAC---------------------------------------------------TGATGACATT--
------------------------------------------------------------------------
----------------------------------------------------------GTCTTGTGAAATTC
CTTCTC-CTGGCTCATCCTGGCTC-AA-----------AA-GCTCCCCCACTAAGTACCTTGTGACCCCCAC
T--CC-TGCCCGCCAGAGAACGACCC-CCCT---------TTTTCCTTTACCTACCCAAATCCTATAAAAAG
GCCCCACCTCTATCTCCCTTTGCTGACTCTCTTTT-CGGACTCAGCCTGCCTGCACCCAGGTG----AAATA
AACAGCCATGTTGCTCACACAAAGCCTGTTTTGTGGTCTCTTCACACAGACGCATGTG-A------
>chr15_52738558_52745204_5956_ZNF534_KAP1_EncodeRepressed_NANOG_GRO1of7_7down_+__chr15_52738558-52738987_+_/1-409
-GTCAGGCCTCTGAGCCCAAGCTAAGCCATCATATCCCCTGTGAC-----------------------CTGC
ACGTACACATCCAGATCGCCAGTT-----------------------------------------------C
CTGCCTTAACTGATGACATTCCTCCACAAAAGAAGTG--------------------AAAATGGCCTGTTCC
TGCCTTAAC---------------------------------------------------TGATGACATT--
------------------------------------------------------------------------
----------------------------------------------------------GTCTTGTGAAATTC
CTTCTC-CTGGCTCATCCTGGCTC-AA-----------AA-GCTCCCCAACTGAGTACCTTGTGACCCCCAC
T--C--TGCCCACCAGAGAACAACCCCCCTTTGACTGTAATTTTCCTTTACCTACCCAAATCCTATAAAATG
GCCCCACCCC-ATCTCCCTTCGCTGACTCTCTCTT-CGGACTCAGCCCGCCTGCACCCAGGTG----AAATA
AACAGCCATGTTGCTCACACAAAACCTGTTTGGTGGTCTCTTCATGCTGACGCAAGTG-A------
>chr3_8113870_8114282_weakenh_SOLO_NANOG_7down_+__chr3_8113870-8114282_+_/1-410
-GTCAGGCCTCTGAGCCCAAGCTAAGCCATCACATCCCCTGTAAC-----------------------CTGC
ACGTACACATCCAGATGATCGGTT-----------------------------------------------C
CTGCCTTAACTGATGACATTCCACCACAAAAGAAGTG--------------------AAAATGGCCTGTTCC
TGACTTAAC---------------------------------------------------TGATGACATT--
------------------------------------------------------------------------
----------------------------------------------------------GTCTTGTGAAATTC
CTTCTC-CTGGCTCATCCTGGCTC-AA-----------AA-GCTCCCCCACTGAGCACCTTGTGATCCCCAC
T--C--TGCCCGCCAGAGAACAACCCACCCTTGACTGTAATTTTCCTTTACCTACCCAAATCCTATAAAATG
GCCCCACCCCTATCTCCCTTCGCTGACTCTCTTTT-CGGACTCAGCCCACCTGCACTCAGGTG----AAATA
AACAGCCATGTTGCTCACACAAAGCCTGTTTGGTGGTCTCTTCACACGGACGCACATG-A------
>chrX_12939865_12945537_3325_ZNF534_ZNF90_KAP1_EncodeRepressed_NANOG_GRO3of7_7down_+__chrX_12939865-12940276_+_/1-410
-GTCAGGCCTCTGAGCTCAAGCTAAGCCATCATATCCCCTGTGAT-----------------------CTGC
ACGTACACATCCAGATGGCTGGTT-----------------------------------------------C
CTGCCTTAACTGATGACATTCCACCACAAAAGAAGTG--------------------AAAATGGCCTGTTCG
TGCCTTAAC---------------------------------------------------TGATGACATT--
------------------------------------------------------------------------
----------------------------------------------------------GTCTTGTGAAATTC
CTTCTC-CTGGCTCATCCTGGCTC-AA-----------AA-GCTCCCCCACTGAGTACCTTGTGACCCCCAC
T--CC-TGCCCGCCAGAGAACAATTC-CCTTTGACTGTAATTTTCCTTTATCTACCCAAATCCTATAAAACG
GCCCCACCCTTATCTCCCTTCGCTGACTCTCTTTT-TGGACTCAGCCCACCTGCACCCAGGTG----AAATA
AACAGCCTTGTTGCTCACACAAAGCCTGTTTGGTGGTCTCTTCACAGGGACACGCATG-A------
>chr11_119649893_119650304_weakenh_SOLO_NANOG_SMAD11_C_7down_-__chr11_119649893-119650304_-_/1-410
TGTCAAGCCTCTGAGCCCAGGCTAAGCCATCATATCCCCTGTGAC-----------------------CTGC
ACGTACACATCCAGATGGCCGGTT-----------------------------------------------C
CTGCCTTAACTGATGACATTCCACCACAAAAGAAGTG--------------------AAAATGGCCCGTTCC
TGCCTTAAC---------------------------------------------------TGATGACATT--
------------------------------------------------------------------------
----------------------------------------------------------GTCTTGTGAAATTC
CTTCTC-CTGGCTCATCCTGGCTC-AA-----------AA-GCTCCCCCACTGAGTACCTTGTGACCCCCAC
T--CT-TGCCCGCCAGATAACAACCC-CCTTTGACTGTAATTTTCCTTTATCTACCCAAATCTTATAAAATG
GCCCCACCCCTATCTCCCTTCGCTGACTCTCTTTT-TGGACTCAGCCCTCCTGCACCCAGGTG----AAATA
AAAAGCCTTGTTGCTCACACAAAGCCTGTTTGGTGGTCTCTTCACACGGACACACATG--------
>chr1_54897904_54903584_4518_ZNF534_ZNF90_KAP1_EncodeTxn_chimeric_GRO5of7_GRO6of7_GRO7of7_C_7down_-__chr1_54903186-54903584_-_/1-398
TGTCAGGCCTCTGAGCCCAAGCGAAGCCATCATATCCCCTGTGAC-----------------------CTGC
ACATACACTCCCAGATGGCCGGTT-----------------------------------------------C
CTGCCTTAACTGATGACATTCCACCACAAAAGAAGTG--------------------AAAATGGCCTGTTCC
TGCCTTAAC---------------------------------------------------TGATGACATT--
------------------------------------------------------------------------
----------------------------------------------------------GTCTTGTGAAATTC
CTTCTC-CTGGCTCATCCCGGCTC-AA-----------AA-GCTCCCCCACTGAGTACCTTGTGACCCCCAT
T--CC-TGCCTGCCAGAGAA---CCC-CCTTT---------TTTCCTTTACCTACCCAAATCCTATAAAATG
GCCCCAACCTTATCCCCTTTTGCTGACTTTCTTTT-TGGACTCAGCCCACCTGCACCCAGGTG----AAATA
AACAGCTTTATTGCTCACACAGAGCCTGTTTGGTGGTCTCTTCACATGGACACACATG--------
>chr2_192506079_192513182_2305_ZNF534_ZNF90_KAP1_EncodeTxn_NANOG_GRO5of7_GRO6of7_GRO7of7_7down_+__chr2_192506079-192506490_+_/1-410
-GTCAGGCCTCTGAGCCTAAGCTAAGCCATCATATCCCCTGTGAC-----------------------CTGC
ACATACATATCCAGATGGCCGGTT-----------------------------------------------C
TTGCCTTAACTGATGACATTCCACCACAAAAGAAGTG--------------------AAAATGGCCTGTTGC
TGCCTTAAC---------------------------------------------------TGATGACATT--
------------------------------------------------------------------------
----------------------------------------------------------GTCTTGTGAAATTC
CTTCTC-CTGGCTCATCCTGGCTC-AA-----------AA-GCTCCCCCACTGAGCACCTTGTGACCCTCCA
C--GC-TGCCTGCCAGAAAACAACCC-CCTTTGACTGTAATTTTCCTTTATCTACCTAAATCCTATAAAACA
GCCCCACCCTTATCTCCCTTTGCTGATTCTCTTTT-TGGACTCAGCCCAGCTGCACCCATGTG----AAATA
AACAGCCATATTGCTCACACAAAGCCTGTTTGGTAGTCTCTTCACATGGACACACATG-A------
>chr14_87234691_87240791_5947_ZNF534_k4me3_enh_FOXP1_NANOG_C_7down_-__chr14_87240384-87240791_-_/1-407
TGTCAGGCCTCTGAGCCCAAGCTAAGCCATCATATCCCCTGTGAC-----------------------CTGC
ACATACACATCCAGATGGCCGGTT-----------------------------------------------C
CTGCCTTAACTGATGACATTCCACCACAAAAAAAGTG--------------------AAAATGGCCTGTTCC
TGCCTTAAC---------------------------------------------------TGACGACATT--
------------------------------------------------------------------------
----------------------------------------------------------GTCTTGTGAAATTC
CTTCTC-CTGGCTCATCCTGGCTC-AA-----------AA-GCTCCCCTACTGAGCACCTTGTGACCCCCAC
T--C--TGCCTGCCAGAGAACAACTC-CCTTTGACTGTAGTTTTCCTTTATCTACCCA-ATCCTATAAAACG
GCTCCACCCTTATCTCCCTTTGCTGACTCTCTTTT-TGGACTCAGCCTGCCTGCACCCAGGTG----AAATA
AACAGCCATGCTGCTCACACAAAGCCTGTTTGGTGGTCTCTTCACATGGAATTGCAT---------
>chr4_162709182_162714747_3186_ZNF534_ZNF90_KAP1_EncodeRepressed_NANOG_GRO3of7_7down_+__chr4_162709182-162709583_+_/1-401
-GTCAGGCCTCTGAGCCCAAGCTAAGCCATCATATCCCCTGTGAC-----------------------CTGC
ACGTACACATCCAGATGGACGGTT-----------------------------------------------C
CTGCCTTAACTGATGACATTACACCACAAAAGAAGTG--------------------AAAATGGCCTGTTTC
TGCCTTAAC---------------------------------------------------TGATGACATT--
------------------------------------------------------------------------
----------------------------------------------------------GTCTTGTGAAATTC
CTTCTC-CTGGCTCATCCTGGCTC-AA-----------AA-GCTCCCCAACTGAGTAACTTGTGATCCCCAC
T--CC-TGCCTGCCAGAGAACAACCC-CCCT---------TTTTCCTTTACCTACCCAAATCCTATAAAACG
GCCCCACCCTTATCTTCCTTTGCTGACTCTCTTTT-TGGACTTGGCCCGCCTGCACCCAGGTG----AAATA
AACAGCCATGTTGCTCACACAAAGCCTGTTTGGTGGTCTCTTCACATGGACGCACATG-A------
>chrX_6308003_6308363_EncodeRepressed_SOLO_7down_+__chrX_6308003-6308363_+_/1-359
-GTCAGGCCTCTGAGCCCAAGCTAAGCCATCATATCCCCTGTGAC-----------------------CTGC
ATGTACACATCCAGATGGCCGGTT-----------------------------------------------C
CTGCCTTAACTGATGACAT-----------------------------------------------------
---------------------------------------------------------------------T--
------------------------------------------------------------------------
----------------------------------------------------------GTCTTGTGAAATTC
CTTTTC-CTGGCTCATCTGGTCTC-AA-----------AA-GCTCCCCTACTGAGCACTTTGTGACCCCCAC
T--C--TGCCCGCCAGAGAACAACTCCCCTTTGACTGTAATTTTCCTTTATCTACCCAAATCCTATAAAACG
GCCCCACCCCTATCTCCCTTTGCTGACTCTCTTTT-CCGACTCAGCCCGCCTGCACCCAGGTG----AAATA
AACAGCCATGTTGCTCACACAAAGCCTGTTTGGTGGTCTCTTCACACGGACGCGCATG-A------
>chr20_45759334_45765245_1461_ZNF534_ZNF90_KAP1_EncodeRepressed_NANOG_GRO1of7_7down_+__chr20_45759334-45759751_+_/1-410
-GTCAGACCTCTGAGCCCAAGCTAAGCCATCATATCCCCTGTGAC-----------------------CTGC
ACATACACATCCAGATGGCCGGTT-----------------------------------------------C
CTGCCTTAACTGATGACATTCCACCACAAAAGAAGTG--------------------AAAATGGCCTGTTCC
TGCCTTAAC---------------------------------------------------TGATGACATT--
------------------------------------------------------------------------
----------------------------------------------------------GTCTTGTGAAATTC
CTTTTC-CTGGCTCATCCTGTCTC-AA-----------AA-GCTCCCCTACTGAGCACCTTGTGACCCACAC
T--C--TGCCCTCCAGAGAACAACTCCCCTTTGACTGTAATTTTCCTTTATCTACCCAAATCCCATAAAACG
GCCCCACCCTTATCTCCCTTCACTGACTCTCTTTT-CAGACTCAGCCCGCCTGCACCCAGGTG----AAATA
AACAGCCACGTTGCTCACACAAAGCCTGTTTGGTGGTCTCTTCACACGGACGCGCATG-A------
>chr1_150641376_150641787_h3k27ac_enh_SOLO_NANOG_SMAD11_SOX2_7down_+__chr1_150641376-150641787_+_/1-410
-GTCAGGCCTCTGAGCCCAAGCTAAGCCATCATATCCCCTGTGAC-----------------------CTGC
ACATACACATCCAGATGGCCGGTT-----------------------------------------------C
CTGCCTTAACTGATGACATTCCACCACAAAAGAAGTG--------------------AAAATGGCCTGTTCC
TGCCTTAAC---------------------------------------------------TGATGACATT--
------------------------------------------------------------------------
----------------------------------------------------------GTCTTGTGAAATTC
CTTTTC-CTGGCTCATCCTGTCTC-AA-----------AA-GCTCCCCTACTGAGCACCCTGTGACCCCCAC
T--C--TGTCCGCCAGAGAACAACACCCCTTTGACTGTAATTTTCCTTTATCTACCCAAATCCTATAAAACA
GCCGCACCCTTATCTTCCTTCGCTGACTCTCTTTT-TGGACTCAGCCCGCCTGCACCCAGGTG----AAATA
AACAGCCATGTTGCTCACACAAAGCCTGTTTGGTGGTCTCTTCACACGCACGAGCATG-A------
>chr4_68405894_68406295_h3k4me3_TSS_SOLO_FOXP1_MED1_NANOG_44108_SMAD11_SOX2_TCF4_7down_+__chr4_68405894-68406295_+_/1-400
-GTCAGGCCTCTGAGCCCAAGCTAAGCCATCGTATCCCCTGTGAC-----------------------TTGC
ACATACACATCCCGGTGGCCGGTT-----------------------------------------------C
CTGCCTTAACTGATGACATTCCACCACAAAAGAAGTG--------------------AAAATGGCCTGTTTC
TGCCTTAAC---------------------------------------------------TGATGACATT--
------------------------------------------------------------------------
----------------------------------------------------------GTCTTGTGAAATTC
CTTATC-CTGGCTCA-----------A-----------AA-GCTCCCCTACTGAGCACCTTGTGACCCCCAC
T--C--TGCCCGCCAGCGAACAACCCCCCTTTGACTGTAATTTTCCTTTATCTACCCAAATCCTATAAAACG
GTCCCACCCTTATCTCCCTTCGCTGACTCTCTTTT-CAGACTCAGCCCGCCTGCACCCAGGTG----AAATA
AACAGCCATGTTGCTCACACAAAGCCTGTTTGGTGGTCTCTTCACACGGATGCACATG-A------
>chrX_131712025_131717764_4499_ZNF534_KAP1_EncodeTxn_GRO4of7_7down_+__chrX_131712025-131712446_+_/1-410
-GTCAGGCCTCTGAGCCCAAGCTAAGCCATCATATCCCCTGTGAC-----------------------CTGC
ACGTACACATCCAGATGGCCGGTT-----------------------------------------------C
CTGCCTTAACTGATGACATTCCACCACAAAAGAAGTG--------------------AAAATGGCCTGTTCC
TGCCTTAAC---------------------------------------------------TGATGACATT--
------------------------------------------------------------------------
----------------------------------------------------------GTCTTGTGAAATTC
CTTTTC-TTGGCTCATCCTGGCTC-AA-----------AA-GCTCCCCTACTGAGCACCTTGTGACCCCGAC
T--C--TGCCCGCCAGAGAACAACTCCCCTTTGACTATAATTTTCCTTTATCTACCCAAATCCTATAAAACA
GCCCCACCTTTATCTCCCTTCCCTGACTCTCTTTT-CAGACTCAGCCCGCCTGCGCCCAGGTG----AAATA
AACAGCCATGTTGCTCACACAAAGCCTGTTTAGTGGTCTCTTCACACGGACGTGCATG-A------
>chr13_61088458_61094439_4519_1_k4me3_EncodeTxn_NANOG_GRO3of7_7down_+__chr13_61088458-61088865_+_/1-407
-GTCAGGCCTCTGAGCCCAAGCTAAGCCATCATATCCCCTGTGAC-----------------------CTCC
ACGTACACATCCAGATGGCCGGTT-----------------------------------------------C
CTGCCTTAACTGATGACATTCCACCACAAAAGAAGTG--------------------AAAATGGCCTGTTCT
TGCCTTAAC---------------------------------------------------TGATGACATT--
------------------------------------------------------------------------
----------------------------------------------------------GTCTTGTGAAATTC
CTTCTC-CTGGCTCATCCTGGCTC-AA-----------AA-GCTTCCCTACTGAGCACCTTGTGAGCCCCAC
T--C--TGCCCGCCAGAGAACAAC-CCCCTTTGACTGTAATTTTCCTTTATCTACCCAAATCCTATAAAACA
GCCCCACCCTTATCTCCCTTTGCTGACT--CTTTT-CAGACTCAGCCCGCCTGCACTCAGGTG----AAATA
AACAGCCTTGTGGCTCACACAAAGCCTATTTGGTGGTCTCTTCACACGGATGCGCATG-A------
>chr5_162275428_162281160_4597_ZNF534_EncodeTxn_NANOG_GRO4of7_C_7down_-__chr5_162280751-162281160_-_/1-407
TGTCAGGCCTCTGAGCCCAAGCTAAGCCATCATATCCCCTGTGAC-----------------------CTGC
AGGTACACATCCAGATGGCTGGTT-----------------------------------------------C
CTGCCTTAACTGATGACATTCCACCAC-AAAGAAGTG--------------------AAAATGGCCTGTTCC
TGCCTTAAC---------------------------------------------------TGATGACACT--
------------------------------------------------------------------------
----------------------------------------------------------GTCTTGTGAAATTC
CTTCTC-CTGGCTCATCCTGGCTC-AA-----------AA-GCTCCCCTGCTGAGCACCTTGTGACCCCCAC
T--C--CCCCT-CCAGAGAACAAC-CCCCTTTGACTGTAATTTTCCTTTATCCACCCAAATCCTATAAAATG
GCCCCACCCTTATCTCCCTTCGCTGACTCTCTTTT-CGGACTCAGCCCGCCTGCACCCAGGTG----AAATA
AACAGCCATGTTGCTCACACAAAGCCTGTTTGGTGGTCTCTTCACACAGACGCGCATG--------
>chr3_173353080_173353490_EncodeRepressed_SOLO_NANOG_C_7down_-__chr3_173353080-173353490_-_/1-410
TGTCAGGCCTCTGAGCCCAAGCTAAGCCATCATATCCCCTGTGAC-----------------------CTGC
AGGTACACATCCAGATGGCCGGTT-----------------------------------------------C
CTGCCTTAACTGATGACATTCCACCACAAAAGAAGTG--------------------ATAATGGCCTGTTCC
TGCCTTCAC---------------------------------------------------TGATGACATT--
------------------------------------------------------------------------
----------------------------------------------------------GTCTTGTGAAATTC
CTTCTC-CTGGTTCATCCTGGCTC-AA-----------AA-GCTCCCCTACTGAGCACCTTGTGACCCCCAC
T--C--TCCCTGCCAGAGAACAACCCCCCTTTGACTGTAATTTTCCTTTATCTACCCAAATCCTATAAAATG
GCCCCACCCTTATCTCCCTTCGCTGACTCTCTTTT-CAGACTCAGCCCACCTGCACCCAGGTG----AAATA
AACAGCCATGTTGCTCACACAAAGCCTGTTTGGTGGTCTCTTCACACAGACACACATG--------
>chr1_212908311_212908714_h3k27ac_enh_SOLO_NANOG_C_7down_-__chr1_212908311-212908714_-_/1-403
-------CCTCTGAGCCCAAGCTAAGCCATCATATCCCCTGTGAC-----------------------CTGC
ACGTACACATCCAGATGGCCGGTT-----------------------------------------------C
CTGCCTTAACTGATGACATTCCACCACAAAAGAAGTG--------------------AAAATGGCCTGTTCC
TGCCTTAAC---------------------------------------------------TGATGACATT--
------------------------------------------------------------------------
----------------------------------------------------------GTCTTGTGAAATTC
CTTCTC-CTGGCTCATCTTGGCTC-AA-----------AA-GCTCCCCTACTGAGCACCTTGTGACCCCCAC
T--C--TGCCCGCCAGAGAACAACCCCCCTTTGACTGTAATTTTCCTTTATCTACCCAAATCCTATAAAATG
GCCCCACCCTTATCTCCTTTCGCTGACTCTCTTTT-CGGACTCAGCCCGCCTGCACGCAGGTG----AAATA
AACCACCTTGTTGCTCATACAAAGCCTGTTTGGTGGTCTCTTCACACGGACGCGCATG--------
>chr3_146362086_146367972_3131_ZNF534_ZNF90_KAP1_EncodeTxn_7down_+__chr3_146362086-146362495_+_/1-409
-GTCAGGCCTCTGAGCCCAAGCTAAGCCATCATGTCCCCTGTGAC-----------------------CTGC
ACATACACATCCAGATGTCTGGTT-----------------------------------------------C
CTGCCTTAACTGATGATATTCCACCACAAAAGAAGTG--------------------AAAATGGCCTGTTCC
TGCCTTAAC---------------------------------------------------TGATGACATT--
------------------------------------------------------------------------
----------------------------------------------------------GTCTTGTGAAATTC
CTTCTC-CTGGCTCATC-TGGCTC-AA-----------AA-GCTCCCCTACTGAGCACCTTGGGACCCCCAC
T--C--TGCCCACCAGAGAACAACCCCCCTTTGACTGTAATTTTCCTTTATCTACCCAAATCCTATAAAACG
GCCCCACCCGTATCTCCCTTCTCTGACTCTCTTTT-CGGACTCAGCCCACCTGCACCCAGGTG----AAATA
AACAGCCTTGTTGCTCACACAAAGCCTGTTTGGTGGTCTCTTCACACAGACACACATG-A------
>chr6_12667170_12673014_3210_ZNF534_ZNF90_KAP1_EncodeTxn_wangmod_GRO5of7_GRO6of7_GRO7of7_7down_+__chr6_12667170-12667579_+_/1-409
-GTCAGGTCTCTGAGCCCAAGCTAAGCCATCATATCCCCTGTGAC-----------------------CTGC
ACGTACACATCCAGATGGCCAGTT-----------------------------------------------C
CTGCCTTAACTGATGACATTCCACCACAAAAGAAGTG--------------------AAAATGGCCTGTTCC
TGCCTTAAC---------------------------------------------------TGATGAGATT--
------------------------------------------------------------------------
----------------------------------------------------------GTCTTGTGAAATTC
CTTCTC-CTGGCTCATCCCGGCTC-AA-----------AA-GCTCCCCTACTGAGCACCTTGTGACCCC-AC
T--C--TGCCCACCAGAGAACAACCCCCCTTTGACTGTCATTTTCCTTTATCTACCCAAATCCTATAAAACA
GCCCCACCCTTATCTCCCTTTGCTGACTCTCTTTT-CGGACTCAGCCCGCCTGCACCCAGGTG----AAATA
AACAGCCGTGTTCCTCACACAAAGCCTGTTTGGTGGTCTCTTCACACGGACGCGTATG-A------
>chr17_76605988_76611511_3491_ZNF534_ZNF90_KAP1_EncodeTxn_NANOG_GRO5of7_GRO6of7_GRO7of7_C_7down_-__chr17_76611085-76611511_-_/1-408
TGTCAGGCCTCTGAGCTGAAGCTAAGCCATCATATCCCCTGTGAC-----------------------CTGC
ACGTACACATCCAGATGGCCGGTT-----------------------------------------------C
CTGCCTTAACTGATGACGTTCCACCACAAAAGAAGTG--------------------AAAATGGCCTGTTCC
CGCCTTAAC---------------------------------------------------TGATGACATT--
------------------------------------------------------------------------
----------------------------------------------------------GTCTTGTGAAATTC
CTTCTC-CTGGCTCATCCTGGCTC-AA-----------AA-GCTCCCCTGCTGAGCACCTTGTGACCCC-GC
T--C--TGCCCGCCAGAGAACAA-ACCCCTTTGACTGTAATTTTCCTTTATCCACCCAAATCCTATAAAACG
GCCCCACCCTTATCTCCCTTTGCTGACTCTCTTTT-CGGACTCAGCCCGCCTGCACCCAGGTG----AAATA
AACAGCCATGTTGCTCACACACAGCCTGTTTGGTGGTTTCTTCACACGGCCGCGCATG--------
>chr3_174232028_174232438_h3k27ac_enh_SOLO_FOXP1_NANOG_44108_C_7down_-__chr3_174232028-174232438_-_/1-409
TGTCAGGCCTCTGAGCCCAAGCTAAGCCATCATATCCCCTGTGAC-----------------------CTGC
ACGTACACATCCAGATGGCCAGTT-----------------------------------------------C
CTGCCTTAACTGATGACATTCCACCACAAAAGAAGTG--------------------AAAATGGCCTGTTCC
TGCCTTCAC---------------------------------------------------TGATGACATT--
------------------------------------------------------------------------
----------------------------------------------------------GTCCTGTGAAATTC
CTTCTC-CTGGCTCATCCTGGCTC-AA-----------AA-GCTCCCCTACCGAGCACCTTGTGACCCC-AC
T--C--TGCCCGCCAGAGAACAACCCCCCTTTGACTGTAATTTTCCTTTGCCTACCCAAATCCTATAAAACG
GCCCCATCCCTACCTCCCATCGTTGACTCTCTTTT-CGGACTCAGCCCGCCTGCACCCAGGTG----AAGTA
AACAGCCATGTTGCTCACACAAAGCCTGTTTGGTGGTGTCTTCACACAGACGCGCATG--------
>chr4_134677937_134683552_3284_ZNF534_KAP1_EncodeTxn_NANOG_C_7down_-__chr4_134683146-134683552_-_/1-405
TGTCAGGCCTCTGAGCCCAAGCTAAGCCATCATATCCCCTGTGAC-----------------------CTGC
ATGTACACATCCAGATGGCCGGTT-----------------------------------------------C
CTGCCTTAACTGATGACATTCCACCACAAAAGAAGTG--------------------CAAATGGCCTGTTCC
TGCCTTAAC---------------------------------------------------TGATGACATT--
------------------------------------------------------------------------
----------------------------------------------------------GTCTTGTGAAATTC
CTTCTC-CTGGCTCATCCTGGCTC-AA-----------AA-GCTCCCCTACTGAGCATCTTGTGACCCCCAC
T--C--TGCCCGCCAGAGAACAACCCCCCTT----TGTAATTTTCCTTTACCTACCCAAATCCTATAAAACG
GCCCCACCCC-ATCTCCCTTCCCTGACTCTCTTTT-CGGACTCAGCCCGCCTGCACCCAGGTG----AAATA
AACAGCCATGTTGCTCACACAAAGCCTGTTTGGTGGTCTCTTCACACAGACGTGTATG--------
>chr6_16259012_16264893_3426_ZNF534_k4me3_EncodeRepressed_NANOG_SMAD11_wangmod_chimeric_C_7down_-__chr6_16264482-16264893_-_/1-410
TGTCAGGCCTCTGAGCCCAAGCTAAGCCATCATATCCCCTGTGAC-----------------------CTGC
ATGTACACATCCAGATGGCCGGTT-----------------------------------------------C
CTGCCTTAACTGATGACATTCCACCACAAAAGAAGTG--------------------AAAATGGCCTGTTCC
TGCCTTAAC---------------------------------------------------TGATGACATT--
------------------------------------------------------------------------
----------------------------------------------------------GTCTTGTGAAATTC
CTTCTC-CTGGCTCATCCTGGCTC-AA-----------AA-GCTCCCCTACTGAGCACCTTGTGACCCCCAC
T--C--TGCCCACCAGAGAACAACCCCCCTTTGACTGTAATTTTCCTTTACCTACCCAAATCCTATAAAACG
GCCCCACCCCTATCTCCCTTCGCTGACTCTCTTTT-CGGACTCAGCCCGCCTGCACCCAGGTG----AAATA
AACAGCCATGTTGCTCACACAAAGCCTGTTTGGTGGTCTCTTCACACGGACGCACATG--------
>chr12_60979274_60979684_h3k27ac_EncodeTxn_SOLO_C_7down_-__chr12_60979274-60979684_-_/1-410
TGTCAGGCCTCTGAGCCCAAGCTAAACCATCATATCCCCTGTGGC-----------------------CTGC
ATGTACACATCCAGATGGCCGGTT-----------------------------------------------C
CTGCCTTAACTGATGACATTCCACCACAAAAGAAGTG--------------------AAAATGGCCTGTTCC
TGCCTTAAC---------------------------------------------------TGATGACATG--
------------------------------------------------------------------------
----------------------------------------------------------GTCTTGTGAAATTC
CTTCTC-CTGGCTCATCCTGGCTC-AA-----------AA-GCTCCCCTACTGAGCACCTTGTGACCCCCAC
T--C--TGCCCACCAGAGAACAACCCCCCTTTGACTGTAATTTTCCTTTACCTACCCAAATCCTATAAAACA
GCCCCACCCCTATCTCCCTTCTCTGACTCTCTTTT-CGGACTCAGCCCGCCTGCACCCCGGTG----AAATA
AACAGCTATGTTGCTCACACAAAGCCTGTTTGGTGGTCTCTTCACATGGACGTGCATG--------
>chr5_170762081-170767864_3291_ZNF534_ZNF90_KAP1_k4me3_weakenh_GRO2of7__chr5_170767456-170767864_-_/1-408
TGTCAGGCCTCTGAGCCCAAGCTAAGCCACCATATCCCCTGTGGC-----------------------CTGC
ATGTACACATCCATATGGCTGGTT-----------------------------------------------C
CTGCCTTAACTGATGACATTCCACCACAAAAGAAGTG--------------------AAAATGGCCTATTCC
TGCCTTAAC---------------------------------------------------TGATGACATC--
------------------------------------------------------------------------
----------------------------------------------------------GTCTTGTGAAATTC
CTTCTC-CTGGCTCATCCTAGCTC-AA-----------AA-GCTCCCCTACTGAGCACCTTGTGACCCCCAC
T--C--TGCCCGTCAGAGAACAACCCCCCTTTGACTGTAATTTTCCATTACCTACCCAAATCCTATAAAATG
GCCCCACCCCTATCTCCCTTCGCTGACTCT--TTT-CAGACGCAGCCTGCCTGCACCCAGGTG----AAATA
AACAGCCATGTTGCTCACACAAAGCCTGTTTGGTGGTCTCTTCACACGGACATGCATG--------
>chr1_225810575_225810980_h3k4me3_TSS_SOLO_NANOG_TCF4_C_7down_-__chr1_225810575-225810980_-_/1-402
TGTCAGGCCTCTGAGCCGAAGCTAAGCCATCATATCCCCTGTGGC-----------------------CTGC
ACCTACACATCCAGATGGCCGGTT-----------------------------------------------C
CTGCCTTAACTGATGTCATTCCACCACAAAAG---TG--------------------AAAATGACCTGTTCC
TGCCTTAAC---------------------------------------------------TGATGACATT--
------------------------------------------------------------------------
----------------------------------------------------------GTCTTGTGAAATTC
CTTCTC-CTGGCTCATCCTGGCTC-AA-----------AA-GCTCCCCTACTGAGCACCTTGTGACCCCCAC
T--C--TGCCCGCCAGAGAAC---CCCCCTTTGACTGTAATTTTCCTTTACCTACCCAAATCCTATAAAACG
GCCCCACCCCTATCTCCCTTGGCTGACTCT--TTT-CGGACTCAGCCCGCCTGCACCCAGGTG----AAATA
AACAGCCATGTTGCTCACACAAAGCCTGTTTGGTGGTCTCTTCACACGGACGCGCATG--------
>chr8_18393944_18394351_SOLO_C_7down_-__chr8_18393944-18394351_-_/1-407
TGTCAGGCCTCTGAGCCTAAGCTAAGCCATCATATCCC--GTGAC-----------------------CTGC
ATGTACACATCCAGATGGCCGGTT-----------------------------------------------C
CTGCCTT-ACTGATGACATTCCACCACAAAAGATGGG--------------------AAAATGGCCTGTTCC
TGCCTTAAC---------------------------------------------------TGATGACACT--
------------------------------------------------------------------------
----------------------------------------------------------GTCTTGTGAAATTC
CTTCTC-CTGGCTCATCCTGGCTC-AA-----------TA-GCTCCCCTACTGAGCACCTTGTGACCCCCAC
T--C--TGCCTGCCAGAGAACAACCCCCCTTTGACTGTACTTTTCTTTTATCTATCCAAATCCTATAAAATG
GCCCCACCCTTATCTCCCTTCACTGACTCTCTTTT-AGGACTCAGCCCGCCTGCACCCAGGTG----AAATA
AACAGCCATGTTGCTCACACAGAGTCTGTTTGGTGGTCTCTTCACACGGATGTGCATG--------
>chr2_208215925_208221935_4314_ZNF534_ZNF90_KAP1_EncodeRepressed_C_7down_-__chr2_208221531-208221935_-_/1-397
-----GGCCTCTGAGCCCAAGCTAAGCCATCATATCCCCTGTGAC-----------------------CTGC
ATGTACACATCCAGATGGCCGGTT-----------------------------------------------C
CTGCCTTAACTGATGACATTCCACCATAAAAGAAGTG--------------------AAAATGGCCTGTTCC
TGCCTTAAC---------------------------------------------------TGATGACATT--
------------------------------------------------------------------------
----------------------------------------------------------GTCTTGTGAAATTC
CTTCTC-CTGGCTCATCCTGGCTC-AA-----------AA-GCTCCCCTACTGAGCATGTTGTGACCCCCAC
T--C--TGCCTGCCAGAGAACAACCCC-CTTTGACTGTAATTTTCCTTTATCTACCCAAATCCTATAAAACG
GCACCACCCTTATCTCCCTTCGCTGACTCTCTTTT-TGGACTCAGCCCGCCTGCACCCAGGTG----AAATA
AACAGCCATGTTGCTCACACAAAGCCTGTTTGGTGGTCTCTTCACAC-------CATG--------
>chr3_145551229_145556922_4420_ZNF534_k27ac_EncodeTxn_NANOG_GRO7of7_C_7down_-__chr3_145556513-145556922_-_/1-409
TGTCAGGCCTCTGAGCCCAAGCTAAGCCATCATATCCCCTGTGAC-----------------------CTGC
ACGTACACATCCAAATGGCCGGTT-----------------------------------------------C
CTGCCTTAACTGATGACATTCCACCACAAAAGAAGAG--------------------AAAATGGCCTGTTCC
TGCCTTAAC---------------------------------------------------TGATGACATT--
------------------------------------------------------------------------
----------------------------------------------------------GTCTTGTGAAATTC
CTTCTC-CTGGCTCATCCTGGCTC-AA-----------AA-GCTCCCCTACTGAGCACCTTGTGACCCCCAC
T--C--TGCTTGCCAGAGAACAACCCCCCTTTGACTGTAATTTTCCTTTACCTACCCAAATCCTATAAAACG
GCCCCAACCC-ATCTCCCTTCGCTGACTCTCTTTT-CAGACTCAGCCTGCCTGCACCCAGGTG----AAATA
AACAGCCATGGTGCTCACACAAAGTCTGTTTGGTGGTCTCTTCCCACAGATGCTCATG--------
>chr10_25716421_25722926_2736_ZNF534_ZNF90_KAP1_EncodeTxn_NANOG_7down_+__chr10_25716421-25716832_+_/1-411
-ATCAGACCTCTGAGCCTAAGCTAAGCCATCATATCCTTTGTGAC-----------------------CTGC
ACGTACACATCCAGATGGCCGGTT-----------------------------------------------C
CTGCCTTAACTGATGACATTCCACCACAAAAGAAATG--------------------AAAATGGCCCGTTCC
TGCCTTAAC---------------------------------------------------TGATGACATT--
------------------------------------------------------------------------
----------------------------------------------------------ATCTTGTGAAATTC
CTTCTC-CTGGCTCATCCTGGCTC-AA-----------AA-GCTCCCCTACTGAGCACCTTGTGACCCCCAA
CC-C--TGCCCGCCAGAGAACAACCCCCTTTTGACTGTAATTTTCCTTTACGTACCCAAATCCTATAAAACG
GCCCCACCCCTATCTCCCTTCACTGACTGTCTTTT-CAGACTCAGCCTGCCTGCACCCAGGTG----AAATA
AACAGCATTTTTGCTCACACATAGCCTGTTTGGTGGTCTCTTCACATGGATGCGCATG-A------
>chr3_191691054_191691474_enh_SOLO_NANOG_C_7down_-__chr3_191691054-191691474_-_/1-411
TATCAGGCCTCTGAGTCCAAGCTAAGCCATCATATCCCCTGTGAC-----------------------CTGC
ACGTACACATCCAGATGGCCAGTT-----------------------------------------------C
CTGCCTTAACTGATGACGTTCCACCACAAAAGAAGTG--------------------AAAATGGCCTGTTCC
TGCCTTAAC---------------------------------------------------TGATGACATT--
------------------------------------------------------------------------
----------------------------------------------------------GTCTTGTGAAATTC
CTTCTC-CTGGCTCATCCTGGCTC-AA-----------AA-GCTCCCCTACTGAGCACCTTGTGACCCCCAC
AC-C--TGCCCGCCAGAGAACAACCCCCCTTTGACTGTAATTTTCCTTTACCTACCCAAATCTCATAAAACA
GCCCCACCCCTATCACCCTTCATGGACTCTCTTTT-CGGACTCAGCCCGCCTGCACCCAGGTG----AAATA
AACAGCCTTGTTGTTCACACAAAGCCTGTTTGGTGGTCTCTTTACATGGATGCACATG--------
>chrX_30448932_30454861_4785_ZNF534_KAP1_EncodeTxn_NANOG_GRO5of7_GRO6of7_GRO7of7_C_7down_-__chrX_30454401-30454861_-_/1-409
TATCAGGCCTCTGAGCCTAAGCTAAGCCATCATATCCCCTGTGAC-----------------------CTGC
ACATACACATCCAGATGGCCAGTT-----------------------------------------------C
CTGCCTTAATTGATGACATTCCAGCACAAAAGAAGTG--------------------AAAATGGCCTGTTCT
TGCCTTAAT---------------------------------------------------TGATGACATT--
------------------------------------------------------------------------
----------------------------------------------------------GTCTTGTGAAATTC
CTTCTC-CTTGCTCATCCTGGCTC-AA-----------AA-GCTCCCCCACTGAGTACCTTGTGACCCCCAC
T--C--TGCCCGCCAGAGAAC-AACCCCCTTTGACTGTAATTTTCCTTTATCTACCCAAATCCTATAAAACG
GCCCCACCCTCATCTCCCTTCGCTGACTCTCTTTT-CGGACTCAGCCCGCCTGCACCCAGGTG----AAATA
AACAGCCTTGTTGCTCACACAAAGCCTGTTTGGTGGTCTCTTCACATGGACGTGCATG--------
>chr9_69823626_69824033_h3k27ac_enh_SOLO_NANOG_C_7down_-__chr9_69823626-69824033_-_/1-406
TGTCAGGCCTCTGAGCCCAAACTAAGCCATCATATCGCCGGTGAC-----------------------CTGC
ACGTACACATCTAGATGGCCAGTT-----------------------------------------------C
CTGCCTTAACTGATGACATTCCACCACAAAAGAAGTG--------------------AAAATGGCCTGTTCC
TGCCTTAAC---------------------------------------------------TGATGAGATT--
------------------------------------------------------------------------
----------------------------------------------------------ATCTTGTGAAATTC
CTTCTC-CTGGCTCATCCTGGCTC-AA-----------AA-GCTCCACCACTGAGCATCTTGTGACCCCCAC
TC-C--TGCCCGCCAGAGAACAAATCCCATTTGACTGTAATTTTCCTTTATCTATCCAAATCCTATAAAACG
GCCCCACCCTTATCTCCCTTCACTGACTCTCTTTT-CAGACTCAGCCCGCCTGCACCCAGGTG----AAATA
AACAGCCTTGTTGCTCACACAGAGCCTGTTTGGTGGTCTCTTCAAATGCACGT-------------
>chrX_142423376_142428961_2994_KAP1_EncodeTxn_GRO4of7_C_7down_-__chrX_142428549-142428961_-_/1-409
TGTCAGGCCTCTGAGCCCAAGCTAAGCCATCATATCCCC-GTGAC-----------------------CTGC
ACGTACACATCCAGATGGCCAGTT-----------------------------------------------C
TTGCCTTAACTGATGACATTCCACCACAAAAGAAGTG--------------------AAAATGGCCTGTTCC
TGCCTTAAC---------------------------------------------------TGATGACATT--
------------------------------------------------------------------------
----------------------------------------------------------ATCTTGTGAAATTC
TTTCTC-CTGGCTCATCCTGGCTC-AA-----------AA-GCTCCCCCACTGAGCACCCTGTGACCCCCCC
TC-C--TGCCCGCCAGAGAACAACCCCCCTTTGACTGTAATTTTCCTTTACCTACCCAAATCCTATAAAACG
GCCACACCC-CATCTCCCTTCACTGACTCTCTTTT-CGGACTCAGCCCGCCTGCACCCAGGTG----AAATA
AACAGCCATGTTACTCACACAAAGCCTGATTGGTGGTCTCTTCACATGGATGTGCATG--------
>chrX_29975546_29981247_2113_1_EncodeRepressed_7down_+__chrX_29975546-29975946_+_/1-400
-GTCAGGCCTCTGAGCCCAAGTTAAGCCATCACATCCCCTGTGAC-----------------------CTGC
ACATACACATCCAGATGGCCAGTT-----------------------------------------------C
CTGCCTTAACTGATGACATTCCACCACAGAAGAAGTG--------------------AAAATGGCCTGTTCC
TGCCTTAAC---------------------------------------------------TGATGTCATT--
------------------------------------------------------------------------
----------------------------------------------------------ATCTTGTGAAATTC
CTTCT-----------CCTGGCTC-AA-----------AA-GCTCCCTTACTGAGCACCTTGTGACCCCCAC
CC-C--TGCCCGCCAGAGAACAA-CCCCCTTTGACTGTAATTTTCCTTTATCTACCCAAATCCTATAAAACA
GCCCCACCCCTATCTCCCTTCACTGACTCTCTTTT-CGGACTCAGCCCGCCTGCACCCAGGTG----AAATA
AACAGCCTTGTTGCTCACACAAAGCCTGTTTGGTGGTCTCTTCACACGGACGCGCATG-A------
>chrX_30103613_30109253_3199_1_EncodeRepressed_GRO4of7_7down_+__chrX_30103613-30104012_+_/1-399
-GTCAGGCTTCTGAGCCCAAGCTAAGCCATCGTATCCCCTGTGAC-----------------------CTGC
ACATACACATCCAGATGGCCGGTT-----------------------------------------------A
CTGCCTTAACTGATGACATTCCTCCAAAAAAGAAGTG--------------------AAAATGGCCTGTTCC
TGCCTTAAC---------------------------------------------------TGATGACATT--
------------------------------------------------------------------------
----------------------------------------------------------ATCTTGTGAAATTC
CTTCT-----------CCTGGGTC-AA-----------AA-GCTCCCTTACTGAGCACCTTGTGACCCCCAC
CC-C--TGCCCGCCAGAGAACAA-CCCC-TTTGACTGTAATTTTCCTTTACCTACCCAAATCCTATAAAACG
GCCCCACCCCTATCTCCCTTCACTGACTCTCTTTT-CGGACTCAGCCCGCCTGCACCCAGGTG----AAATA
AACAGCCTTGTTGCTCACACAAAGCCTGTTTGGTGGTCTCTTCACATGGTCGCGCATG-A------
>chr13_61205682-61211279_2425_1_k4me3_EncodeTxn_NANOG_GRO2of7__chr13_61205682-61206083_+_/1-401
-GTCAGGCCTCTGAGCCTAAGCTAAGCCATCATATCCCCTGTGAC-----------------------CTGC
ACATACACATCCAGATGGCCGGTT-----------------------------------------------C
CTGCCTTAAGTGATGACATTCCACCACAAAAGAAGTG--------------------AAAATGGCCTGTTCC
TGCCTTAAC---------------------------------------------------TGATGACATT--
------------------------------------------------------------------------
----------------------------------------------------------ATCTTGTGAAATTC
CTTCTA-CTGGCTCGTCCTGGCTC-AA-----------AA-GCTCCCCTACTGAGCACCTTGTGAGCCCCAC
TC-C--TGCCCACAAGAGAACAA-CCCCCCTT---------TTTCCTTTACCTACCCAAATTCTATAAAACG
GCCCCACCCCTATCTCCCTTCACTGACTCTCTTTT-CGGACTCAGCCCGCCTGCACCCAGATG----AAATA
AACAGCCTTGTTGCTCACACAAAGCCTATTTGGTGGTCTCTTTACAGGGACGCGCGTG-A------
>chr22_34834608-34840024_2649_1_k4me3_EncodeTxn_GRO2of7__chr22_34834608-34835022_+_/1-409
-GTCAGGTCTCTGAGCTCAAGCTAAGCCATCATATCCCCTGTGAC-----------------------CTGC
ACATACACATCCAGATGGCTGGTT-----------------------------------------------C
CTGCCTTAACTGATGACATTCCACCCCAAAAGAAGTG--------------------AAAATGGCCTGTTCC
TGCCTTAAC---------------------------------------------------TGTTGACATT--
------------------------------------------------------------------------
----------------------------------------------------------ATCTTGTGAAATTC
CTTTTC-CTGGCTCATCCTGGCTC-AA-----------AA-GCTCCCCTACTGAGCACCTTGTGACCCCCAC
TC-C--TGCCTGCCAGAGAACAA-CCCCATTTGACTGTAATTTTCCTTTACCTACCCAAATATTATAAAACG
GCCCCACCCC-ATCTCCCTTCACTGACTCTCTTTT-CGGACTCAGCCCATCTGCACCCAGGTG----AAATA
AACAGCCATGTTGCTCACACAAAGCCTGTTTGGTGGTCTCTTCACAGGGACGCGCATG-A------
>chr12_72709003_72714311_2935_1_EncodeTxn_C_7down_-__chr12_72713958-72714311_-_/1-350
TGTCAGGTCTCTGAGCCCAAGCTAAGCCATCATATCCCCTGTGAC-----------------------CTGC
ACATACACTTCCAGATGGCCGGTT-----------------------------------------------C
CTGCCTTAACTGATG---------------------------------------------------------
-----------------------------------------------------------------ACATT--
------------------------------------------------------------------------
----------------------------------------------------------ATCTTGTGAAATTC
CTTTTC-CTGGCTCATCCTGGCTC-AA-----------AA-GTTCCCCCACTGAGCACCTTGTGACCCCCAC
CC-C--TACCTGCCATAGAACAA-CCCCCTTTGACTGTAATTTTCCTTTACCTACCCAAATCCTATAAAACG
GCCCCACCCC-ATCTCCCTTCACTGACTCTCTTTT-CAGACTCAGCCCGCCTGCACCCAGGTG----AAATA
AACA-CCTTGTTGCTCATGTAAAGCCTGTTTGGTGGTCTCTTCACAGGGAC---------------
>chr14_83961579_83961993_h3k27ac_EncodeTxn_SOLO_NANOG_7down_+__chr14_83961579-83961993_+_/1-406
-GTCAGGCCTCTGAGACAAAGCTAAGCCATCATATCCCCTGTGAC-----------------------CTGC
ACGTACACATCCACATGGCCGGTT-----------------------------------------------C
CTGCCTTAACTGATGACATTCCACCACAAAAGAAGTG--------------------AAAATGGCCTGTTCC
TGCCTTAAC---------------------------------------------------TGATGACATT--
------------------------------------------------------------------------
----------------------------------------------------------ACCTTGTGAAATCC
CTTTTC-CTGGCTCATCCTGGCTC-AA-----------AA-GCTCCCCAACTGAGCACCTTTTGACCCCCAC
CA-C--TGCCTGCCAGAGAACAA-CCCCCTTTGACTGTAATTTTCCTTTACCTACCCAAATCCTATAAAACG
GCCCCACCCC-ATCTCCCTTCACTGACTCTCTTTT-CGGCCTCAGCCCGCCTGCACCCAGGTG----AAATA
AACAGCCTTGTTGCTCACACAAAGTCTGTTTGGTGGTCTCTTCACACGGACGCGCA----------
>chr4_11653569_11659254_3136_1_EncodeTxn_GRO5of7_GRO6of7_GRO7of7_C_7down_-__chr4_11658859-11659254_-_/1-395
TGTCAGGCCTCTGAGCCCAAGCTAAGCCATCATATCCCCTGTGAC-----------------------CTGC
ATGTACACATCCAGATGGCCTGTT-----------------------------------------------C
CTGCCTTAACTGATGACATTCCACCACAAAAGAAATG--------------------AAAATGGCCTGTTCC
TGCCTTAAC---------------------------------------------------TGATGACATT--
------------------------------------------------------------------------
----------------------------------------------------------ATCTTGTGAAATTC
TTTCTC-CTGGCTCATCCTGGCTC-AA-----------AA-GCTCCCCT---GAGCACCTTGTGACCCCCAC
TC-C--TGCCTGCCAGAGAA---CCCCCCT----------TTTTCCTTTACCTACACAAATCCTATAAAACG
GCCCCACACCTATCTCCCTTAGCTGACTCTCTTTT-CAGGCTCAGCCCGCCTGCACCCAGGTA----AAATA
AACAGCCTTGTTGCTCACACAAAGCCTGTTTGGTGGTCTCTTCACACGGACGCACATG--------
>chr9_25288176-25294101_3195_1_EncodeTxn_wangmod_GRO2of7__chr9_25288176-25288591_+_/1-399
---CAGGCGTCTGAGCCCAAGCTAAGCCATCATATCCCTTGTGAC-----------------------TTGC
ATGTACACATCCAGATGGCAGGTT-----------------------------------------------C
CTGCCTTAACTGATGACATTCCACCACAAAAGAAATG--------------------AAAATGGCCTGTTCC
TGCCTTAAC---------------------------------------------------TGATAACATT--
------------------------------------------------------------------------
----------------------------------------------------------ATCTTGTGAAATTC
CTTCTC-CTGGCTCATCCTGGCTC-AA-----------AC-CCTCCCCTACTGAGCACCTTGTGACCCCCAC
TC-C--TGCCTGCCAGAGAACAACACCCCT----------TTTTCCTTTACCTACCCAAATCCTATAAAACG
GCCCCACCCCTATTTCCCTTCGCTGACTCTCTTTT-CGGACTCAGCCCGCCTTCCCCCAGGTG----AAATA
AACAGCCTTGTTGCTCACACAAAGCCTGTTTGGTGGTCTCTTCACATGGACACGCATG-A------
>chr4_130767409_130773268_3284_ZNF534_KAP1_k27ac_weakenh_NANOG_GRO1of7_7down_+__chr4_130767409-130767810_+_/1-401
-GTCAGGCCTCTGAGCCCAAGCTAAGCCATCATATCCCCTGTGAC-----------------------CTGC
AAGTACACATCCAGATGGCTGGTT-----------------------------------------------C
CTGCCTTAACTGATGACATTCCACCACAAAAGAAATG--------------------AAAATGGCCTGTTCC
TGCCTTAAC---------------------------------------------------TGATGGCATT--
------------------------------------------------------------------------
----------------------------------------------------------ATCTTGCGAAATTC
CTTCTC-CTGGCTCATCCTGGCTC-AA-----------AA-GCTCCCCTACTGAGCACCTCGTGACCCCCAC
TA-C--TGCCTGCCAGAGAACAACCCCCCT----------TTTTCCTTAACCTACCCAAATCCTATATAACG
GCCCCACTCCTATCTCCCTTCGCTGACTCTGTTTT-CGGACTCAGCCCGCCTGCACCCAGGTG----AAATA
AACAGCCTTTTTGCTCACACAAAGCCTGTTTGGTGATCTCGTCACATGGACGCGCATG-A------
>chr3_45313431_45313830_h3k27ac_enh_SOLO_NANOG_C_7down_-__chr3_45313431-45313830_-_/1-398
TGTCAGGCCTCTGAGCCCAAGCTAAGCCATCATATCCCCTGTGAC-----------------------CTGC
ACGTACACATTCAGATGGCTGGTT-----------------------------------------------C
CTGCCTTAACTGATGACATTCCACCACAAAAGAAGTG--------------------AAAATGGCCTGTTCT
TGCCTTAAC---------------------------------------------------TGATGACATT--
------------------------------------------------------------------------
----------------------------------------------------------ATCTTGTGAAATTC
CTTCTC-CTGGCTCATCCTGGCTC-AA-----------AA-GCTCCCCTACTGAGCACCTTGTGACCCCCAC
TC-C--CGCCTGCCAGAGAA---CCCCCCT----------TTTTCCTTTACCTACTCAAATCCTATAAAACG
GCCCCACCCCTATCTCCCTTCGCTGACTCTCTTTT-CAGACTCAGCCCGCCTGCACCCAGGTG----AAATA
AACAGCCTCGTTGCTCACACAAAGCCTGTTTGGTGGTCTCTTCACACGGACGCGCATG--------
>chr6_138329818_138330218_h3k27ac_weakenh_SOLO_C_7down_-__chr6_138329818-138330218_-_/1-400
TGTCAGGCCTCTGAGCCCAAGCTAAGCCATCATGTCCCCTGTGAC-----------------------CTGC
ACGTACACATCCAGATGGCTGGTT-----------------------------------------------C
CTGCCTTAACTGATGACATTCCACCACAAAAGAAGTG--------------------AAAATGGCCTGTTCC
TGCCTTAAC---------------------------------------------------T-ATGACATT--
------------------------------------------------------------------------
----------------------------------------------------------ATCTTGTGAAATTC
CTTCTC-CTGGCTCATCCTGGCTC-AA-----------AA-GCTCCCCTACTGAGCACCTTGTGACCCCCAC
TC-C--TGCCTGCCAGAGAACAACCCCCCT----------TTTTCCTTTACCTACCCAAATCCTATAAAACG
GCCCCACCCCTATCTCCCTTCGCTGACTCTCTTTT-CTGACTCAGCCCGCCTGCACCCAGGTG----AAATA
AACAGCCTTGTTGCTCACACAAAGCCTGTTTGGTGGTCTCTTCACACAGACGTGCATG--------
>chr9_25668929_25675217_4348_ZNF534_EncodeTxn_wangmod_7down_+__chr9_25668929-25669329_+_/1-400
-GTCAGGCCTCTGAGCCCAAGCTAAGCCATCATATCCCCTGTGAC-----------------------CTGC
ACGTACACATCCAGATGGCCAGTT-----------------------------------------------C
CTGCCTCAACTGATGACATTCCACCACAAAACAGGTG--------------------AAAATGGCCTGTTCC
TGCCTTAAC---------------------------------------------------TGATGACATT--
------------------------------------------------------------------------
----------------------------------------------------------ATCTTGTGAAATTC
CTTCTC-CTGGCTCATCCTGGCTC-AA-----------AA-GCTCCCCTACTGAGCTCCTTGTGACCC-CAC
TC-C--TGCCTGCCAGAGAACAATCCCCCT----------TTTTCCTTTACCTACCCAAATCCTATAAAACG
GCCCCACCCGTATCTCCCTTCAATGATTCTCTTTT-CGGACTCAGCCTGCCTGCACCCAGGTG----AAATA
AACAGCCTTGCTGCTCACACAAAGCCTTTTTGGTGGTCTCTTCACACCGAAGCGCATG-A------
>chr2_37205224_37205635_h3k27ac_enh_SOLO_NANOG_44108_SMAD11_7down_+__chr2_37205224-37205635_+_/1-401
-GTCAGGCCTCTGAGCCCAAGCTAAGCCATCATATCCCCTGTGAC-----------------------CTGC
ACGCACACATCCAGATGGTCGGTT-----------------------------------------------C
CTGCCTTAACTGATGACATTCCACCACAAAAGAAGTG--------------------AAAATGGCCTGTTCC
TGCCTTAAC---------------------------------------------------TGATGACATT--
------------------------------------------------------------------------
----------------------------------------------------------ATCTTGTGAAATTC
CTTCTC-CTGGCTCATCCTGGCTC-AA-----------AA-GCTCCCCTACTGAGCACCTTGTGACCCCCAC
TC-C--TGCCAGGCAGAGAACAACCCCCTT----------TTTCCTTTTTTCTACCCAAATCCTATAAAATG
GCCCCACCCCTATCTCCCTTCACTGACTCTCTTTT-CGGACTCAGCCCGCCTGCACCCAGGTG----AAATA
AGCAGCCTTGTTGCTCATGCAAAGCCTGTTTGGTGGTCTCTTCATACAGACGCGCATG-A------
>chr5_40252645_40253046_EncodeRepressed_SOLO_C_7down_-__chr5_40252645-40253046_-_/1-401
TGTCAGGCCTCTGAGCCCAAGCTAAGCCATCATATCCCCTGTGTC-----------------------CTGC
ACGTACACATCCAGATGGCTGGTT-----------------------------------------------C
CTGCCTTTACTGATGACATTCCACCACAGAAGAAATG--------------------AAAATGGCCTGTTCC
TGCCTTAAC---------------------------------------------------TGATGACATT--
------------------------------------------------------------------------
----------------------------------------------------------ATCTTGTGAAATTC
CTTCTC-CTGGCTCATCCTGGCTC-AA-----------AA-GCTCCCCTACTGAGCACCTTGTGACCCCCAC
TC-C--TGCCTGCCAGAGAACAACCCCCCT----------TTTCCCTTTATCTACCCAAATCCTATAAAATG
GCCCCACCCCTATCTCCCTTCACTGACTCTCTTTT-CGGACTCAGTCCACCTGCACCCAGGTG----AAATA
AAAAGCCTTGTTGCTCACACAAAGCCTGTTTGGTGGTCTCTTCACACGGACGCGCATG--------
>chr3_61692473_61692874_enh_SOLO_NANOG_C_7down_-__chr3_61692473-61692874_-_/1-401
TGTCAGGCCTATGAGCCCAAGCTAAGCCATCATATCCCCTGTGAC-----------------------CTGC
ACGTACACATCCAGATGGCCGGTT-----------------------------------------------C
CTGCCTTAACTGATGACATTCCACCACAAAAGAAATG--------------------AAAATGGCCTGTTCC
TGCCTTAAC---------------------------------------------------TGATGACATT--
------------------------------------------------------------------------
----------------------------------------------------------ATCTTGTGAAATTC
CTTCTC-CTGGCTCATCCTGGCTC-AA-----------AA-GCTCCCCTACTGAGCACCTTGTGACCCCCAC
TC-T--TGCCTGCCAGAGAACAACCCCCGT----------TTTTCCTTTACCTACCCAAATCCTATAAAACG
GCCCCACCCCTACCTCGCCTCGCTGACTCTCTTTT-CGGACTCAGCCCGCCTGTACCCAGGTG----AAATA
AACAGCCTTGCTGCTCACACAAAGCCTGTTTGGTGGTCTCTTCACACGGACGCGCATG--------
>chr4_186044023_186049672_3037_ZNF90_KAP1_EncodeTxn_chimeric_GRO4of7_C_7down_-__chr4_186049275-186049672_-_/1-397
TGTCAGGCCTCTGAGCCCAAGCTAAGCCATCATATCCCCTGTGAC-----------------------CTGC
ACGTACACATCCAGATGGCCGGTT-----------------------------------------------C
CTGCCTTAACTGATGACGTTCCACCACAAAATAAATG--------------------AAAATGGCCTGTTTC
TGCCTTAAC---------------------------------------------------TGATGATTTT--
------------------------------------------------------------------------
----------------------------------------------------------ATCTTGTGAAATTC
CTTCTC-CTGGCTCATCCTGGCTC-AA-----------AA-GCTCCCCTACTGAGCACCTTGTGACCCCCAC
TC-C--TGCCTGCCGGAGAACAACCCCTCT----------TTTTCCTTTATCTACCCAAATCCTATAAAACG
GCCCCACCCCTATCTCCCTTCGC----TCTCTTTT-CGGACTCAGCCCGCCTGCACCCAGGTG----AAATA
AACAGCCTTGTTGCTCACACAAAGCCTGTTTGGTGGTCTCTTCACACGGACACACATG--------
>chr6_18754144-18759870_3389_ZNF534_k4me3_EncodeTxn_wangmod_GRO2of7__chr6_18759480-18759870_-_/1-390
TGTCAGGCCTCTGAGCCCAAGCTAAGCCATCATATCCCCTGTGAC-----------------------CTGC
ATGTACACATCCGGATGGCCGATT-----------------------------------------------C
CTGCCTTAATTGATGACATTCCACCACAAAAGAAGTG--------------------AAAATGGACTGTTCC
TGCCTTAAC---------------------------------------------------GGATGGCATT--
------------------------------------------------------------------------
----------------------------------------------------------ATCTTGTGAAATTC
CTTCTC-CTGGCTC-----------AA-----------AA-GCTCCCCTACTGAGCACCTTGTGACCCCCAC
TC-C--TGCCCGCCAGAGAACAA-CCCCCC----------TTTTCCTTTACCTACCCAAATCCTATAAAACG
GCCCCACCCCTATCTCCCTTTGCTGACTCTCTTTT-CGGACTCAGCCCGCCTGCACCCAGGTG----AAATA
AATAGCCATGTTGCTCACACAAAGCCTGTTTGGTGGTCTCTTCACACAGATGCACATG--------
>chr12_80783123_80788892_3404_ZNF534_EncodeTxn_chimeric_C_7down_-__chr12_80788488-80788892_-_/1-400
TGTCAGGCCTCTGAGCCCAAGCTAAGCCATCATATCCCCTGTGAC-----------------------CTGC
ACGTACACATCCAGATGGCCGGTT-----------------------------------------------C
CTGCCTTAACTGATGACATTCCACCACAAAAGAAGTG--------------------AAAATGCCCTGTTCC
TGCCTTAAC---------------------------------------------------GGATGGTATT--
------------------------------------------------------------------------
----------------------------------------------------------ATCTTGTGAAATTC
CTTCTC-CTGGCTCATCCTGGCTC-AA-----------AA-GCTCCCCTACTGAGCACCTTGTGACCCCCAC
TC-C--TGCCCGCCAAAAAACAA-CCCCCC----------TTTTCCTTTACCTATCCAAATCCTATAAAACG
GCCCCACCCCTATCTCCCTTTGCTGACTCTCTTTT-CGAACTCAGCCCGCCTGCACCCAGGTG----AAATA
AACAGCCATGTTGCTCATACAAAGCCTGTTTGGTGGTCTCTTCACACGGACGCGCATG--------
>chr7_120776623_120782885_4490_ZNF534_EncodeTxn_GRO5of7_GRO6of7_GRO7of7_C_7down_-__chr7_120782486-120782885_-_/1-399
-GTCAGGCCTCTGAGCCTAAGCTAAGCCATCATATCCCCTGTGAC-----------------------CTGC
ATGTACACATCCAGATGGCCGGTT-----------------------------------------------C
CTGCCTTAACTGATGACATTCCACCACAAAAGAAGTG--------------------AAAATGGCCTGTTCC
TGCCTTAAC---------------------------------------------------TGATGACATT--
------------------------------------------------------------------------
----------------------------------------------------------ATCTTGTGAAATTC
CTTCTC-CTGGCTCATCCTGGCTC-AA-----------AA-GCTCCCCTGCTGAGCACCTTGTGACCCCCAT
TC-C--TGCCCGCCAGAGAAAAA-CCCCCT----------TTTTCCTTTACCTACCCAAATCCTATAAAACG
GCCCCACCCCTATCTCCCTTAGCTGACTCTCTTTT-CGGACTCAGCTCGCCTGTACCCAGGTG----AAATA
AACAGCCTTGTTGCTCACACAAAGCCTATTTGGTGGTCTCTTCACACAGACGCGCATG--------
>chr10_95229141_95229539_h3k27ac_enh_SOLO_NANOG_SMAD11_7down_+__chr10_95229141-95229539_+_/1-398
-GTCAGGCCTCTGAGCCCAAGCTAAGCCATCATATCCCCTGTGAC-----------------------CTGC
ACGTACACATCCAGATGGCCGGTT-----------------------------------------------C
CTGCCTTAACTAATGACATTCTACCACAAAAGAAGTG--------------------AAAATGGCCTGTTCC
TGCCCTAAC---------------------------------------------------TGATGACATT--
------------------------------------------------------------------------
----------------------------------------------------------ATCTTGTGAAATTC
CTTCTC-CTGGCTCATCCTGGCTC-AA-----------AA-GCTCCCCTACTGAGCACCTCGTGACCCCCAT
TC-C--TGCCCGCCAGAGAAC---CCCCCT----------TTTTCCTTTACCTACCCAAATCCTATAAAACG
GCCCCACCCCTATCTCCCTTCGCTGACTCTCTTTT-CGGACTCAGCCCGCCTGCACCCAGGTG----AAATA
AACAGCCTTGTTGCTCATACTAAGCCTGTTTTGTGGTCTCTTCACACGGATGCGAATG-A------
>chr10_1349016_1354570_2706_1_EncodeTxn_GRO4of7_7down_+__chr10_1349016-1349420_+_/1-400
-GTCAGGCCTCTGAGCCCAAGCTAAGCCATCATATCCCCTGTGAC-----------------------CTGC
AGGTACACATCCAGATGGCCAGTT-----------------------------------------------T
CTGCCTTAACTGATGACATTCCACCACAAAAGAAGTG--------------------AAAATGGCCTGTTCC
TGCCTTAAC---------------------------------------------------TGATGACATT--
------------------------------------------------------------------------
----------------------------------------------------------ACCTTATGAACGTC
CTTCTC-CTGGCTCATCCTGGCTC-AA-----------AA-GCTCCCCTGCTGAGCACCTTGTGA-CCCCAC
CC-C--TGCCTGCCAGAGAACAACCCC-CCT---------TCTTCCTTTACCTACCCAAATCTTATAAAACA
GCCCCACCCCTACCTCCCTTCGCTGACTCTCTTTT-TGGACTCAGCCCGCCTGCAACCAGGTG----AAATA
AACAGCCATGTTGCTCCCACAAAGCCTGTTTGGTGGTCCTTTCACACGAACGTGCATG-A------
>chr11_123865322_123871065_3018_KAP1_EncodeTxn_C_7down_-__chr11_123870666-123871065_-_/1-398
TGTCAGGCCTCTGAGCCC-AGCTAAGCCATCATATCCCCTGTGAC-----------------------CTGC
ACATACACACCTAGATGGCCAGTT-----------------------------------------------C
CTGCCTTAACCAATGACAGTCCACCACAAAAGAAGTG--------------------AAAATGGCCTGTTCC
TGCCTTAAC---------------------------------------------------TGATGACATT--
------------------------------------------------------------------------
----------------------------------------------------------ATCTTGTGAAATTC
CTTCTC-CTGGCTCATCCTGGCTC-AA-----------AA-CGTCCCCTGCTGAGCACCTTGTGACCCCCAC
TC-C--TGCCTGCCAGAGAACAACCCC-ACT---------TCTTCCTTTACCTACCCAAATCTTATAAAATG
GCCCCACC-CTATCTCCCTTTGCTGACTGTCTTTC--GGACTCAGCCCGGTTGCACCCAGGTG----AAATA
AACAGCCTTGTTGCTCACACAAAGCCGGTTTGGCGGTCTCTTCACACAGACGTCCATG--------
>chr3_90082984_90086728_1507_1_k4me3_EncodeRepressed_NANOG_7down_+__chr3_90082984-90083400_+_/1-410
-GTCAGGCCTCTGAGCCCAAGCTAAGCCATCATATCCCCTGTGAC-----------------------CTGC
ACATACACATCCAGATGGCCGGTT-----------------------------------------------C
CTGCCTTAACTGATGACATTCCACCACAAAAGAAGTG--------------------AAAATGGCCTGTTCC
TGCCTTAAC---------------------------------------------------TGATGACATT--
------------------------------------------------------------------------
----------------------------------------------------------ATCTTGTGAAATTC
CTTCTC-CTGGCTCATCCTGGCTC-AA-----------AA-GCTCCCCTGCTGAGCACCTTGTGACCCCCAC
TC-C--TGCCCGCCAGAGAACAACCCC-CTTTGACTGTAATTTTCCTTTACCTACCCAAATCTTATAAAACG
GCCTCACCCCTATCTCCCTTTGCTGACTCTCTTTT-CGGACTCAGCCCGCCTGCACCCAGGTG----AAATA
AACAGCCTTGTTGCTCACACAAAGCCTGTTTGGTGGTTTCTTCACAGGGATGTGCATG-A------
>chr13_54127418_54133158_3099_1_k4me3_weakenh_NANOG_SMAD11_wanghigh_C_7down_-__chr13_54132761-54133158_-_/1-390
TGTCAGGCCTCTGAGCCCAAGCTAAGCCATCATATCCCCTGTGAC-----------------------CTGC
ACGTACACATCCAGATGGCCAGTT-----------------------------------------------C
CTGCCTTAACTGATGACATTCCACCACAAAAGAAGTG--------------------AAAATGGTCTGTTCC
TGCCTTAAC---------------------------------------------------TGATGACATT--
------------------------------------------------------------------------
----------------------------------------------------------ATCTTGTGAAATTC
CTTCTC-CTGGTTCATCCTGGCTC-AA-----------AA-GCTCCCCTACTGAGCGCCTTTTGACCCC-AC
TC-C---------------------CC-CTTTGACTGTAATTTTCCTTTACCTACCCAAATCTTATAAGACG
GCCCTATCCCTGTCTCCCTTGGCTGACTCTCTTTT-CGGACTCAGCCCGCCTGCACCCAGGTG----AAATA
AACAGCCTTGTTGCTCACACAAAGCCTGTTTGGTGGTCTCTTCACACAAACGCGCATG--------
>chr4_157596585_157597000_weakenh_SOLO_C_7down_-__chr4_157596585-157597000_-_/1-408
TGTCAGGCCTCTGAGCCCAAGCTAAGCCATCATATCCCCTGTGAC-----------------------CTGC
AGGTACACAGGCAGATGGCCAGTT-----------------------------------------------C
CTGCCTTAACCGATGACATTCCACCACAAAAGAAGTG--------------------AAAATGGCCTGTTCC
TGCCCTAAC---------------------------------------------------TGATGACATT--
------------------------------------------------------------------------
----------------------------------------------------------ATCTTGTGAAATTC
CTTCTC-CTGGCTCATCCTGGCTC-AA-----------AA-GCTCCCCTGCTGAGCACCTTGTGACCCCCAC
CC-C--TGCCCGCC-GAGGGCAACCCC-CTTTGACTGTAATTTTCCTTTACCTACCCAAATCTTATAAAACG
GCCCCACCCCTTTCTCCCTTCGCTGACTCTCTTTT-CGGACTCAGCCTGCCTGCACCCAGGTG----AAATA
-ACAGCCTTGTTGCTCACACAAATCCTGTTCGGTGGTCTCTTCACAGGGACGCGCATG--------
>chr2_35818373_35818777_EncodeRepressed_SOLO_NANOG_7down_+__chr2_35818373-35818777_+_/1-404
-GTCAGGCCTCTGAGCCCAAGCTAAGCCATCATATCCCCTGTGAC-----------------------CTGC
AGGTACACATCCAGATGGCCAGTT-----------------------------------------------C
CTGCCTTAACTGATGACATTCCACCACATAAGAAGTG--------------------AAAATGGCCTGTTCC
TGCCTTAAC---------------------------------------------------TGATGACATT--
------------------------------------------------------------------------
----------------------------------------------------------ATCTTGTGAAATTC
CTTCT----GGCCCATCCTGGCTC-AA-----------AA-GCTCCCCTACTGAGCACCTTGTGACCCCCAC
TC-C--TGCCCGCCAGAGAACAAATCCCCTTTGACTGTAATTTTCCTTTACC----CAAATCCTATAAATTG
GCCCCATCCCTATCTCCCTTCCCTGACTCTCTTTT-CGGACTCAGCCCACCTGCACCCAGGTG----AAATA
AACAGCCTTGTTGCTCACACAAAGCCTGTTTGGTGGTCTCTTCACATGGACGTGCATG-A------
>chr6_80509796_80515803_2811_KAP1_EncodeTxn_NANOG_GRO5of7_GRO6of7_GRO7of7_C_7down_-__chr6_80515393-80515803_-_/1-410
TGTCAGGCCTCTGAGCCCAAGCTAAGCCATCATATCCCCTGTGAC-----------------------CTGC
ATGTACACATCCAGATGGCCAGTT-----------------------------------------------C
CTGCCTTAACTGATGATATTCCACCACAAAAGAAGTG--------------------AAAATGGCCTGTTCC
TGCCTTAAT---------------------------------------------------TGATGACATT--
------------------------------------------------------------------------
----------------------------------------------------------ATCTTGTGAAATTC
CTTCTC-CTGGCTCATCCTGGCTC-AA-----------AA-GCTCCCCTACTGAGCACCTTGTGACCCCCAC
AC-C--TGCCCGCCAGAGAATAACCC-CCTTTGACTGTAATTTTCCTTTACCTACCCAAATCCTATAAAATG
GCCCCACCCCTATCTCCCTTCCCTGACTCTCTTTT-CGGACTCAGCCCACCTGCACCCACATG----AAATA
AACAGCCTTGTTGCTCACACAAAGCCTGTTTGGTGGTCTCTTTACATGGACACACATG--------
>chr10_89329769_89330178_EncodeTxn_SOLO_C_7down_-__chr10_89329769-89330178_-_/1-409
TGTCAGGCCTCTGAGCCCAAGCTAAGCCATCATAT--CCTGTGAC-----------------------CTGC
ATGTACACATCCAGATGGCCAGTT-----------------------------------------------C
CTGCCTTAACTGATGACATTCCACCACAAAAGAAGTG--------------------AAAATGGCCTGTTCC
TGCCTTAAC---------------------------------------------------CGATGACATT--
------------------------------------------------------------------------
----------------------------------------------------------ATCTTGTGAAATTC
CTTCTC-CTGGCTCATCCTGGCTC-AA-----------AA-GCTCCCCTACTGAGCACCTTGTGACCCCCAC
AC-C--TGCCCACCAGAGAACAACCCCCCTTTGACAGTAATTTTCCTTTACCTACCCAAATCTTATAAAATG
GCCCCACCCCTATCTCCCTTCCCTGACTTTCTTTT-CGGACTCAGCCCACCTGCACCCAGGTG----AAATA
AACAGCCTTGTTGCTCACACAAAGCCTGTTTGGTGGTCTCTTCACACGGACTTGCATG--------
>chr5_98752537_98752948_h3k27ac_enh_SOLO_NANOG_C_7down_-__chr5_98752537-98752948_-_/1-411
TGTCAGACCTCTGAGCCCAAGCTAAGCCATCATATCCCCTGTGAC-----------------------CTGC
AGGTACACATCCAGATGGCCAGTT-----------------------------------------------C
CTGCCTTAACTGATGACATTCCACCACAAAAGAAGTG--------------------AAAATGGCCTGTTCC
TGCCTTAAC---------------------------------------------------CGATGACATT--
------------------------------------------------------------------------
----------------------------------------------------------ATCTTGTGAAATTC
CTTCTC-CTGGCTCATCCTGGCTC-AA-----------AA-GCTCCCCTACTGAGCACCTTGTGACCCCAAC
AC-C--TGCCCGCCAGAGAACAACCCCCCTTTGACTGTAATTTTCCTTTACCTATCCAAATCCTATAAAACT
TCCCTACCCCTATCTCCCTTCGCTGACTCTCTTTT-CGGACTCAGCCCGCCTGCACCCAGGTG----AAATA
AACAGCCTTGTTGCTCACACAAAGCCTGTTTGGTGGTCTCATCTCACGGACGTGCATG--------
>chr12_44450052_44456067_3051_1_EncodeTxn_GRO3of7_7down_+__chr12_44450052-44450463_+_/1-407
-GTCAGGCTTCTGAGTCCAAGCTAAGCCATCATAGCCCCTGTGAC-----------------------CTGC
ACATACACATCCAGATGGCCAGTT-----------------------------------------------C
CTGCCTTAACTGATGACATTCTACCACAAAAGAAGTG--------------------AAAATGGCCAATTCC
TGCCTTAAC---------------------------------------------------TGATGACATT--
------------------------------------------------------------------------
----------------------------------------------------------ATCTTGTGAAATTC
CTTCTC-CTGGCTCATCCTGGCTC-AA-----------AA-GCTCCCCTACTGAGCACCTTGTGACCCCAAC
AC-C--TGCCCACCAGAGAACGACCCCCCTTTGACTGTAATTTTCCTTTACCTACCCAAATCTTATAAAATG
GCCCCACCCCTATCTCTCTTTGCTG----TCTTTT-CGGACTCAGCCCACCTTTACCCGGGTG----AAATA
AACAGCCTTGTTGCTCACACAAAGCCTGTTTGGTGGTCTCTTCACATGGATGTGCATG-A------
>chr3_178207403_178207808_h3k27ac_EncodeTxn_SOLO_7down_+__chr3_178207403-178207808_+_/1-405
-GTCAGGCTTCTGAGCCCAAGATAAGCCATCACATCCCCTGTGAC-----------------------CTGC
ACGTACACATCCAGATGGCCAGTT-----------------------------------------------C
CTGCCTTAACTGATGACATTCCACCACAAAAGAAGTG--------------------AAAATGGCCTGTTCC
TGCCTTAAC---------------------------------------------------TAATGACATT--
------------------------------------------------------------------------
----------------------------------------------------------ATCTTGTGAAATTC
CTTCTC-CTGGCTCATCCTGGCTC-AA-----------AA-GCTCCCCTACTGAGCACCTTATGACCCCCAC
AC-C--TGCCTGCCAGAGAACCACCCCACTTTGACTGTAATTTTCCTTTACCTACCCAAATCTTATAAATTG
-CCCCACCCCTATCTCCCTTTGCTGCCTCTCTTTT-CGGACTCAGCCCACCTGGACCCAGGTG----AAATA
AACAGCCTTGTTGCTCACACAAAGCCTGTTTGGTGGTCTCTTCACACGGACACG------------
>chr18_57857373_57857769_EncodeRepressed_SOLO_7down_+__chr18_57857373-57857769_+_/1-396
--TCAGGCCTCTGAGCCCAAGCTAAGCCATCATATCCCCTGTGAC-----------------------CTGC
ACATACACATCCAGATAGCCGGTT-----------------------------------------------C
CTGCCTTAACTGATGACATTCCACCACAAAAGAAGTG--------------------AAAATGGCCTGTTCC
TGCCTTAAC---------------------------------------------------TGATGACATT--
------------------------------------------------------------------------
----------------------------------------------------------ATCTTGTGAAAGTC
CTTCTC-CTGGCTCATCCTGGCTC-AA-----------AA-GCTCCCCTACTGAGCACCTTGTGACCCCCAC
CC-C--TGCCCGCCAGAGAACAACCCC-CTTTGACTGTAATTTTCCTTTACCTACCCAAATCCTATAAAATG
GCCCCACCCCTATCTCCCTTCG--------------CGGACTCAGCCCACCTGCACCCAGGTG----AAATA
AACAGCCTTGTTGCTCACACGAAGCCTGTTTGGTGGTCTCTTCACACGGACGTGCATG-A------
>chr11_5160297_5166117_3254_ZNF534_TSSflanking_NANOG_chimeric_GRO5of7_GRO6of7_GRO7of7_C_7down_-__chr11_5165706-5166117_-_/1-411
TGTCAGGCCTCTGAGCCCAAGCTAAGCCATCATGTCCCCTGTGAC-----------------------CTGC
ATATACACATACAGATGGCCAGTT-----------------------------------------------T
CTGCCTTAACTGATGACATTCCACCACAAAAGAAGTG--------------------AAAATGGCCTGTTCC
TGCCTTAAC---------------------------------------------------TGATGACATT--
------------------------------------------------------------------------
----------------------------------------------------------GTCTTGTGAAATTC
CTTCTC-CTGGCTCATCCTGGCTC-AA-----------AA-GCTCCCCTACTGAGCACCTTGTGACCCCCAC
TC-C--TGCCCGCCAGAGAACAACCCCCCTTTGACTGTAATTTTCCTTTACCTACCCAAATCTTATAAAACA
GCCCCACTCCTATCTCCCTTTGCTGACTCTCTTTT-TGGACTCAGCCTGCCTGCACCCAGGTG----AAATA
AACAGCCTTGTTGCTTACACAAAGCCTGTTTGGTAGTCTCTTCATATGGACGCGCATG--------
>chr2_116183753_116189710_3107_KAP1_EncodeTxn_C_7down_-__chr2_116189300-116189710_-_/1-410
TGTCAGGCCCCTGAGCCCAAGCTAAGCTATCATATCCCCTGTGAC-----------------------CTGC
ACGTACACATCCAGATGGCCAGTT-----------------------------------------------C
CTG-CTTAACTGATGACATTCCACCACAAAAGAAGTG--------------------AAAATGGCCTGTTCC
TGCCTTAAC---------------------------------------------------TGATGACATT--
------------------------------------------------------------------------
----------------------------------------------------------ATCTTGTGAAATTC
CTTCTC-CTGGCTCATCCTGGCTC-AA-----------AA-GCTCCCCTACTGAACACCTTGTGACCCCCAC
CC-C--TGCCCGCCAGAGAACAACCCCCCTTTGAGTGTAATTTTCCTTTAGCTACCCAAATCTTATAAAATG
GCCCTACCCCTATCTCCCTTTGCTGACTCTCTTTT-TGGACTCAGCCTGCCTGCACCCAGGTG----AAATA
AACAGCCTTGTTGCTCACGCAAAGCCTGTTTGGTGGTCTCTTCAAAAGGACACGCATG--------
>chrX_116720317_116726712_3022_ZNF534_KAP1_EncodeTxn_NANOG_44108_GRO5of7_GRO6of7_GRO7of7_C_7down_-__chrX_116726299-116726712_-_/1-411
TGTCAGGCCTCTGAGCCCAAGCCAAGCCATCACATCCCCTGTGAC-----------------------CTGC
ATGTACACATCCAGATGGCCGGTT-----------------------------------------------C
CTGCCTTAACTGATGACATTCCACCACAAAAGAAGTG--------------------AAAATGCTCTGTTCC
TGCCTTAAC---------------------------------------------------CGATGACATT--
------------------------------------------------------------------------
----------------------------------------------------------ATCTTGTGAAATTC
CTTCTC-CTGGCTCATCCTGGCTC-AA-----------AA-GCTCCCCTACTGAGCACCTTGTGACCCCCAC
TC-C--TGCCTGCCAGAGAACAACCCCCCTTTGACTGTAATTTTCCTTTACCTACCCAAATCTCATAAAATG
GCCCCACCCTTATCTCCCTTCGCTGACTCTCTTTT-TGGACTCAGCCTGCCTGCACCCATGTG----AAATA
AACAGCCTCGTTGGTCACACAAAGCCTGTTTGGTGGTCTCTTCATACGGATGCAAGTG--------
>chr7_148309416_148315615_3175_ZNF534_KAP1_EncodeRepressed_GRO5of7_GRO6of7_GRO7of7_C_7down_-__chr7_148315206-148315615_-_/1-409
TGTCAGGCCTCTGAGCCCAAGCTAAGCCATC--ATTTCCTGTGAC-----------------------CTGC
ATGTACACATCCAGATGGCCGGTT-----------------------------------------------C
CTGCCTTAACTCATGACATTCCACTACAAAAGAAGTG--------------------AAAATGGCCTGTTCC
TGCCTTAAC---------------------------------------------------TGATGACATT--
------------------------------------------------------------------------
----------------------------------------------------------ATCTTGTGAAATTC
CTTCTC-CTGGCTCATCCTGGCTC-AA-----------AA-GCTCCCCTACTGAGCACCCTGTGACCCCCAC
TC-C--TGCCCGCCAGAGAACAACCCCCCTTTGACTGTAATTTTCCTTTACCTACCCAAATCTTATAAAACG
GCCTCACCCCTATCTCCCTTTGCTGACTCTCTTTT-TGGACTCAGCCTGCCTGCACCCAGGTG----AAATA
AACAGCCTTGTTGCTCACACAAAGCCTGTTTGGTGGTCTCTTCACATGGACGCAAGTG--------
>chr18_35356140_35361791_2942_ZNF90_KAP1_EncodeRepressed_GRO3of7_C_7down_-__chr18_35361384-35361791_-_/1-407
TGTCAGGCCTCTGAGCCCAAGCTAAGCCATCATATCTCCTGTGAC-----------------------CTGC
ATGTACACATCCAGATGACTGGTT-----------------------------------------------C
CTGCCTTAACTGATGACATTCCACCACAAAATAAGTG--------------------AAAATGACCTGTTCC
TGCCTTAAC---------------------------------------------------TGATGACAAT--
------------------------------------------------------------------------
----------------------------------------------------------ATCTTGTGAAATTC
CTTCTC-CTGGCTCATCCTGGCTC-AA-----------AA-GCTCCCCTACTGAGCACCTTGTGACCCCCAC
TC-C--TGCCT----GAGAACAACCCCCCTTTGACTGTAATTTTCCTTTACCTACCCAAATCTTATAAAATG
GCCCCGCCCCTATCTCCCTTTGCTGACTCTCTTTT-CAGACTCAGCCCGCCTGCACCCAGGTG----AAATA
AACAGTCTTGTTGCTCACACAAAGCCTGTTTGGTGGTCTCTTCATATGGACGCGCATG--------
>chr9_75351145_75357575_3057_ZNF534_KAP1_EncodeRepressed_GRO5of7_GRO6of7_GRO7of7_C_7down_-__chr9_75357164-75357575_-_/1-411
TGTCAGATCTCTGAGCCCAAGCTAAGCCATCATATCCCCTGTGAC-----------------------CTTC
ATGTACACATCCAGATGGCTGGTT-----------------------------------------------C
CTGCCTTAACTGATGTCATTCCACCACAAAAGAAGTG--------------------AAAATGGCCTGTTCC
TGCCTTAAC---------------------------------------------------TGATGACATT--
------------------------------------------------------------------------
----------------------------------------------------------ATCTTGTGAAATTC
CTTCTC-CTGGCTCACCCTGGCTC-AA-----------AA-GCTCCCCTACTGAACACCTTGCGACCCCCAC
TC-C--TGCCTGCCAGAGAACAACCCCCGTTTGACTGTAATTTTCCTTTACCTACACAAATCTTATAAAACA
GCCCCACCCCTATCTCCCTTCACTGATTCTCTTTT-CAGACTCAGCCTGCCTGCACCCAAGTG----AAATA
AACAGCCTTGTTGCTCACACAAAGCCTGTTTGGTGGTCTCTTCAAATGGACACACATG--------
>chr9_22658527_22664062_3090_1_EncodeTxn_C_7down_-__chr9_22663660-22664062_-_/1-400
TGTCAGGCCTCTAAGCCCAAGCTAAGCCATCATAAACCCTGTGAC-----------------------CTGC
ACATACACATCCAGATGGCCGGTT-----------------------------------------------C
CTGCCTTAACTGATGACATTCCACCACAAAAGAAGTG--------------------AAAATGGCCTGTTCC
TGCCTTAAC---------------------------------------------------TAATGACACT--
------------------------------------------------------------------------
----------------------------------------------------------ATCTTGTGAAATTC
TTTCTC-CTGGCTCTTCCTGGCTC-AA-----------AA-GCTCCCCTAATGAGCACCTTGCGACCCCTAC
TC-C--T-CCAACCAGAGAACAACCCC--CCT--------TTTTCCTTTACCTACCCAAATCCTATAAAACG
GCCCCACTCCTATCTCCCTTTGCTGACTCCCTTTT-CAGACTCCCTTCACCTGCACCCAGGTG----AAATA
AACAGCCTTGTTGCTCACACAAAGCCTGTTTGGTGGTCTCTTGACATGGACGCGCATG--------
>chr3_146353817_146359463_2887_KAP1_EncodeTxn_GRO5of7_GRO6of7_GRO7of7_7down_+__chr3_146353817-146354226_+_/1-407
---CAGGCCTCTGAGCCCAAGCTAAGCCATCATATCCCCTGTGAC-----------------------CTGC
ACATACACATCCAGATGGCTGGTT-----------------------------------------------C
CTGCCTTAGCTGATGACATTCCACCACAGAAGAAGTG--------------------AAAATGGCCTGTTCC
TGCCTTAAC---------------------------------------------------TGATGACATT--
------------------------------------------------------------------------
----------------------------------------------------------ATCTTGTGAAATTC
CTTCTC-CTGGCTCATCCTGGCTC-AA-----------AA-GCTCCCCTACTGAGCACCTTGTGACCCCCAC
TC-C--TGCCCATCAGAGAACAACCCC--TTTGACTGTAATTTTCCTTTACCTATCCAAATCCTATAAAACG
GCCCCACCCCTATCTCCCTTTTCTGACTCTCTTTT-CAGACTCAGTCCGCCTGCACCCAGGTG----AAATA
AACAGCCTTGTTGCTCAAACAAAGCCTGTTTGGTGGTCTCTTCACATGGATGCACATG-A------
>chr20_38592396_38598799_2915_ZNF534_KAP1_EncodeRepressed_NANOG_C_7down_-__chr20_38598388-38598799_-_/1-409
TGTCAGGCCTCTGAGCCCAAGCTTAGCCATCATATCCCCTGTGAC-----------------------CTGC
ACGTACACATCCAGATGGCTGGTT-----------------------------------------------C
CTGCCTTAACTGATGACATTCCACCACAAAAGAAGTG--------------------AAAATGGCCTGTTCC
TGCCTTAAC---------------------------------------------------TGATGATATT--
------------------------------------------------------------------------
----------------------------------------------------------ATCTTGTGAAATTC
CTTCTC-CGGGCTCATCCTGGCTC-AA-----------AA-GCTCCCCTACTGAGCACCTTGTGACTCCCAC
TC-C--TGCCCGCCAGAGAACAACCCC--TTTGACTGTAATTTTCCTTTACCTACCCAAATCTTATAAAACG
GCCCCACCCCTATCTCCCTTTGCTGACTCTCTTTT-CGGATTCAGCCTGCCTGCATCCAGGTG----AAATA
AACAGCCTTGTTGCTCACACAAAGCCTGTTTGGTGGTCTCTTCACATGGATGCACATG--------
>chr9_122535746_122536148_EncodeRepressed_SOLO_C_7down_-__chr9_122535746-122536148_-_/1-399
TGTCAGGCCTCTGAGCCCAAGCTAAGCCATCATATCCCCTGTGAC-----------------------CTGC
ACGTACACATCCAGATGGCTGGTT-----------------------------------------------C
CTGCCTTAACTGATGACATTCCACCACAAAAGAAGTG--------------------AAAATGGCCTGTTCC
TGCCTTCAC---------------------------------------------------TGATGACATT--
------------------------------------------------------------------------
----------------------------------------------------------ATCTTGTGAAATTC
CTTCTC-CTGGCTCATCCTGGCTC-AA-----------AA-GCTCCCCTACTGAGCACCTTGTGACCCCCAC
TC-C--TGCCCGCCAGAGAACAACCCC--TT----------TTTCCTTTACCTACCCAAATCTTATAAAACG
GCCCCACCCCTATCTCCCTTTGCTGACTCCCTTTT-CCGACTCAGCCCACCTGCACCCAGGTG----AAATA
AACAGCCTTGTTGCTCACATGAAGCCTGTTTGGTGGTCTCTTCACACGGACGCACATG--------
>chr7_22703358_22709313_4710_ZNF534_k4me3_enh_NANOG_chimeric_GRO1of7_7down_+__chr7_22703358-22703765_+_/1-407
-GTCAGGCCTCTGAGCCCAAGCTAAGCCATCATATCCCCTGTGAC-----------------------CTGC
ACGTACACATCCATATGGCCGGTT-----------------------------------------------C
CTGCCTTAACTGATGACATTCCACCACAAAAGAAGTG--------------------AAAATGGCCTGTTCC
TGCCTTAAC---------------------------------------------------TGATGACATT--
------------------------------------------------------------------------
----------------------------------------------------------ATCTTGTGAAATTC
CTTCTC-CTGGCTCATCCTGGCTC-AA-----------AA-GCTCCCCTACTGAGCACCTCGTGACCCCCAC
TC-C--TGCCCGACAGAGAACAACCCC--TTTGACTGTAATTTTCCTTTACCTACCCAGATCCTATAAAATG
GCCCCACCCCCATCTCCCTTTGCTGACTCTCTT---CGAACTCAGCCTGCCTGCACCCAGGTG----AAATA
AACAGCCTTGTTGCTCACACAAAGCCTGTTTGGTGGTCTCTTCACACGGACGCACATG-A------
>chr15_92511307_92517425_3349_ZNF534_ZNF90_KAP1_NANOG_7down_+__chr15_92511307-92511769_+_/1-409
-GTCAGGCCTCTGAGCCCAAGCTAAGCCATCATATCCCCTGTGAC-----------------------CTGC
ACGTACACATCCAGATGGCCAGTT-----------------------------------------------C
CTGCCTTAACTGATGACATTCCACCACAAAAGAAGTG--------------------AAAATGGTCTGTTCC
TGCCTTAAC---------------------------------------------------TGATGACATT--
------------------------------------------------------------------------
----------------------------------------------------------ATCTTTTGAAATTC
CTTCTC-CAGGCTCATCCTGGCTC-AA-----------AA-GCTCCCCTACTGAGCACCTTGTGACCCCCAC
TC-C--TGCCCGCCAGAGAACAACCCC--TTTGACTGTAATTTTCCTTCACCTACCCAAATCTTATAAAACG
GCCCCACCCCTATCTCCCTTTGCTGACTCTCTTTT-CGGACTCAGCGCGCCTGCACCCAGGTG----AAATA
AACAGCCTTGTTGCTCGCACAAAGCCTGTTTGGTAGTCTCTTCACACCGACACACATG-A------
>chr11_6801847_6802255_EncodeRepressed_SOLO_7down_+__chr11_6801847-6802255_+_/1-408
-GTCAGGCCTCTGAGCCCAGGCTAAGCCATCATATCCCCTGTGAC-----------------------CTGC
ATGTACACATCCAGATGGCCAGTT-----------------------------------------------T
CTGCCTTAACTGATGATATTCCACCACAAAAGAAATG--------------------AAAATGGCCTGTTCC
TGCCTTAAC---------------------------------------------------TGATGACATT--
------------------------------------------------------------------------
----------------------------------------------------------ATCTTGTGAAATTC
CTTCTC-CTGGCTCATCTTGGCTC-AA-----------AA-GCTCCTCTACTGTGCACCTTGTGACCCCCAC
TC-C--TGCCCGCCAGAGAA---CCCCCCTTTGACTGTAATTTTCCTTTACCTACCCAAATCTCATAAAATG
GCCCCACCCCTATCTCCCTTTGCTGACTCTCTTTT-TGGACTCAGCCCACCTGCACCCAGGTG----AAATA
AACAGCCTTGTTGCTCACTCAAAGCCTGTTTGGTGGTCTCTTCACATGGATGCGAGTG-A------
>chr3_166500605_166506418_3203_ZNF534_KAP1_EncodeTxn_GRO4of7_C_7down_-__chr3_166506020-166506418_-_/1-398
TGTCAGGCCTCTCAGCCCAAGCTAAGCCATCATATCCCCTGTGAC-----------------------CTGC
ATGTACACATCCAGATGGCCAGTT-----------------------------------------------C
CTGCCTTAACTGATGACATTCCACCACAAAAGAAATG--------------------AAAATGGCCTGTTCC
TGCCTTAAC---------------------------------------------------TGATGGCATT--
------------------------------------------------------------------------
----------------------------------------------------------ATCTTGTGAAATTC
CTTCTC-CTGGCTCATCCTGGCTC-AA-----------AA-GCTCCCCTACTAAGCACCTTGTGACCCCCAC
TC-C--TGCCTGCCAGAGAACTACCCCCCTTT------------CCTTTACCTACCCAAATCCTATAGAATG
GCTCCACCCC-GTCTCCCTTCGCTGACTCTCTTTT-TGGACTCAGCCCACCTGCACCCAGGTG----AAATA
AACAGCCTTGTTGCTCACACAAAGCTTGTTTGGTGGTCTTTTCACATGGATGTGAGTG--------
>chr6_86598252_86603901_3127_ZNF534_EncodeTxn_GRO4of7_C_7down_-__chr6_86603494-86603901_-_/1-407
TGTCAGGCCTCTGAGCCTAAGCTAAGCCATCATATCCCCTGTGAC-----------------------CTGC
ATGTACACATCCAGATGGCCGGTT-----------------------------------------------C
CTGCCTTAACTGATGACATTCCACCACAAAAG---TG--------------------AAAATGGCCTGTTCC
TGCCTTAAC---------------------------------------------------TGATGACATT--
------------------------------------------------------------------------
----------------------------------------------------------ATCTTGTGAAATTC
CTTCTC-CTGGCTCATCCTGGCTC-AA-----------AA-GCTCCCCTACTGAGCACCT-GTGACCCCCAC
TC-C--TGCCCACCAGAGAACAACCTCCCTTTGACTGTAATTTTCCTTTACCTATCCAAATCTTATAAAATG
GCCCCACCCCCATCTCCCATTGCTGACTCTCTTTT-CAGACTCAGCCCACCTGCACCCAGGTG----AAATA
AGCAGCCTTGTTGCTCACACAAAGCCTGTTTGATGGTCTCTTCACATGGATGTTAGTG--------
>chr11_131254535_131260279_3358_ZNF534_KAP1_EncodeTxn_GRO1of7_C_7down_-__chr11_131259868-131260279_-_/1-411
TGTCAGGCCTCTGAGCCTAAGCTAAGCCATCATATCCCCTGTGAC-----------------------CTGC
ATGTACACATCCAGATGGCCGGTT-----------------------------------------------C
CTGCCTTAACTGATGACATTCCACCACAAAAGAAATG--------------------AAAATGGCCTGTTCC
TGCCTTAAC---------------------------------------------------TGATGACATT--
------------------------------------------------------------------------
----------------------------------------------------------ATCTTGTGAAATTC
CTTCTC-CTGGCTCATCCTGGCTC-AA-----------AA-GCTCCCCTACTGACCAACTGGTGACCCCCAC
TC-C--TGCCCGCCAGAGAACAACCCCTCTTTGAATATAATTTTCCTTTACCTACCCATATCTTATAAAATG
GCCCCACCCCTATCTCCCTTCGCTGACTCTCTTTT-CAGACTCAGCCTGCCTGCACCCAGGTG----AAATA
AACAGCCTTCTTGCTCACACAAAGCCTGTTTGGTGGTCTCTTCACATGGACATGAGTG--------
>chr14_61133252_61139160_4641_ZNF534_ZNF90_KAP1_EncodeTxn_GRO4of7_C_7down_-__chr14_61138757-61139160_-_/1-398
TGTCAGGCCTCTGAGCCCAAGCTAAGCCATTATATCCCCTGTGAC-----------------------CTTC
ACGTACACATCCAGATGGTCAGTT-----------------------------------------------C
CTGCCTTAACTGATGACATTCCACCACAAAAGAAATG--------------------AAAATGGCCTGTTCC
TGCCTTAAC---------------------------------------------------TGATGAGATT--
------------------------------------------------------------------------
----------------------------------------------------------ATCTTGTAAAATTC
CTTCTC-CTGGCTCATCCTGGCTC-AA-----------AA-GCTCCCCTACTGAGCACCTTGTGACCCCAAC
TC-C--TGCCTGCCAGAG---AACCCCCCT----------TTTTCCTTTACCTACCCAAATCCTATAAAACG
GCCCCACCCCTATCTCCCTTAGCTGACTCTCTTTT-CAGACTCAGCCCGCCTGCACCCAGGTG----AAATA
AACAGCCTTGTTGCTCACACAAAGCCTGTTTAGTGGTCTCTTCACGTGGACACGAGTG--------
>chr12_73001848_73007727_1993_ZNF534_EncodeRepressed_NANOG_GRO3of7_C_7down_-__chr12_73007317-73007727_-_/1-410
TGTCAGGCCTCTGAGCCCAAACTAAGCCATCATATCCCCTGTGAC-----------------------CTGC
ACATACACATCCAGATGGCCAGTT-----------------------------------------------C
CTGCCTTAACTGATGACATTCCACCACAAAAGAAAAG--------------------AAAACGGCCTGTTTC
TGCCTTAAC---------------------------------------------------TGATGACATT--
------------------------------------------------------------------------
----------------------------------------------------------ATCTTGTGAAATTC
CTTCTC-CTGGCTCATCCTGGCTC-AA-----------AA-GCTCCCCTACTGAGCACCTTGTGACCCCCAC
TC-C--TGCCCGCCAGAGAACAACCCCCCTTTGACTGTAATTTTTGTTTACCTACCCAAATCCTATAAAATG
GCCCCACCCC-ATCTCCCTTTGCTGACTCTCTTTT-CGGACTCAGCCCGCCTGCACCCAGGTG----AAATA
AATAGCCTTGTTGCTCACACAAAGACTGTTTGGTGGTCTCTTCACATGGACACGAGTG--------
>chr19_54894297_54900597_1746_ZNF534_EncodeTxn_chimeric_C_7down_-__chr19_54900185-54900597_-_/1-411
TGTCAGGCCTCTGAGCCCAAGCTAAGCCATCATATCCCCTGTGGC-----------------------CTGT
ATGTACACATCCAGATGGCCGGTT-----------------------------------------------C
CTGCCTTAACTGATGACATTCCACCACGAAAGAAATG--------------------AAAATGGCCTGTTCT
TGCCTTAAG---------------------------------------------------TGATGACATT--
------------------------------------------------------------------------
----------------------------------------------------------ATCTTATGAAATTC
CTTCTC-CTGGCTCATCCCGGCTC-AA-----------AA-GCTCCCCTACTGAGCACCTTGTGAACCCCAC
TC-C--TGCCCGCCAGAGAACAACCCCCTTTTGACTGTAATTTTCCTTTACCTACCCAAATCCTATAAAACG
GCCGCACTCCTATCTCCCTTTGCTGACTCTCTTTC-TGGACTCAGCCCGCCTGCACCCAGGTG----AAATA
AACAGCCTTGTTGCTCACACAAATCCTGTTTGGTGGTCTCTTCACACGGACGTGAGTG--------
>chr11_81802232_81802643_h3k27ac_EncodeRepressed_SOLO_7down_+__chr11_81802232-81802643_+_/1-411
-GTCAGGCTGCTGAGCCCAAGCTAAGCCATCATATCCCCTGTGAC-----------------------CTGC
ATGTACACATCCAGATGGCCGGTT-----------------------------------------------C
CTGCCTTAACTGATGACATTCCACCACAAAAGAAATG--------------------AAAATGGCCTGTTCC
TGCCTTAAC---------------------------------------------------TGATAAGATT--
------------------------------------------------------------------------
----------------------------------------------------------ATCTTGTGAAATTC
CTTCTC-CTGGCTCATCCTGACTC-AA-----------AA-GCTCCCCTACTGAGCACCTTGTGACCCCCAC
TC-C--TGCCCACCAGAGAACAATCCCCCTTTGACTGTAATTTTGCTTTACCTACCCAAATCTTATAAAACG
GCCCTAACCCTATCTCCCTTCACTGTATCTCTTTT-TGGACTCAGCCCGCCTGCACCCAGGTG----AAATA
AACAGCCTTGTTGCTCACACAAAGCCTGTTTGGTGGTCTCTTCATAGGGACATGAGTG-A------
>chr18_75093813_75094223_EncodeTxn_SOLO_C_7down_-__chr18_75093813-75094223_-_/1-410
TGTCAGGCCTCTGAGCCCAAGCTAAG-CATCATATCCCCTGTGAC-----------------------CTGC
ATGTACACATCCAGATGGCCGGTT-----------------------------------------------C
CTGCCTTAACTGATGACATTCCACCACAAAAGAAATG--------------------AAAATTGCCTGTTCC
TGCCTTAAC---------------------------------------------------TGATGACAAT--
------------------------------------------------------------------------
----------------------------------------------------------ATCTTGTGAAATTC
CTTCTC-CTGGCTCATCCTGGCTC-AA-----------AA-GCTCCCCTACTGAGCACCTTGTGACCCCCAC
TC-C--TGCCCGCCAGAGAACAACCCCCCTTTGACTGTAATTTTCCTTTACCTACCCAAATCTTATAAAACG
GCCCCACCCCGATCTCCCTTCGCTGACTCTCTTTT-TGGACTCAGCCCGCCTGCACCCAAGTG----AAATA
AACAGCCTTGTTGCTCACACAAAGCCTGTTTGGTGGTCTCTTCACATGGACGTGCATG--------
>chr4_178207120_178213342_3572_ZNF534_ZNF90_KAP1_EncodeRepressed_7down_+__chr4_178207120-178207531_+_/1-411
-GTCAGGCCTCTGACCCCAAGCTAAGCCATCATATCCCCTGTGAC-----------------------CTGC
ACGTACACATCCAGATGGCTGGTT-----------------------------------------------C
CTGCCTTAACTGATGACATTCCACCACTAAGGAAATG--------------------AAAATGGCCAGTTCC
TGCCTTAAC---------------------------------------------------TGATGGCATT--
------------------------------------------------------------------------
----------------------------------------------------------ATCTTGTGAAATTC
CTTCTC-CTGGCTCATCCTGGCTC-AA-----------AA-GCTCCCCTACTGAGCACCTTGTGACCCCCAC
TC-C--TGCCCACCAGAGAACAACCCCCGTTTGACTGTAATTTTCCTTTACCTACCCAAATCTTATAAAACG
GCCCCACCCCTATCTCCCTTCGCTGACTCTCTTTT-TGGACTCAGCCCACCTGCACCCGGGTG----AAATA
AACAGCCTTGTTGCTCACACAAAACCTGTTTGGTGGTCTCTTCACATGGAAGTGCATG-A------
>chr1_82955311_82961594_4405_ZNF534_EncodeRepressed_7down_+__chr1_82955311-82955724_+_/1-411
-GTCAGGCCTCGGAGCCCAAGCTAAGCCATCATATCCCCTGTGCC-----------------------CTGC
ATGTACACATCCAGATGGCCGGTT-----------------------------------------------C
CTGCCTTAACTGATGATATTCCACCATAAAAGAAATG--------------------AAAATGGCCTGTTCC
TGCCTTATC---------------------------------------------------TGATGACATT--
------------------------------------------------------------------------
----------------------------------------------------------ATCTTGTGAAATTC
CTTCTC-CTGGCTCATCCTGGCTC-AA-----------AA-GCTCTCCTACTGAGCACTTTGTGACCCCTAC
TC-C--TGCCCGCCAGAGAACAACCCGCCTTGGACTGTAATTTTCCTTTACCTACCCAAATCTTATAAAACG
GCCCCACCCCTACCTCCCTTCACTGACTCTCTTTT-CGGACTCAGCCCACCTGCACCCAGGTG----AAATA
AACAGCCCTGTTGCTCACACAAAGCCTGTTTGGTGGTCTCTTCACACGGACACGCATG-A------
>chr5_126673078_126673480_enh_SOLO_7down_+__chr5_126673078-126673480_+_/1-401
-GTCAGGCCTCTGAGCCCAAGCTAAGCCACCATATCCCCTGTGAC-----------------------CTGC
ATGTACCCATCCAGATGGCCAGTT-----------------------------------------------C
CTGCCTTAACTGATGACATTCCACCAAAAAAGAAATG--------------------AAAATGGCCTGTTCC
TGCCTTAAC---------------------------------------------------TGATGACATT--
------------------------------------------------------------------------
----------------------------------------------------------ATCTTGTGAAATTC
CTTCTC-CTGGCTCATCCTGGCTC-AA-----------AA-GCACCCCTACTGAGCAACTTGTGACCCCCAC
TC-C--TGCCCGCCAGAGAACAACCCCCCTT----------TTTCCTTTACCTACCCAAATCCTATAAAACT
GCCCCACCCCTATCTCCCTTCGCTGACTCTCTTTT-CGGACTCAGCCTGCCTGCACCCAGGTG----AAATA
AACAGCCTTGTTGCTCACACAAAGCCTGTTTGGTGGTCTCTTCACACGGACACGCATG-A------
>chr11_29973188_29973618_EncodeTxn_SOLO_C_7int_-__chr11_29973188-29973618_-_/1-391
TGTCAGGCCTCTGAGCCCAAGCTAAGCCATCATATCCCCTGTGAC-----------------------CTGC
ACGTATATGCCCAGATGGCCTGTT-----------------------------------------------C
CTGCCTTAACTGATGACATTCTACCACAAAAGAAGTG--------------------AAAATGGCCTGTTCC
TGCCTTAAT---------------------------------------------------TGATGACATT--
------------------------------------------------------------------------
----------------------------------------------------------ACTTTGTGAAATTC
CTTCTC-CTGGCTCATCCTGGCTC-AA-----------AA-GCTCCCCTGCTGAGCATCTTGTGACCCCCAC
CC-C--TGCCCACCAGAGAACAACCCCCCTTTGACTGTAATTTTCCTTTACCTACCCAAAT------AAATG
TCCCCACCCCTATCTCCTTTC----ACTCT--TTT-TGGACTCAGCCCACCTACACCCAGGTG----AAATA
AACAGCCTTGTTGCTCACACAAAGCCTGTTTGGTAGTCTCTTCACACCGA----------------
>chr3_163907530_163913988_3271_ZNF534_KAP1_EncodeTxn_NANOG_7down_+__chr3_163907530-163907935_+_/1-405
-GTCAGGCCTCTGAGCCCAAGCTAAGCCATCATATCCCCTGTGAC-----------------------CTGC
ACGTACACAACCAGAGGGCCAGTT-----------------------------------------------C
CTGCCTTAACTGATGACATTCCATCACAAAAGAAATG--------------------AAAATGGCC-ATTCC
TGACTTAAC---------------------------------------------------TGATGACATT--
------------------------------------------------------------------------
----------------------------------------------------------ATCTTGTGAAATTC
CTTCTC-CTGGCTCATCCTGGCTC-AA-----------AA-GCTCCCCTACTGAGTACCTTGTGACCCCCAC
TC-C--TGCCCACCAGAGAA---CCCCCGTTTGACTGTAATTTTCCTTTACCTACCCAAATCTTATAAAATG
GCCCCACCCCTATCTCCTTTCACTGACTCT--TTT-TGGACTCAGCCCACCTGCACCCAGGTG----AAATA
AACAGCCTTGTTGCTCACACAAAGCCTGTTTGGTGGTCTCTTCACACAGACGCACATG-A------
>chr6_109855775_109861579_3393_ZNF534_ZNF90_KAP1_EncodeTxn_C_7down_-__chr6_109861168-109861579_-_/1-411
TGTCAGGCCTCTGAGCCCAAGCTGAGCCATCATATCCCCTGTGAC-----------------------CTGC
ACGTACACATCCAGATGGCCAGTT-----------------------------------------------C
CTGCCTTAACTGATGACATTCCACCACAAAAGAAGTG--------------------AAAATGGCCTGTTCC
TGCCTTAAC---------------------------------------------------TGATGACATT--
------------------------------------------------------------------------
----------------------------------------------------------GTCTTGTGAAATTA
CTTCTC-CTGGTTAATCCTGGCTC-AA-----------AA-GCTCCCCCACTGAGCACCCTGTGACCCCCAC
TC-C--TGCTCACCAGAGAACAAACCCCCTTTGACTGTAATTTTCCTTTACCTGCCCAAATCTTATAAAACG
GCCCCACCCCTATCTCCCTTCGCTGACTCTCTTTT-TGGACTCAGCCCGCCTGCACCCAGGTG----AAATA
AACAGCCATGTTGCTCACACAAAGCCTGTTTGGCGGTCTCTTCACACGGACGCGCATG--------
>chr3_170672177_170678262_5703_ZNF534_ZNF90_KAP1_EncodeTxn_GRO4of7_C_7down_-__chr3_170677851-170678262_-_/1-410
TGTCAGGGCTCTGAGCCCAAGCTAAGCCATCATATCCTCTGTGAC-----------------------CTGC
ACGTATACATCCAGATGGCCGGTT-----------------------------------------------C
CTGCCTTAACTGATGACATTCCACCACAAAAGAAGTG--------------------AAAATGGCCTGTTCC
TGCGTTAAC---------------------------------------------------TGATGACATT--
------------------------------------------------------------------------
----------------------------------------------------------GTCTTGTGAAATTC
CTTCTC-CTGGCTCATCCTGGCTC-AA-----------AA-GCTCCCCTACTGAACACCTTGTGACCCCCAC
TC-C--TGCCCACCAGAGAACA-ACTCCCTTTGACTGTAATTTTCCTTTACCTACCCAAATCTTATAAAACG
GCCCCACCCCTGTCTCCTTTCACTGACTCTCTTTT-TGGACTCAGCCCGCCTGCACCCAGGTG----AAATA
AACAGCCATGTTGCTCACACAAAGCCTGTTTGGTGGTCTCTTCACACGGACACGCATG--------
>chr7_124729157-124734734_3295_ZNF534_KAP1_EncodeRepressed_NANOG_GRO2of7__chr7_124729157-124729555_+_/1-398
-GTCAGGCCTCTGAGCCCAAGCTAAGTTATCATATCCCTTGTGAC-----------------------CTGC
ACATACACATCCAGATGGCCGGTT-----------------------------------------------C
CTGCCTTAACTGATGACATTCCACCACAAAAGAAGTG--------------------AAAATGGCCTGTTCC
TGCCTTAAC---------------------------------------------------TGATGACATT--
------------------------------------------------------------------------
----------------------------------------------------------GTCTTGTGAAATTC
CTTCTC-CTGG----------CTC-AA-----------AA-GCTCCCCTACTGAGCACCTTGTGACCCCCAC
TC-C--TGCCTGCCAGAGAAC---CCCCCTTTGACTGTAATTTTCCTTTACCTACCCAAATCTTATAAAATG
GCCCCACCCCTATCTCTCTTCACTGACTCTCTTTT-CGGACTCAGCCCACCTGCACCCAGGTG----AAATA
AACAGCCATGTTGCTCACACAAAGCCTGTTTGGTGGTCTCTTCACACAGACACGCATG-A------
>chr5_144611352_144616900_2412_1_EncodeTxn_GRO4of7_C_7down_-__chr5_144616491-144616900_-_/1-409
TGTCAGGCCTCTGAGCCCAAGCTAAGCCATCATATCCCCTGTGAC-----------------------CTGC
ACACACACATCCAGATGGCCAGTT-----------------------------------------------C
CTGCCTTAACTGATGACATTCCACCACAAAAGAAGTG--------------------AAAATGGCCTGTTTC
TGCCTTAAC---------------------------------------------------TGATGACATT--
------------------------------------------------------------------------
----------------------------------------------------------ATCTTGTGAAATTC
CTTCTC-CTGGATCATCCTGGCTC-AA-----------AA-GCTCCCTTACTGAGCACCTCGTGACCC-CAC
TC-C--TGCCCTCCAGAGAACAACCCCCCTTTGACTGTAATTTTCCTTTACCTACCCAAATATTATAAAATG
GCCCCACCCC-ATCTCCCTTCACTGACTCTCTTTT-CGGACTCAGCCAGCCTGCACCCAGGTG----AAATA
AACAGCCTTGTTGCTCACACAAAGCCTGTTTTGTGGTCTCTTCAAACAGAAATGCATG--------
>chr8_128914459_128920320_3249_ZNF534_ZNF90_KAP1_EncodeTxn_GRO1of7_7down_+__chr8_128914459-128914868_+_/1-408
-GTCAGGCCTCTGAGCCCAAACTAAGCCATCATATCCCCTGTGAC-----------------------CTGC
ACGTACACATCCAGATGGCAGGTT-----------------------------------------------C
CTGCCTTAACTAATGACATTCCACCACAAAAGAAATG--------------------AAAATGGCCTGTTCC
TGCCTTAAC---------------------------------------------------TGATGACATT--
------------------------------------------------------------------------
----------------------------------------------------------ATCTTGTGAAATTC
CTTCTC-CTGGCTCATCCTGGCTC-AA-----------AA-ACTTCCCTACTGAGCACCTTGTGACCCCCAC
TC-C--TGCCCGCCAGAGAAC---CCCCTTTTGACTGTAATTTTCCTTTACCTACCCAAATCTTATAAAATG
GCCCCACCCCTATCTCCCTTCGCTGACTCTCTTTT-CAGACAAAGCCCACCTGCACCCAGGTG----AAATA
AACAGCCTTGTTGCTCACACAAAGTCTGTTTGGTGGTCTCTTCACACGGACATGCATG-A------
>chr4_179720525-179726896_3376_ZNF534_KAP1_EncodeRepressed_GRO2of7__chr4_179720525-179720933_+_/1-407
-GTCAGGCCTCTGAGCCCAAGTGAAGCCATCATATCCCCTGTGGC-----------------------CTGC
ACGTACACATCCAGATGGCCGGTT-----------------------------------------------C
CTGCCTTAACTGATGACATTCCACCACAAAAGAAGTG--------------------AAAATGGCCTGTTCC
TGCCTTAAC---------------------------------------------------TGATGACATT--
------------------------------------------------------------------------
----------------------------------------------------------GTCTTGTGAAATTC
CTTCTC-CTGGCTCATCCTGGCTC-AA-----------AA-TCTCCCCTACTGAGCACCTTGTAACCCCCAC
T--C--TGCCCACCAGAGAAC---CCCCATTTGACTGTAATTTTCCATTACCTTCCCAAATCTTATAAAACG
GCCCCACCCCTATCTCCCTTTGCTGACTCTCTTTT-CGGACTCAGCCTACCTGCACCCAGGTG----AAATA
AACAGCCTTGTTGCTCACACAAAGTCTGTTTAATGGTCTCTTCACATGGACACACATG-A------
>chr7_20546709_20551693_2427_1_EncodeTxn_7down_+__chr7_20546709-20547109_+_/1-399
-GTCAGGCCTCTGAGCCCAAGCTAAGCCATCATATCCCCTGTGAC-----------------------CTGC
ACATACACATCCAGATGGCCGGTT-----------------------------------------------C
CTGCCTTAACTGATGACATTCCACCACAAAAGAGATG--------------------AAAATGGCCTGTTCC
TGCCTTAAC---------------------------------------------------TGATGACATT--
------------------------------------------------------------------------
----------------------------------------------------------ATCTTGAGAAATTC
CTTCT-----------CCTGGCTC-AA-----------AA-GCTCCCCTACTGAGCACCTGGTGACCCCCAC
TC-C--TGCCCACTAGAGAACAACCCCCCTTTGACTGTAATTTTCCTTTACCTACCCAAATCTTATAAAACG
GCCCCACGCCTATCTCCCTTCGCTGACTCTCTTTT-CAGACTCAGCCCGCCTGCACCCAAGTG----AA--A
AACAGCCTTGTTGCTCACACAAAGCCTGTTTGGTGGTCTCTTCACACAGACGCGAGTG-A------
>chr2_194130702_194136554_3182_KAP1_EncodeRepressed_GRO4of7_C_7down_-__chr2_194136145-194136554_-_/1-409
TATCAGGCCTCTGAGCCCAAGCTAAGCCATCATATCCCCTGTGAC-----------------------CTGC
ACATACACATCCAGATGGCCGGTT-----------------------------------------------C
CTGCCTTAACTGATGACATTCCACCGCAAAAGAAATG--------------------AAAATGGCCTGTTCC
TGCCTTAAC---------------------------------------------------TGATGACATT--
------------------------------------------------------------------------
----------------------------------------------------------ATCTTGCGAAATTC
CTTCTC-CTGCCTCACCCTGGCTC-AA-----------AA-GCTCCCCTACTGAGCACCTTGTGACCCCCAC
TC-C--TGCCCACCAAAGAAAAATCCCCCTTTGACTGTAATTTTCCTTTACCTACCCAAATCTTATAAAACG
GCCCCACCCCTATCTCCCTTTGCTGACT--CTTTT-CAGACTCAGCCCCCCTGCACCCAGGTG----AAATA
AACAGCTTTATTGCTCACACAAATCCTGTTTGGTGGTCTCTTCACACAGACGCGCAT--A------
>chrX_126863047_126868992_4503_ZNF534_KAP1_EncodeTxn_7down_+__chrX_126863047-126863509_+_/1-411
-GTCAGGCCTCTGAGCCCAAGCTAAGCCATCATATCCCCTGTGAC-----------------------CTGC
ACGTACACATGCAGATGGCCGGTT-----------------------------------------------C
CTGCCTTAACTGATGACATTCCACCACAAAAGAAATG--------------------AAAATGGTCTGTTCC
TGCCTTAAC---------------------------------------------------TGATGACATT--
------------------------------------------------------------------------
----------------------------------------------------------ATCTTGTGAAATTC
CTTCTC-TTGGCTCATCCTGGCTC-AA-----------AA-GCTCCACTACTGAGCATCTTGTGACCCCCAC
TC-C--TGCCCACCAGAAAACAACCACCCTTTGACTGTAATTTTCCTTTACCTACCCAAATCTTATAAAACG
GCCCCACGCCTATCTCCCTTCGCTGACTTTCTTTT-CAGACTCAGCCCACCTGCACCCAGGTG----AAATA
AACAGCCTTACTGCTCACACAAAGCCTGTTTGGTGGTCTCTTCACACGGATGCGCATG-A------
>chr6_153442518_153442929_h3k27ac_enh_SOLO_NANOG_C_7down_-__chr6_153442518-153442929_-_/1-411
TGTCAGGCTTCTGAGCCCAAGCTAAGCCATCATATCCCCTGTGAC-----------------------CTGC
ACATACACATCCAGATGGTCAGTT-----------------------------------------------C
CTGCCTTAACTGATGACATTCCACCACAAAAGAAATG--------------------AAAATGGTCTGTTCC
TGCCTTAAC---------------------------------------------------TGATGACATT--
------------------------------------------------------------------------
----------------------------------------------------------ATCTTGTGAAATTC
CTTCTC-CTGGCTCATCCTGGCTC-AA-----------AA-GCTCCCCTACTGAGCACCTTGTGACCCCCAC
TC-C--TGCCTGCCAGAGAACAACCCCCCTTTGACTGTAATTTTCCTTTACCTACCCAAATCTTATAAAACG
GCCCCACCCCTATCTCCCTTCCCTGACTATCTTTT-CGGACTCAGCCCGCCTGCACCCAGGTG----AAATA
GACAGCCTTGTTGCTCACACAAAGCCTGTTTGGTGGTCTCTTCACACAGACGCGCATG--------
>chr9_35003293-35009333_3295_ZNF534_enh_GRO2of7__chr9_35003293-35003704_+_/1-411
-GCCAGGCCTCTGAGCCCAAGCTAAGCCATCATATCCCCTGTGAC-----------------------CTGC
ATGTACACATCCAGATGGCCGGTT-----------------------------------------------C
CTGCCTTAACTGATGACATTCCACCACAAAAGAAATG--------------------AAAGTGGCCTGTTCC
TGCCTTAAC---------------------------------------------------TGATGACATT--
------------------------------------------------------------------------
----------------------------------------------------------ATCTTGTGAAATTC
CTTCTC-CTGGCTCATCCTGGCTC-AA-----------AA-GCTCCCCTACTGAGCACCTTGTGACCGCCCC
CC-C--TGCCCGCCAGAGAACAACCCCCCTTTGACTGTAATTTTCCTTTACCTACCCAAATCTTATAAAACG
GCCCCACCCCTATCTCCCTTGGCTGACTCTCTTTT-CGGACTCAGCCCGCCTGCACCTAGGTG----AAATA
AACAGCCTTGTTGCTCACACAAAGCCTGTTTGGTGGTCTCTTCACACAGACGCGCATG-A------
>chr8_85062831_85069153_3229_ZNF534_KAP1_weakenh_7down_+__chr8_85062831-85063238_+_/1-407
-GTCAGGCCTCTGAGCTCAAGCTAAGCCATCATATCCCCTGTGAC-----------------------CTGC
ACGTGCACATCCAGATGGCCGGTT-----------------------------------------------C
GTGCCTTAACTGATGACATTCCACCACAAAAGAAATG--------------------AAAATGGCCTGTTCC
TGCCTTAAC---------------------------------------------------TGATGACATT--
------------------------------------------------------------------------
----------------------------------------------------------ATCTTGTGAAATTC
CTTCTC-CTGGCTCATCCTGGCTC-AA-----------AA-GCTCCCCTACTGAGCAACTTGTGACCCCCAC
TC-C--TTCCCACCAGAGAA---CCCCCCTTTGACTGTAATTTTCCTTTACCTACCCAAATCTTATAAAACG
GCCCCACCCCTATCTCCCTTCACTGACTCTCTTTT-CAGACTCAGCCCGCCTGCACCCAGGTG----AAATA
AACAGCCTTGTTGCTCACACAAAGCCTGTTTGGTGGTCTCTTTGCACA-ACGCACATG-A------
>chr9_100140182-100146522_3410_ZNF534_k4me3_TSS_NANOG_wanghigh_GRO2of7__chr9_100146116-100146522_-_/1-406
TGTCAGGCCTCTGAGCCCAAGCTAAGCCATCATATCTCCTGTGAC-----------------------CTGC
ACGTACACATCCAGATGGCTGGTT-----------------------------------------------C
CTGCCTTAACTGATGACATTCCACCACAAAAGAAATG--------------------AAAATGGCCTGTTCT
TGCCTTAAC---------------------------------------------------TGATGACATT--
------------------------------------------------------------------------
----------------------------------------------------------ATCTTGTGAAATTC
CTTCTC-CTGGCTCATCCTGGCTC-AA-----------AA-GCTCCCCTACTGAGCACCTTGTGACCCCCAC
TC-C--T----GCCAGAGAACAACCCCCCTTTGACTGTAATTTTCCTTTACCTACCCAAATCTTACAAAACG
GCCCCACCCC-ATCTTCCTTCACTGACTCTCTTTT-CAGACTCAGCCCGCCTGCACCCAGGTG----AAATA
AACAGCCTTGCTGCTCACACAAAGCCTGCTTGTTGGTCTCTTTACACAGATGCGCATG--------
>chr5_167297631_167303678_3096_ZNF534_TSSflanking_GRO3of7_C_7down_-__chr5_167303271-167303678_-_/1-407
TGTCAGGCCTCTGAGCCCAAGCTAAGCCATCATATCCCCTGTGAC-----------------------CTGC
AGGTACACATCCAGATGGCTGGTT-----------------------------------------------C
CTGCCTTAAATGATGACATTCCACCACAAAAGAAATG--------------------AAAATGGCCTGTTCC
TGCCTTAAC---------------------------------------------------TGATGACATT--
------------------------------------------------------------------------
----------------------------------------------------------ATCTTGTGAAATTC
CTTCTC-CTGGCTCATCCTGGCTC-AA-----------AA-GCTCCCCTACTGAGCACCTTGTGACCCCCAC
TC-C--AGCCCGCCAGAGAACAGCCCCCCTTTGACTGTAATTTTCCTTTACCTAACCAAATCTTATAAAACG
GCCTCACCCC----TCCCTTTGCTGACTCTCTTTT-CAGACTCAGCCCGCCTGCACCCAGGCG----AAATA
AACAGCCTTGTTGCTCACACAAAGCCTGTTTGGTGGTCTCTTCACACAGACGCCCATG--------
>chrX_2850526_2850930_EncodeRepressed_SOLO_NANOG_7down_+__chrX_2850526-2850930_+_/1-404
-GTCAGGCCTCTGAGCCCAAGCTAAGCCGTCATATCCCCTGTGAC-----------------------CTGC
ATGTACACATCCAGATGGCCGGTT-----------------------------------------------C
CTGCCTTAACTGATGACATTCCACCACAAAAGAAGTG--------------------AAAATGGCCTGTTCC
TGCCTTAAC---------------------------------------------------TAATGACATT--
------------------------------------------------------------------------
----------------------------------------------------------ATCTTGTGAAATTC
CTTCTC-CTGGCTCATCCTGGCTC-AA-----------AA-GCTCCCCTACTGAGCACCTTTCGACCCCCAC
TC-C--TGCCCACCAGAGAACAACCCCCCTTTGACTGTAATTTTCCTTGACCTACCCAAATCTTATAAAACG
GCCCCACCCCTATCTCCCTTCGCTGACTCTCTTTT-CGGACTCAGCCCACCTGCACCTAGGTG----AAATA
AACAGCCTTGTTGCTCACACAAAGCCTGTTTGGTGGTCTCTTCACACGGACG--------------
>chr12_9962437_9968690_3068_ZNF534_EncodeTxn_GRO4of7_C_7down_-__chr12_9968270-9968690_-_/1-409
TGTCAGGCCTCTGAGCCCAAGCTAAGCCATCATATGCCCTATGAC-----------------------CTGC
ATGTACACATCCAGATGGCCGGTT-----------------------------------------------C
CTGCGTTAACTGATGACATTCCACCACAAAAGAAGTG--------------------AAAATGGCCTGTTCC
TGCCTTAAC---------------------------------------------------TGATGACATT--
------------------------------------------------------------------------
----------------------------------------------------------ATCTTCTGAAATTC
CTTCTC-CTGGCTCATCTTGGCTC-AA-----------AA-GCTCCCCTATTGAGCACCTTGTTACCCCCAC
TC-C--TGCCCGCCAGAGAACAACCCCCCTTTGA-TGTAATTTTCCTTTACCTACCCAAATCTTATAAAACA
GCCCCACCCC-ATCTCCCTTCGCTGACTCTCTTTG-CAGACTCAGCCCACCTGCACCCAGGTG----AAATA
AACAGCCTTGTTGCTCACACAAAGCCTGTTTTGTGGTCTCTTCACACGGATGCGAGTG--------
>chr1_231829672_231835648_3227_ZNF534_EncodeRepressed_NANOG_C_7down_-__chr1_231835237-231835648_-_/1-411
TGTCAGGCCTCTGAGCCCAAGCTAAGCCATCATATCCCCTGTGAC-----------------------CTGC
AAGTACACATCCAGATGGCCAGTT-----------------------------------------------C
CTGCCTTAACTGATGACATTCCACCACAAAAGAAGTG--------------------AAAATGGCCTGTTCC
TGCCTTAAC---------------------------------------------------TGATGACATT--
------------------------------------------------------------------------
----------------------------------------------------------ATCTGGTGAAATTC
CTTCTC-CTGGCTCATCCTGGCTC-AA-----------AA-GCTCCCCTACTGAGCACCTTGTGACCCCCAC
TC-C--TGCCCGCCAAAGAACAACCCCCCTTTGACTGTAATTTTCCTTTATCTACCCAAATCTTATAAAACA
GCGCCACCCCTATCTCCCTTCGCTGACTCTCTTTT-CGGACTCAGCCCGCTTGCACCCAGGTG----AAATA
AACAGCCTTGTTGCTCACACAAAGCCTGTTTAGCGGTCTCTTCACACGGACGCGAGTG--------
>chr3_118733396_118733806_EncodeTxn_SOLO_NANOG_C_7down_-__chr3_118733396-118733806_-_/1-410
TGTCAGGCCTCTGAGCCCAAGCTAAGCCATCATATCCCCTGTGAC-----------------------CTGC
ACGCACACATCCAGATGGCCAGTT-----------------------------------------------C
CTGCCTTAACTGATGACATTCCACCACAAAAGAAATG--------------------AAAATGGCCTGTTCC
TGCCTTAAC---------------------------------------------------TGATAACATT--
------------------------------------------------------------------------
----------------------------------------------------------ATCTTATGAAATTC
CTTCTC-CTGGCTCATCCTGGCTC-AA-----------AA-GCTCCCCTACTGAGCACCTTGTGACCCCCAT
TC-C--TGCCCGCCAGAGAACAACCCCCATTTGACTGTAATTTTCCTTTACCTACCCAAATCTTGTAAAACG
GCCCCACCCCTATCTCCCTTCGCTGACTCTCTTTT-CGGACTCAGCCCGCCTGCACCCAGGT-----AAATA
AACAGCCTTGTTGCTCACACACAGCCTGTTTAGTGGTCTCTTCACACGGACGCACGTG--------
>chr9_11038673_11039079_enh_SOLO_NANOG_7down_+__chr9_11038673-11039079_+_/1-406
-GTCAGGCCTCTGAGCCTAAGCTAAGTCATCATATCCCCTGTGAC-----------------------CTGC
ACGTACACATCCAGATGGCCCGTT-----------------------------------------------T
CTGCCTTAACTGGTGACATTCCACCACAAAAGAAGTG--------------------AAAATGCCCTGTTCC
TGCCTTAAT---------------------------------------------------TGATGACGTT--
------------------------------------------------------------------------
----------------------------------------------------------GTCTTGTGAAATTC
CTTCTC-CTGGCTCATCCTGGCTC-AA-----------AA-GCTCCCCTACTGAGCACCTTGTGACTCCCAC
TC-C--TGCCCACCAGAGAACAACCCCTCTTTGACTGTAATTTTCCTTTACCTACCCAAATCTTATAAAACG
GCCCCACCCTTATCTCCCTTTGCTGACTCTTTTTT-CGGACTCGGCCCACCTGCACCCAGGTG----AAATA
AACAGCCTTGTTGCTCACACAAAGCCTGTTTGGTGGTCTCTTCACACGGACTCG------------
>chr5_104031710_104037313_3297_ZNF534_EncodeTxn_7down_+__chr5_104031710-104032118_+_/1-408
-GTCAGGCTTCTGAGCTCAAGCTAAGCCATCATATCCCCTGTGAC-----------------------CTGC
ACGTACACATCCAGATGGTCGGTT-----------------------------------------------C
CTGCCTTAACTGAGGACATTCCACCACAAAATAAGTG--------------------AAAATGGCCTGTTCC
TGCCTTAAC---------------------------------------------------TGATGAC--T--
------------------------------------------------------------------------
----------------------------------------------------------GTCTTGTGAAATTC
CTTCTC-CTGGCTCATCCTGGCTC-AA-----------AA-GCTCCCCTACTGAGCACCTGGTGACATCCAC
T--C--TGCCCACCAGAGAACAACCCCCCTTTGACTGTAATTTTCCTTTACCTACCCAAATGGTATAAAACG
GCCCCACCCCTATCTCCCTTTGCTGACTGTCTTTT-CTGACTCAGCCCGCCTGCACCCAGGTG----AAATA
AACAGCCATGTTGCTCACAGAAAGCCTGTTTGGTGGTCTCTTCACACGGACGTGAATG-A------
>chr2_188168688_188174691_3123_ZNF534_weakenh_NANOG_C_7down_-__chr2_188174286-188174691_-_/1-405
TGTCAGTCCTCTGAGCCCAAGCTAAGCCATCATATCCCCTGTGAC-----------------------CTGC
ACATACACATCCAGATGGCCGGTT-----------------------------------------------C
CTTCCTTAACTGATGACATTCCACCACAAAAGAAGTG--------------------AAAATGGCCT-----
-GCCTTAAC---------------------------------------------------TGATGGCATT--
------------------------------------------------------------------------
----------------------------------------------------------GTCTTGTGAAATTC
CTTTTC-CTGGTTCATCCTGGCTC-AA-----------AA-GCTCCCCTACTGAGCACCTTGTGACCCCCAC
TC-C--TGCCCACCAGAGAACAACCCCCCTTTGACTGTAATTTTCCTTTATCTACCCAAATTTTATAAAACA
GCCCTACCCTTATCTCCCTTGGCTGATTCTCTTTT-CGGAGTCATCCCGCCTGCACCCAGGTG----AAATA
AACAGCCTTGTTGCTCACACAAAGCCTGTTTGGTGGTCTCTTCACACGGACGCGAGTG--------
>chr21_17899676_17900086_EncodeRepressed_SOLO_NANOG_C_7down_-__chr21_17899676-17900086_-_/1-410
TGTCAGGCCTCTGAGCCCAAGCTAAGCCATCATATCCCCTTTGAC-----------------------CTGC
ACGTACACATCCAGATGGCCGGTT-----------------------------------------------C
CTGCCTTAACTGATGACATTCCACCACAAAAGAAGTG--------------------AAAATGGCCTGTTCC
TGCCTTAAC---------------------------------------------------TGATGGCATT--
------------------------------------------------------------------------
----------------------------------------------------------ATCTTGTGAAATTC
CTTCTC-CTGGCTCATC-TGACTC-AA-----------AA-GCTCCCCCACTGAGCACCTTGTGACCCCCAC
TC-C--TGCCCGCCAGAGAACAACCCCCCTTTGACTGTAATTTTCCTTTATCTACCCAAATCTTATAAAATG
GCCCTACCCCTATCTCCCTTCGCTGACTCTCTTTT-CAGACTCAGCCTGCCTGCACCCAGGTG----CAATA
AACAGCCTTGTTGCTCACACAAAGCCTGTTTGGTGGTCTCTTCACACAGACGCGAGTG--------
>chr11_83419135_83423556_2442_ZNF534_KAP1_EncodeTxn_GRO4of7_7down_+__chr11_83419135-83419545_+_/1-409
-GTCCGGCATCTGAGTCCAAGCTAAGCCATCCTATCCCCTGTGAC-----------------------CTGC
ACGTACACATCCAGATGGCCAGTT-----------------------------------------------C
CTGCTTTAACTGATGACATTCCACCACAAAAGAAGTG--------------------AAAATGGCCTGCTCC
TGCCTTAAC---------------------------------------------------TGATGTCATT--
------------------------------------------------------------------------
----------------------------------------------------------ATCTTGTGAAATTC
CTTCTC-CTGGCTCATCCTGGCTC-AA-----------AA-GCTCCCCTACTGAGCACCTTGTGACCCCCAC
AC-C--TGCCCGCCAGAGAACAACCCCCCTTTGACTGTAATTTTCCTTTACCTACCCAAATCTTATAAAATG
GCCCCACCCCTGTCTCCCTTCGCTGACT--CTTTT-CAGACTCAGCCCGCCTGCACCCAGGTG----AAATA
AACAGCCTTGTTGCTCACACAAAGCCTGTTTGGTGGTCTCTTCACACAGACACGAGTG-A------
>chr14_85732437_85738601_3090_ZNF534_k4me3_EncodeRepressed_NANOG_GRO5of7_GRO6of7_GRO7of7_C_7down_-__chr14_85738190-85738601_-_/1-411
TGCCAGGCCTTTGAGCCCAAGCTAAGCCATCATATCCCCTGTGAC-----------------------CTGC
ACGTACACATCCAGACGGCCGGTT-----------------------------------------------C
CTGCCTTAACTGATAACATTCCACCACAAAAGAAGTG--------------------AAAATGGCCTGTTCC
TGCCTTAAC---------------------------------------------------TGATGACATT--
------------------------------------------------------------------------
----------------------------------------------------------ATCTTGTGAAATTC
CTTCTC-CTGGCTCATCCTGGCTC-AA-----------AA-GCTCCCCTACTGAGCACCTTGTGACTCCCAC
TC-C--TGCCCACCAGAGAACAACCCCCCTTTGACCGTAATTTTCCTTTACCTACCCAAATCTTATAAAATG
GCCCCACCTCTATCTCCCTTCGCTGACTCTCTTTT-CGGACTCAGCCTGCCTGCACCCAGGTG----AAATA
AACAGCCTTGTTGCTCACACAAAGCCTGTTTGGTGGTCTCTTCAAATTGACGCGAGTG--------
>chr15_94750749_94756464_4470_ZNF534_ZNF90_KAP1_EncodeTxn_GRO3of7_7down_+__chr15_94750749-94751160_+_/1-411
-GTCAGGCCTCTGAGCCCAAGCTAAGCCATCATATCCCCTGTGAC-----------------------CTGC
ACGTACACATCCAGATGGCCGGTT-----------------------------------------------C
CTGCCTTAACTGATGACAGTCCACCACAAAAGAAGTG--------------------AAAATGGCCTGTTCC
TGCCTTAAC---------------------------------------------------TGATGACATT--
------------------------------------------------------------------------
----------------------------------------------------------ATCTTGTGACATTC
CTTCTC-CTGGCTCATCCTGGCTC-AA-----------AA-GCTCCCCTGCTGAGCACCTTGTGACCCCCAC
TC-C--TGCCCTCCAGAGAACAACCCCCCTTTGACTGTAATTTTCCTGTATCTACCCAAATCTTATAAAACG
GCCCCACCCTTATCTCCCTTCGCTGACTCTGTTTT-CGGACTCAGCCTGCCTGCACCCAGGTG----AAATA
AACAGCTTTATTGCTCACACAAAGCCTGTTTGGTGGTCTCTTCAAACAGACGCGAGTG-A------
>chr9_29902369_29902777_EncodeRepressed_SOLO_C_7down_-__chr9_29902369-29902777_-_/1-408
TGTCAGGCCTCTGAGCCCAAGCTAAGCCATCATATCCCCTGTGAC-----------------------CTGC
ACGTACACATCCAGATGGCCGGTT-----------------------------------------------C
CTGCCTTAACTGATGACATTCCACCACAAAAGAAGTG--------------------AAAATGGCCTGTTCC
TGCCTTAAC---------------------------------------------------TGATGACATT--
------------------------------------------------------------------------
----------------------------------------------------------ATCTTGTGAAATTA
CTTCTC-CTGGCTCATCCTGGCTC-AA-----------AA-GCTCCCCCACTGAGCACCTTGTGACCCCCAC
TC-C--TGCCCACCAGAGAACAACCCCCCTTTGACTGTAATTTTACTTTACCTACCCAAATCCTATAAAATG
GCCCCACCCCTATCTCCCTTCGCTGAATCT--TTT-CGGACTCAGCCCGCCTGCACCCAGGTG----A-TTA
AAAAGCTTTATTGCTCATACAAAGCCTGTTTGGTGGTCTCTTCACATGGATGCGAGTG--------
>chr6_62585932_62591724_4658_ZNF534_KAP1_EncodeTxn_NANOG_7down_+__chr6_62585932-62586380_+_/1-397
-GTCAGGCCTCTGAGCCCAAGCTAAGCCATCATATCCCCT--GAC-----------------------CTGC
ACGTACACATCCAGATGGTGGGTT-----------------------------------------------C
CTGCCTTAACTGATGACATTCCACCACAAAAGAAGTG--------------------AAAATGGCCTGTTCC
TGCCTTAAC---------------------------------------------------TGATGACATT--
------------------------------------------------------------------------
----------------------------------------------------------GTCTTGTGAAATTC
CTTCTC-CTGGCTCATCCTGGCTC-AA-----------AG-GCTCCCCCACTGAGTACCTTGTCACCCCCAT
TC-C--TGCCCACCAGAGAACAACCCCCCTT----------TTTCCTTTACCTACCCAAATCCTACAAAACG
GCCCCACACCTATCTCTCTTCACTGACTCTCTTTT-GGGACTCAGCCCGCCTGCACCCAGGTG----A-TTA
AA-AGCTTTGTTGCTCACACAAAGCCTGTTTGGTGGTCTCTTCACACAGATGCGTGTG-A------
>chr2_172548349_172548758_h3k27ac_EncodeRepressed_SOLO_7down_+__chr2_172548349-172548758_+_/1-358
-GTCAGGCCTCTGAGCCCAAGCTAAGCCATCATATCCCCTGTGAC-----------------------CTGC
AAGTACACATCCAG----------------------------------------------------------
------------------------------------------------------------ATGGCCGGTTCC
TGCCTTAAC---------------------------------------------------TGATGACATT--
------------------------------------------------------------------------
----------------------------------------------------------GTCTTGTGAAATTC
CTTCTC-CTGGCTCATCCTGGCTC-AA-----------AA-GCTCCCCCAATGAGTACCCTGTGAACCCCAC
TC-C--TGCCAATCAGAGAACAACCCCCCTTTGACTATAATTTTACTTTACCTACCCAAATCTTATAAAATG
GCCCCATCCTTATATCCCTTTGCTGACTCTCCTTT-CGGACTTAGCCCGCCTGCACCCAGGTG----A-TTA
AA-AGCTTTATTGCTCACACAAAGCCTGTTTGGTGGTCTCTTCACACAGATGTGAGTG-A------
>chr11_70213950_70214361_weakenh_SOLO_NANOG_SMAD11_C_7down_-__chr11_70213950-70214361_-_/1-411
TGTCAGGCCTCTAAGCCCCAGCTAAGCCATCATATCCCCTGTGAC-----------------------CTGC
ACGTACACATCCAGATGGCCGGTT-----------------------------------------------C
CTGCCTTAACTGATGACATTCCACCACAAAAGAAGTG--------------------AAAATGGCCTGTTCC
TGCCTTAAC---------------------------------------------------TGATGACATT--
------------------------------------------------------------------------
----------------------------------------------------------GTCTTGTGAAATTC
CTTCTC-CTGGCTCATCCTGGCTC-AA-----------AA-GCTCCCCCACTGAGTACCTTGTGACCCCCAC
TC-C--TGCCCGCCAGAGAACAACCCCCCTTTGACTGTAATTTTCCTTTACCTACCCAAATCTTATAAAAAG
GCCCCACTCCTATCTCCCTTCGCTGACTCTCTTTT-CGGACTCAGCTCGCCTGCACCCAGGTG----AAATA
AACAGCTTTATTGCTCACACAAAGCCTGTTTAGTGGTCTCTTTACATGGACGCAAGTG--------
>chr9_98273823_98274231_h3k27ac_EncodeRepressed_SOLO_NANOG_C_7down_-__chr9_98273823-98274231_-_/1-408
TGTCAGGCCTCTGAGCCCAAGCTAAGCCATCATATCCCCTGTGAC-----------------------CTGC
ACGTACACATCCAGATGGCCGGTT-----------------------------------------------C
CTGCCTTAACTGATGACATTCCACCACAAAAGAAGTG--------------------AAAATGGCCTATTCC
TGCCTTAAC---------------------------------------------------TGATGACATT--
------------------------------------------------------------------------
----------------------------------------------------------GTCTTGTGAAATTC
CTTCTC-CTGGCTCATCCTGGCTC-AA-----------AA-GCTCCCCCACTGAGTACCTTGTGACCTCCAC
TC-C--TGCCCGCCAGAGTACAACCCCCCTTTGACTGTAATTTTACTTTACCTACCCAAATATTATAAAACG
GCCCCAC-CCCATCTCCCTGCACTGACTC--TTTT-CGGACTCAGCCCGCCTGCACCCAGGTG----AAATA
AACAGCTTTATTGCTCACACAAAGCCTGTTTGGTGGTCTCTTCACACGGAAGCGAGTG--------
>chr10_45045463_45045865_SOLO_C_7down_-__chr10_45045463-45045865_-_/1-402
TGTCAGGCCTCTGAGCCCAAGCTAAGCCATCATATCCCCTGTGAC-----------------------CTGC
ACGTACACATCTAGATGGCCAGTT-----------------------------------------------C
CTGCCTTAACTGATGACATTCCACCACAAAAGAAAAG--------------------AAAATGGCCGGTCCT
TGCCTTAAC---------------------------------------------------TGATGACATT--
------------------------------------------------------------------------
----------------------------------------------------------GTCTTGTGAAATTC
CTTTTC-CTGGCTCATCCTCACTC--A-----------AA-GCTCCCC-------TACCTTGTGACCCCCAC
TC-C--TGCCCACCAGAGAACAACCCCCCTTTGACTGTAATTTTCCTTTACCTACCCAAATCTTATAAAATG
GCCCCACCCC-ATCTCCCTTCACTGACTCTCTTTT-CGGACTCAGCCCGCCTGCACCCAGGTG----AAATA
AACAGCCTTGTTGCTCACACAAAGCCTGTTTGGTGGTCTCTTCACACAGACGCGAGTG--------
>chr11_83442184_83448545_3188_ZNF534_ZNF90_KAP1_EncodeTxn_C_7down_-__chr11_83448186-83448545_-_/1-359
TGTCAGGCCTCTGAGTCCAAGCTAAGCCATCATATCCCCTGTTAC-----------------------CTGC
ACGTACACATCCAGATGGCCAGTT-----------------------------------------------C
CTGCCTTAACTGATGACA------------------------------------------------------
--------------------------------------------------------------------CT--
------------------------------------------------------------------------
----------------------------------------------------------GTCTGGTGAAATTC
CTTCTC-CTGGCTCATCCTGGCTC-AA-----------AA-GCTCCCCCACTGAGTACCTTGTGACCCCCAC
TA-C--TGCCCATCAGAGAACAACCCCCCTTTGACTGTAATTTTCCTTTACCTACCCAAACCTTATAAAATG
GCCCCACCCC-ATCTCCCTTCACTGACTCTCTTTT-CAGACTCAGCCCGCCTACACCCAGGTG----AAATA
AACAGCCTTGTTGCTCACAGAAAGCCTGTTTGGTGGTCTGTTCACACGGACACGAGTG--------
>chr5_161248409_161255013_3138_ZNF534_KAP1_EncodeTxn_7down_+__chr5_161248409-161248819_+_/1-406
---CAGGCCCCTGAGCCCAAGCTAAGCCATCATATCCCCTGTGAC-----------------------CTGC
AGGTACACATCCAGATGGCCAGTT-----------------------------------------------C
CTGCCTTAACTGATGACATTCCACCACAAAAGAAGTG--------------------AAAATGGCCTGTTCC
TGCCTTAAC---------------------------------------------------TGATGACATT--
------------------------------------------------------------------------
----------------------------------------------------------GTCTTCTGAAATTC
CTT----CTGGCTCATCCTGGTTC-AA-----------AA-GCTCCCCCACTGAGTACCTTGTGACCCCCAC
CC-C--TGCCCATCAGAGAACAACCCCCCTTTGATTGTAATTTTACTTTACCTACCCAAATCTTATAAAATG
GGCCCACCCCTATCTCCCTTCACTGACTCTCTTTT-CAGACTCAGCCCGCCTGCACCCAGGTG----AAACA
AACAGCCTTGTTGATCACACAAAGCCTGTTTGGTGGTCGCTTCACATGGACGTGAGTG-A------
>chrX_114051229_114051630_EncodeTxn_SOLO_FOXP1_NANOG_7down_+__chrX_114051229-114051630_+_/1-401
-GTCAGGCCTCTGAGCCCAAGCTAAGCCATCATATCCCCTGTGAC-----------------------CTGC
ACGTACACATCCAGATGGCCAGTT-----------------------------------------------C
CTGCCTTAACTGATGACATTCCACCACAAAAGAAGTG--------------------AAAATGGCCTGTTCC
TGACTTAAC---------------------------------------------------TGATGACATT--
------------------------------------------------------------------------
----------------------------------------------------------ATCTTGTGAAATTC
CTTCTC-CTGGCTCATCCTGGCTC-AA-----------AA-GCTCCCCTACTGAGCACCTTGTGACCCCCAC
TC-C--TGCCCACCAGAGAACAACCCCCCTT----------TTTCCTTTACCTACCCAAATCCTATAAAACG
GCCCCACCCCTATCTCCCTTCGCTGACTCTCTTTT-TGGACTCAGCCCGCCTGCACCCAGGTG----AAATA
AACAGCCTTGTTGCTCACACAAAGCCTGTTTGGTGGTCTCTTCACACGGACGCGAGTG-A------
>chr9_10884982_10890707_2892_KAP1_EncodeRepressed_GRO5of7_GRO6of7_GRO7of7_7down_+__chr9_10884982-10885376_+_/1-394
-GCCAGGCCTCTGAGCCCAAGCTAAGCCATCATATCCCCTGCGAC-----------------------CTGC
ATGTACACATCCAGATGGCTGGTT-----------------------------------------------C
TTGCCTTAACTGATGACATTCTACCACAAAAGAAGTG--------------------AAAATGGCCTGTTCC
TGCCTTAAC---------------------------------------------------TGATGACATT--
------------------------------------------------------------------------
----------------------------------------------------------ACCTTGTGAAATTC
CTTCTC-CTGGCTCATCCTGGCTC-AA-----------AA-GCTCCCCCACTGAGCACCTTGTGACCCCCAA
CC-C--TGCCCCGCAGAGAACAACTCC-TCTT---------TTTCCTTTACCTACCCAAATCTTATAAAACA
-----ACCCCTATCTCCCTTAGCTGACTC--TTTT-CGGACTCAGCCCGCCTGCACCCAGGTG----AAATA
AACAGCCTTGTTGTTCACACAAAGCCTGTTTAGTGGTCTCTTCACATAGACGCGCGTG-A------
>chr6_38921759_38922167_EncodeRepressed_SOLO_C_7down_-__chr6_38921759-38922167_-_/1-408
TGTCAGGTCTCTGAGCCAAAGCTAAGCCATCATATCCCCTGTGAC-----------------------CTGC
ATGTACACATCCAGATGGCCGGTT-----------------------------------------------C
CTGCCTTAACTGATGACATTCCACCACAAAAGAAGTG--------------------AAAATGGCCTGTTCC
TGCCTTAAC---------------------------------------------------TGATGACATT--
------------------------------------------------------------------------
----------------------------------------------------------ACCTTGTGAAATTC
CTTTTC-CTGGCTCATCCTAGCTC-AA-----------AA-GCTCCCCCACTGAGCACCTTGTGACCCCCAC
CC-C--TGCCCGCCAGAGAACAACTCC-CTTTGACTGTAATTTTCCTTTACCTACCTAAATCCTATAAAACG
GCCCCACCCCTGTCTCCCTTCGCTGACTC--TTTT-CGGACTCAGCTCGCCTGCACCCAGGTG----AAATA
AACAGCCTTGTTGCTCACACAAAGCCTGTTTGGTGGTCTCTTCACATGGACGCGCGTG--------
>chr12_87907290_87912900_2780_1_EncodeTxn_GRO5of7_GRO6of7_GRO7of7_C_7down_-__chr12_87912490-87912900_-_/1-408
TGTCAGGCCTCTGAGCCAAAGCTAAGCCATCATATCCCCTGTGAC-----------------------CTGC
GTATACACATCCAGATGGCTGGTT-----------------------------------------------C
CTGCCTTAACTGATGACATTCCACCACAAAAGGAGTG--------------------AAAATGGCCTGTTCC
TGCCTTAAC---------------------------------------------------TGATGACATT--
------------------------------------------------------------------------
----------------------------------------------------------ACCTTGTGAAATTC
CTTTTC-CTGGCTCCTCCTGGCTC-AA-----------AA-GCTCCCCCACTGAGCACCCTGTGACCCCCAC
CC-C--TGCCCACCAGAGAACAACACC-CTTTGACTGTAATTTTCCTTTACCTACCCAAATCCTATAAAACA
GCCCCACCCTTATCTCCCTTCACTGACTC--TTTT-CGGACTCAGCCTGCCTGCACCCAGGTG----AAATA
AACAGCCTTGTTGCTCACACAAAGCCTGTTTGGTGGTCTCTTCACATGGACGAGAGTG--------
>chrY_13097143_13097544_SOLO_7down_+__chrY_13097143-13097544_+_/1-401
-GTGAGGTCTCTGAGCCCAAGCTAAGCCATCATATCCCCTGTGAC-----------------------CTGC
ATGTACACATCCAGATGGCTGGTT-----------------------------------------------C
CTGCCTTAACTGATGACATTCCACCACAAAAGAAGTG--------------------AAAATGGCCTGTTCC
TGCCTTAAC---------------------------------------------------TGATGATATT--
------------------------------------------------------------------------
----------------------------------------------------------ACCTTCTGAAATTC
CTTCTC-TGGGCTCATCCTGGCTC-AA-----------AA-GCTTCCCAGCTGAGCACCGTGTGACCCCCAC
CC-C--TGCCAGCCAGAGAACAACCCC-TGC---------TTTTCCTTTACCTACCCAAATCTTATAAAATG
GCCCCACCCCTATCTCCTTCCACTGACTCTCTTTT-CCGACTCAGCCCGCCTGTACCCAGGTG----AAATA
AACAGCCTTGTTGCTCACACAAAGACTGTTTGGTGGTCTCTTCACACAGACATGAGTG-A------
>chr15_24685360_24691027_2990_1_k4me3_EncodeTxn_C_7down_-__chr15_24690627-24691027_-_/1-399
TGTCAGGCCTCTGAGCCTAAGCTAAGCCATCACATCCCCTGTGAC-----------------------CTGC
ATGTATGCATCCAGATGGCCAGTT-----------------------------------------------C
CTGCCTTAACTGATGACATTCCTCCACAAAAGAAGTG--------------------AAAATGGCCTGTTCC
TGCCTTAAC---------------------------------------------------TGATGACATT--
------------------------------------------------------------------------
----------------------------------------------------------ACCTTGTGAAATTC
CTTCTC-CTGGCTCATCCTGGCTC-AA-----------AA-ACTCCCCCGCTGAGCACCTTGTGACCCCCAC
CC-C--TGCCTGCCAGAGAACAACCCC-CCT---------TTTTCCTTTACCTACCCAAATCTTATAAAACG
GCCCCACCCC-ATCTCCCTTTGCTGACTCTCTTTT-TGGACTCGGCCCGCCTGCACCCAGGTG----AAATA
AGCAGTCTTGTTGCTCACAGAAAGCCTGT-TGGTGGTCTCTTCACACAGACACGAGTG--------
>chr6_80647676_80653384_1757_ZNF534_EncodeRepressed_C_7down_-__chr6_80652983-80653384_-_/1-401
TGTCAGGCCTCTGAGCCCAAGCTAAGCCATTATATCCCCTGTGAC-----------------------CTGC
ATGTACACATCCAGATGGCCAGTT-----------------------------------------------C
CTGCCTTAACTGATGACATTCCACCACAAAAGAAGTG--------------------AAAATGGCCTGTTCC
TGCCTTAAC---------------------------------------------------TGATGACATT--
------------------------------------------------------------------------
----------------------------------------------------------ACCTTGTGAAATTC
CTTCTC-CTGGCTCATCCTGGTTC-AA-----------AA-GCTCCCCCGCTGAGCACCTTGTGACCCCCAA
CC-C--TGCCCGCCAGAGAACAATCCC-CCT---------TTTTCCTTTACCTACCCAAATCTTATAAAACG
GCCCCACCCCTATCTCCCTTCGCTGACTCTCTTTT-CGGACTCAGCCTGCCTGCACCCAGGTG----AAATA
AACAGCCTTGTTGCTCACACAAAGCTTGTTTGGTGGTCTCTTCACACAGACATGCATG--------
>chr8_57874485_57874894_EncodeRepressed_SOLO_C_7down_-__chr8_57874485-57874894_-_/1-409
TGTCAGGCCTCTGAGCCCAAGCTAAGCCATCATATCCCCTGTGAC-----------------------CTGC
ATGTACACATCCAGATGGCCGGTT-----------------------------------------------T
CTGCCTTAACTGATGACATTCCACCACAAAAGAAGTG--------------------AAAATGGCCTGTTCC
TGCCTTAAC---------------------------------------------------TGATGACATT--
------------------------------------------------------------------------
----------------------------------------------------------ACCTTGTGAAATTC
CTTCTC-CTGGCTCATCCTGGCTC-AA-----------AA-GCTCCCCTACTGAGCACCTTGTGACCCCCAC
CC-C--TGCCAGCCAGAGAACACCCCC-CTTCGACTGTAATTTTCCTTTACCTACCCAAATCTTATAAAACG
GCCCCACCCC-ATCTCCCTTCGCTGACTCGCTTTT-CGGACTCAGCCCGCCTGCACCCAGGTG----AAATA
AATAGGCTTGCTGCTCACACAAAGCGTGTTTGGTGGTCTCTTCACACAGGCGCGAGTG--------
>chr1_35390272_35390664_h3k27ac_enh_SOLO_NANOG_C_7down_-__chr1_35390272-35390664_-_/1-391
TGTCAGGCCTCTGAGCCCAAGCTAAGCCATCATATCCCCTCTGAC-----------------------CTGC
AGGTACACATCCAGATGGCCGGTT-----------------------------------------------C
CTGCCTTAACTGATGACATTCCAACACAAAAGAAGTG--------------------AAAATGGCCTGTTCC
TGCCTTAAC---------------------------------------------------TGATGACATT--
------------------------------------------------------------------------
----------------------------------------------------------ACCTTGTGAAATTC
CTTTTC-CTGGCTCATCCTGGCTC-AA-----------AA-GCTCCCCCACTGAGCACTTTGTGACCCCCAC
TC-C--TGCTCGCCAGAGAACAACCCC-CCTT---------TTTCCTTTACCTACCCAAATCTTATAAAACG
GCCCCACCCC-ATCTCCCTTCACTGACTC--TTTT-CAGACTCAGACCGCCTGCACCCAGGTG----AAATA
AACAGCCTTGTTGCTCACACAAAGCCTGTTTGGTGGTCTCTTCACACGGAC---------------
>chr1_182445466_182445875_EncodeTxn_SOLO_C_7down_-__chr1_182445466-182445875_-_/1-409
TGTCAGGCTTCTGAGCCCAAGCTAAGCCATCATATCCCCTGTGAC-----------------------CTGC
ACGTACACATCCAGATGGCCGGTT-----------------------------------------------C
CTGCCTTAACTGATGACTTTCCACCACAAAAGAAGTG--------------------AAAATGGCCTGTTCC
TGCCTTAAC---------------------------------------------------TGATGACATT--
------------------------------------------------------------------------
----------------------------------------------------------ACCTTGTGAAATTC
CCTTTT-CTGGCTCATCCTGGCTC-AA-----------AA--CTCCCCCACTGAGCACCTTGTGACCCCCAC
CC-C--TGCCCGCCAGAGAACACCCCC-CTTTGACTGTAATTTTCCTTTACCTACCCAAATCTTATAAAACG
GCCCCACCCCTATCTCCCTTCACTGACTCTCTTTT-CAGACTCAGCCCGCCTGCACCCAGGTG----AAATA
AACAGCCTTGTTTCTCACACAAAGCCTGTTTAGTGGTCTCTTCACACGGACGCGAGTG--------
>chr3_97272463_97277550_2549_1_k27ac_weakenh_C_7down_-__chr3_97277159-97277550_-_/1-380
TGTCAGGCCTCTGAGCCCAAGCTAAGCCATCATATCCCCTGTGA------------------------CTGC
ACGTACACATCCAGATGGCGGGTT-----------------------------------------------C
CTGCCTTAACTAATGACATTCCACCACAAAAGAAGTG--------------------AAAATGGCCTGTTCC
TGCCTTAAC---------------------------------------------------TGATGACATT--
------------------------------------------------------------------------
----------------------------------------------------------ACCTTGCGAAATTC
CTTTTC-CTGGCTCATCCTGGCTC-AA-----------AA-GCTCCCCCACTGAGCACCTTGTGACCCCCAC
CC-C--TTCCCGCCAGAGAACACCCCC-CTTTGACTGTAATTTTCCTTTACCTACCCAAATCTTATAAAATG
GCCCCACCCCTATCTCCCTTCGCTGACTCTCTTTT-CGGACTCAGCCCATCTGCACCCAGGTG----AAATA
AATAGCCTTGTTGCTCACACAAAGCCTGT-------------------------------------
>chr4_172955660_172962312_3038_ZNF534_EncodeRepressed_C_7down_-__chr4_172961900-172962312_-_/1-409
TGTCAGGCCTCTGAGCCAAAGCTAAGCCATCATATCCCCTGTGAC-----------------------CTGC
ACGTACACATCCAGATGGCCAGTT-----------------------------------------------C
CTGCCTTAACTGATGACATTCCACCACAAAAGAAGTG--------------------AAAATGGCCTGTTCC
TGCCTTAAC---------------------------------------------------TGATGACATT--
------------------------------------------------------------------------
----------------------------------------------------------ACCTGGTGAAATTC
ATTTTC-CTGGCTCATCCTGGCTC-AA-----------AA-GCTCCCCCACTGAGCACCTTGTGACCCCCAC
CC-T--TGCCAGCCAGAGAACACCCCC-CTTTGACTGTAATTTTCCTTTACCTACCCAAATCCTATAAAATG
GCACCACCCC-ATCTCCCTTTGCTGACTCTCTTTT-CGGACTCAGCCCACCTGCACCCTGGTG----AAATA
AACAGCCTTGTTGCTCACACAAAGCTTGTTTGGTGGTCTCTTCACACAGACATGCGTG--------
>chr3_173155218_173161544_1581_ZNF534_EncodeTxn_C_7down_-__chr3_173161127-173161544_-_/1-410
TGTCAGGCCTCTGAACCAAAGCTAAACCATCATATCCCCTGTGAC-----------------------CTGC
ACGTACACATCCAGATGGTCGGTT-----------------------------------------------C
CTGCCTTAACTGATGACATTCCACAACAAAACAAGTG--------------------AAAATGTCCTGTTCC
TGCCTTAAC---------------------------------------------------TGATGACATT--
------------------------------------------------------------------------
----------------------------------------------------------ACCTTGTGAAATTC
CTTTTC-CTGGCTCATCCTGGCTC-AA-----------AA-GCTCCCCCACTGAGCACCTTGTGACCCCCAC
CC-C--TGCCAGCCAGAGAACACCCCT-CTCTGACTGTAATTTTCCTTTACCTACCCAAATCCTATAAAATG
GCCCCACCCCTATCTCCCTTCCCTGACTCTCTTTT-CGGACTCAGCCTGCCTGCACCTAGGTG----AAATA
AACAGCCTTGTTGCTCACACAAAGCCTGTTTGGTGGTCTCTTCACACAGATGCATGTG--------
>chrX_147138030_147138442_EncodeTxn_SOLO_7down_+__chrX_147138030-147138442_+_/1-408
-GTCAGGCCTCTGAGCCCAAGCTAAGCCATCATATCCCCTGTGAC-----------------------CTGC
ACGTACACATCCATATGGCCGGTT-----------------------------------------------C
CTGCCTTAACTGATGACATTCCACCACAGAAGAAGTG--------------------AAAATGGTCTGTTCC
TGCCTTAAC---------------------------------------------------TGATGACATT--
------------------------------------------------------------------------
----------------------------------------------------------ACCTTGTGAAATTC
CTTCTC-CTGGTTCTTCCTGGCTC-AA-----------AA-GCTCTCCCACTGAGGACCTTGTGACCCCCAC
CC-T--TGCCCGCCAGAGAACAACCCC-CTTTGACTGTAATTTTCCTTTACCTACCCAAATCTTACAAAATG
GCCCCACCCC-ATCTCCCTTCACTGACTCTCTTTT-AGGACTCAGCCCACCTGCACCCAGATG----AAATA
AACAGCCTTGTTGCTCACACAAAGCCTGTTTGGTGGGCTCTTCACACGGACACGAGTG--------
>chr14_48278478_48278865_EncodeTxn_SOLO_C_7down_-__chr14_48278478-48278865_-_/1-374
TGTCAGGCCTCTGAGCCCAAGCTAAGCCATCATATCCCCTGTGAC-----------------------CTGC
ACGTACACATCCAGATGG------------------------------------------------------
---CCCTAACTGAAGA------ATCACAAAAGAAGTG--------------------AAAATGGCCTGTTCC
TGCCTTAAC---------------------------------------------------TGATGACATT--
------------------------------------------------------------------------
----------------------------------------------------------ACCTTGTGAAATTC
CTTCTC-CTGGCTCATTCTGGCTC-AA-----------AA-GCTCCCCTACTGAGCACCTTGTGACTCCCAC
CC-C--TGCCCACCAAAGAACAACCCC--TTT----------TTCCTTTACCTACCCAAATCCTATATAACA
GCCGCACCCC-GTCTCCCTTCGCTGACTCTCTTTT-CAGACTCAGCCCACCTGTACCCAGGTG----AAATA
AACAGCCTTGTTGCTCACACAAAGCCTGTTTGGTGGTCTATTCACATGGA----------------
>chr9_102729838_102730248_EncodeRepressed_SOLO_C_7down_-__chr9_102729838-102730248_-_/1-399
TGTCAGGCCTCTGAGCCCAAGCTAAGCCATCATATCCCCTGTGAC-----------------------CTGC
AGGTACACATTCAGATGGTCTGTT-----------------------------------------------C
CTGCCTTAACTGATGACTTTCCACCACAAAAGAAGTG--------------------AAAATGGCCTGTTCC
TGCCTTAAC---------------------------------------------------TGATGACATT--
------------------------------------------------------------------------
----------------------------------------------------------ACCTTGTGAAATTC
CTTCTC-CTGGCTCATCATGGCTC-CA-----------AA-GCTCCCCCACTGAGCACCTTGTGACCTTCAC
CC-C--TGCCCACCAGAGAACAACCCC-CTTT----------CTCCTTTA-CTACCCAAATCCTATAAAATG
GCCCCACCCCTATCTCCCCTCGCTGACTCTCTTTT-CAGACTCAGCCCACCTGCACCCAGGTG----AAATA
AACAGCCTTGTTGCTCACACAAAGCCTGTTTGGCAGTCTGTTCAGATGGACACGAGTG--------
>chr2_126382198_126382599_EncodeRepressed_SOLO_C_7down_-__chr2_126382198-126382599_-_/1-400
TGTCAGGCCTCTGAGCCCAAGCTAAGCCATCATATCCCCGGTGAC-----------------------CTGC
ACGTGCACATCCAGATGGCTGGTT-----------------------------------------------C
CTGCCTTAACTGATGACACTCCACCACAAAAGAAGTG--------------------ACAATGGCCTGTTCC
TGCCTTAAC---------------------------------------------------AGATGACATT--
------------------------------------------------------------------------
----------------------------------------------------------ACCTTGTGAAATTC
CTTCTC-CTGGCTCATTCTGGCTC-AA-----------AA-GCTCCCCTGCTGAGCACCTTGTGACCCCCAC
CC-C--TGCCCGCCAGAGAACAACCCC-CTTT----------TTCCTTTACCTACCCAAATCTTATAAAACG
GCCCCACCCCTATCTCCCTTCACTAACTCTCTTTT-CAGACTCAGCCCACCTGCACCCAGGTG----AAATA
AACAGCCTTGTTGCTCACACAAAGCCTGTTTGGTGGTCTCTTCACATGGACACGAGTG--------
>chr5_166740058_166744650_3099_ZNF534_EncodeTxn_GRO5of7_GRO6of7_GRO7of7_C_7down_-__chr5_166744251-166744650_-_/1-398
TGTCAGGCCTCTGAGCCCAAGCTAAGCCATCATATCCCCTGTGAC-----------------------CTGC
AAGTACACATCCAGATGGCGGGTT-----------------------------------------------C
CTGCCTTAACTGATGACATTCCACCACAAAAGAAGTG--------------------AAAATGGCCTGTTCC
TGCCTTAAA---------------------------------------------------TGATGACATT--
------------------------------------------------------------------------
----------------------------------------------------------ACCTTGTGAAATTC
CTTCTC-CTGGCTCATCCTGGCTC-AA-----------AA-GCTCCCCCACTGAGCACCTTGTGACCCCCAT
CC-C--TGCCCGCCAGAGAACAACCCC-CTCT----------TTCCTTTACCTACCCACATCTTATAAAACG
GCCCCACCCCTATCTCCCTTTGCTGACTC--TTTT-CAGACTCAGCCCATCTGCACCCAGGTG----AAATA
AACAGCCTTATTGCTCACACAAAGCCTGTTTGGTGGTCTCTTCACATGGACGCGAGTG--------
>chr9_31440339_31440748_EncodeRepressed_SOLO_NANOG_7down_+__chr9_31440339-31440748_+_/1-409
-GTCAGGCCTCTGAGCCAAAGCTAAGCCATCATATCCCCTGTGAC-----------------------CTGC
AGGTACACATCCAGATGGCCGGTT-----------------------------------------------C
CTGCCTTAACTGATGACATTCCACCACAAAAGAAGTG--------------------AAAATGGCCTGTTCC
TGCCTTAAC---------------------------------------------------TGATGACATT--
------------------------------------------------------------------------
----------------------------------------------------------ACCTTGTGAAATTC
CTTCTC-CTGGCTCATCCCGGCTC-AA-----------AA-GCTCCCCAAATGAGCACCTTGTGACCCCCAC
CC-C--TGCCCCCCAGAGAACAAC-CC-CTTTGACTGTAATTTTCCTTTACCTACCCAAATCCTATAAAACG
GCCCCACCCCTATCTCCCTTCACTGACTCTCTTTT-TGGACTCAGCCCACCTGCACCCAGGTG----AAATA
AACAGCCTTGTTGCTCACACAAAGCCTGTTTGGTGATCTCTTCACACGGACGTGAGTG-A------
>chr1_112809667-112815325_2652_ZNF534_k4me3_enh_wanghigh_GRO2of7__chr1_112809667-112810079_+_/1-410
-GTCAGGCCTCTGAGCCCAAGCTAAGCCATCATATCCCCTGTGAC-----------------------CTGC
ACTTACACTTCCAGATGGCCAGTT-----------------------------------------------C
CTGCCTTAACTGATCACATTCCACCACAAAAGAAGTG--------------------AAAATGGCCTGTTCC
TGCCTTTGC---------------------------------------------------TGATGACATT--
------------------------------------------------------------------------
----------------------------------------------------------ACCTTGTGAAATTC
CTTCTC-CTGGCTCATCCTGGCTC-AA-----------AA-GCTCCCCTGCTGAGCACCTTGTGACCCCCGC
CC-C--TGCCCACCAGAGAACAACCCC-CTTTGACTGTAATTTTCCTTTACCTACCCAAATCCTATAAAACA
GCCCCACCCCTATCTCCCTTCGCTGACTCTCCTTT-CGGACTCAGCCCACCTGCACCCAGGTG----AAATA
AACAGCCTTGTTGCTCACACAAATCCTGTTTGGTGGTCTCTTCACACGGACGTGAGTG-A------
>chr4_12363888-12369679_3258_ZNF534_KAP1_k27ac_TSSflanking_NANOG_GRO2of7__chr4_12363888-12364267_+_/1-377
-----------------------AAGCCATCATATCCCCTGTGAC-----------------------CTGC
AGGTACACATCCAGATGGCTGGTT-----------------------------------------------C
CTGCCTTAAATGATGACATTCCACCACAAAAGAAGTG--------------------AAAATGGTCAGTTCC
TGCCTTAAC---------------------------------------------------TGATGACATT--
------------------------------------------------------------------------
----------------------------------------------------------ATCTTGTGAAATTC
CTTCCC-CTGGCTCATCCTGGCTC-AA-----------AA-GCTCCCCTACTGAGCAACTTGTGACCCCCAC
TC-C--TGCCCGCCAGAGAACAACACCCCTT----------TTTCCTTTACCGACCCAAATCCTATAAAACG
GCCCCACCCC-ATCTCCCTTCGCTGACTCTCTTTT-CAGACTCAGCCTGCCTGCACCCTGGTG----AT-TA
AAAAACTTTATTGTTCACACAAAGCCTGTTTGGCAATCTCTTCATACAGATACGAGTG-A------
>chr2_197709362_197709729_TSSflanking_SOLO_C_7down_-__chr2_197709362-197709729_-_/1-367
-GTCAGGCCTCTGCACCAAAGCTAAGCCATCATATCCCCTGTGAC-----------------------CTGC
ACGTACACATCCAGATGGTCGGTT-----------------------------------------------C
CTGCCTTAACTGATGACATTCCACCACAAAAGAAGTG--------------------AAAATGGGCTGTTCC
TGCCTTAAC---------------------------------------------------TGATGATATT--
------------------------------------------------------------------------
----------------------------------------------------------ACCTTGTGAAATTC
CTTTTC-CTGGCTCATCCTGGTTC-AA-----------AA-GCTCCCCCACTGAGCACCTTGTGACCCCCAC
CC-C--TGCCCGCCAGAGAAC----CCCCTTTGACTGTAATTTTCCTTTACCTACCCAAATCCTATAAAACG
GCCCCACCCC-ATCTCCCTTCGCTGACTCTCTTTT-CCGACTCAGCCCGCCTGCACCCAGGTG----AT-TA
AAAAGCTTTATTGCTCACACA---------------------------------------------
>chrX_55868217_55868626_EncodeRepressed_SOLO_7down_+__chrX_55868217-55868626_+_/1-409
-GTCAGGCCTCTGAGCCCAAGCTAAGCCATCATATCCCCTGTGAC-----------------------CTGC
AGGTACACATCCAGATAGCTGGTT-----------------------------------------------C
CTGCCTTAACTGATGACATTCCACCACAAAAGAAGTG--------------------AAAATGGCCTGTTCC
TGCCTTAAC---------------------------------------------------TGATGACATT--
------------------------------------------------------------------------
----------------------------------------------------------ACCTTGTGAAATTC
CTTCTC-CTGGCTCATCCTGGCTC-AA-----------AA-GTTCCCCCACTGAGCACCTTGTGACCCTCGC
CC-C--TGCCCACCAGAGAACAAC-CCCCTTTGACTGTAATTTTCCTTTACCTACCCAAATCCTATAAAACG
GCCCCACCCCTGTCTCCCTTCCCTGACTCTCTTTT-CAGACTCAGCCTGCCTACTCCCAGGTG----AT-TA
AAAAGCTTCATTGCTCACACAAAGCCTGTTTGGTGGTCTCTTCACACGGACGCGAGTG-A------
>chr9_131547214_131551936_2158_ZNF534_enh_GRO4of7_7down_+__chr9_131547214-131547620_+_/1-406
-GTCAGGCCTCCGAGCCAAAGCTAAGCCATCATATCCCCTGTGAA-----------------------CTGC
ATGTACACATCCAGATGGCGGGTT-----------------------------------------------C
CTGCCTTAACTGATGACATTCCACCACAAAAGAAGTG--------------------GAAATGGCCTGTTCC
TGCCTTAAC---------------------------------------------------TGATGACATT--
------------------------------------------------------------------------
----------------------------------------------------------ACCTTGTGAAATTC
CTTCTC-CTGGCTCATCCTGGCTC-AA-----------AA-GCTCCCTCACTGAGCACCTTGTGACTCCCAC
CC-C--TGCCCACCAGAAAAGAAC-CCCCTTTGACTGTAATTTTCCTTTACCTACGCAAATCCTATAAAACG
GCCCCACCCC-ATGTCCCTTCGCTGACTCT--TTT-CGGACTCAGCCTACCTGCACCCAGGTG----AT-TC
AAAAGCTTTATTGCTCACACAAAGCCTGTTTGGTGGTCTCTTCACACGGACGCGAGTG-A------
>chr3_143116997_143117412_weakenh_SOLO_C_7down_-__chr3_143116997-143117412_-_/1-408
TGTCAGGCCTCTGAGCCAAAGCTAAGCCATCATATCCCCTGTGAC-----------------------CTGC
ATGTACACATCCAGATGGCTGGTC-----------------------------------------------C
TTGCCTTAACTGATGACATTCCACTACAAAAGAAGTG--------------------AAAATGGCAGG-TCC
TGCCTTAAC---------------------------------------------------TGATGACATT--
------------------------------------------------------------------------
----------------------------------------------------------ACCTTGTGAAATTC
CTTCTC-CTGGCTCATCCTGGCTC-AA-----------AA-GCTCCCCCACTGAGCACCTTGTGATCCCCCC
CC-C--TGCCCACCAGAGAACAAC-CCCCTTTGACTGTAATTTTCCTTTACCTGCCCAAATCCTATAAAACG
GCCCCACGCCTATCTCCCTTCACTGACTCTCTTTT-CGGACTCAGCCCGCCTGCACCCAGGTG----AT-TA
AAAAGCTTTATTGCTCACACAAAGCCTGTTTGGTGGTCTCTTCACACTGATGCGAGTG--------
>chr6_62791671_62797450_2959_ZNF534_KAP1_EncodeRepressed_GRO1of7_7down_+__chr6_62791671-62792025_+_/1-354
-GTCAGGCCTCTGAGCCCAAGCTAAGCCATCATATCCCCTGTGTC-----------------------CTGC
ACGTACACATCTAGATGGCCGGTT-----------------------------------------------C
CTGCCTTAACTGATG---------------------------------------------------------
-----------------------------------------------------------------ACATT--
------------------------------------------------------------------------
----------------------------------------------------------ATCTTGTGAAATTC
CTTATC-CTGGCTCTTCCTGGCTC-AA-----------AA-GCTCCCCTACTGAGCACCTTGTGACCCCCAC
TC-C--TGCCTGCCAGAGAACAACCCACCTTTGACTGTAATTTTCCTTTACCTACACAAATCTTATAAAATG
GCGCCACCCCTATCGCCCTTT----GCTCTCTTTT-CAGACTCAGCCCACCTGCACCCAGGTG----AT-TA
AAAAGCTTTATTGCTCACACAAAGCCTGTT-GGTGGGCTCTTCACATGGACACGAGTG-A------
>chr2_116190543_116190949_EncodeRepressed_SOLO_C_7down_-__chr2_116190543-116190949_-_/1-406
TGTCAGGCCTCTGAGCCAAAGCTAAGCCATCATATCCCCTGTGAC-----------------------CTGC
ACGTACACATCCAGATGGCCTGCT-----------------------------------------------C
CTGCCTTAACTGATGACATTCCACCACAAAATAAGTG--------------------AAAATGGCCTGTTCC
TGCCTTAAC---------------------------------------------------TGATAACATT--
------------------------------------------------------------------------
----------------------------------------------------------ACCTTGTGAAATTC
CTTTTC-CTGGCTCATCCTGGCTC-AA-----------AA-GCTCCCCAACTGAGCACCTTGTGACCCCTAC
CC-C--TGCCAGCCAGAGA---ACCCCCCTTTGACTGTAATTTTCCTTTACCTACCCAAATCTTATAAAATG
GCCCCACCCC-ATCTCCCTTCCCTGACTCTCTTTT-CAGACTCAGCCCACCTGCACCCAGGAG----AT-TA
AAAAGCTTTATTGCTCACAAAAAGCCTGTTTGGTGGTCTCTTCACACAGACACGAGTG--------
>chr13_97652418_97652827_EncodeRepressed_SOLO_C_7down_-__chr13_97652418-97652827_-_/1-409
TGTCAGGCCTCTGAGCCCAAGCTAAGCCATCATATCCCCTGTGAC-----------------------CTGC
ACGTACACATCCAGATGGCCGGTT-----------------------------------------------C
CTGCCTTAACTGATGACATTCCACCACAAAAGAAGTG--------------------AAAATGGCCTGTTCC
TGCCTTAAC---------------------------------------------------TGATGACATT--
------------------------------------------------------------------------
----------------------------------------------------------ACCTTGTGAAATTC
CTTTTC-CTGGCTCATCCTGGCTC-AA-----------AA-GCTCCCCCACTGAGCACCTTGTTACCCCCAC
CC-C--TGCCCACCAGAGAACA-CCCCCCTTTGACTGCAATTTTCCTTTACCTACCCAAATCTTATAAAACA
GCCCCACACCTATCTCCCTTCGCTGACTGTCTTTT-CAGACTCAGCCCGCCTGCACCCAGGTG----AT-TA
AAAAGCTTTATTGCTCACACAAAGCCTGTTTGGTGGTCTCTTCACATGGACACGAGTG--------
>chr3_179517069_179522482_2680_ZNF534_EncodeRepressed_GRO5of7_GRO6of7_GRO7of7_7down_+__chr3_179517069-179517479_+_/1-410
-GTCAGGCCTCAGAGCCCAAGCTAAGCCATCATATTCCCCGTGAC-----------------------CTGC
ACATACACATCCAGATGGCCGGTT-----------------------------------------------C
CTGCCTTAACTGATGACATTCCACCACAAAAGAAGTG--------------------AAAATGGCCTGTTCC
TGCCTTAAC---------------------------------------------------TGATGATATT--
------------------------------------------------------------------------
----------------------------------------------------------ACCTTGTGAAATTC
CTTCTC-CTGGCTCATCCTGGCTC-AA-----------AA-GCTCCCCTGCTGAGCACCTTGTGACCCCCAC
CC-C--TGCCTACCAGAGAACAACCCCCCTTTGACTGTAATTTTCCTTTACCTACCCAAATCTTATAAAACG
GCCCCACCCCTATCTCCCTTCGCTGACTGTCTTTT-CGGACTCAGCCCGCCTGCACCCAGGTG----AT-TA
AAAAGCTTTATTGCTCACACAAAGCCTGTTTGGTGGTCTCTTCACATGGACATGAGTG-A------
>chr3_31506596_31507006_h3k27ac_weakenh_SOLO_C_7down_-__chr3_31506596-31507006_-_/1-410
TATCAGGCCTCTGAGCCCAAGCTAAGCCATCATATCCCCTGTGAC-----------------------CTGC
ATGTACACATCCAGATGGCCCATT-----------------------------------------------C
CTGCCTTAACTGATGACATTCCACCGCAAAAGAAGTG--------------------AAAATGGCCTGTTCC
TGCCTAAAC---------------------------------------------------TGATGACATT--
------------------------------------------------------------------------
----------------------------------------------------------ATCTTGTGAAATTC
ATTCTC-CTGGCTCATCCTGGCTC-AA-----------AA-GCTCCCCTACAGAGCACCTTGTGACCCCCAC
TC-C--TGCCCGCCAGAGAACAACCCCCCTTTGACTGTCATTTTCCTTTACCTACCCAAATTTTATAAAACA
GCCCCACCCTTATCTCCCTTCACTGACTCTCTTTT-CGGACTCAGCCCGCCTGCACCCAGGTG----AT-TA
AAAAGCTTTATTGCTCACACAAAGCCTGTTTGGTGTTCTCTTCACACGGACGCGAGTG--------
>chr18_35216028_35222512_3016_ZNF534_weakenh_7down_+__chr18_35216028-35216409_+_/1-380
----------------------TAAGCCATCATATCCCCTGTGAC-----------------------CTGC
ATGGACACATCCAGATGGCCGGTT-----------------------------------------------C
CTGCCTTAACTGATGACATTCCACCACAAAAGAAGTG--------------------AAAATGGCCTGTTCC
TGCCTTAAC---------------------------------------------------TGATGACATT--
------------------------------------------------------------------------
----------------------------------------------------------ACCTTGTGAAATTC
CTTCTC-CTGGCTCATCCTGGCTC-AA-----------AA-TCTCCCCCAGTGAGCACCTTGTGACCCCCAC
CC-C--TGCCCGCCAGAGAACAACCCCCCTT---------TTTTCCTTTACCTACCCGAATGTTATAAAACA
GCTCCACCCCTATCTTCCTTCGCTGACTCTCTTTT-CGGATTCAGCCTGCCTGCACCCAGGTG----AT-TA
AAAAGCTCTATTTCTCACACAAAGACTGTTTGGTGGTCTCTTCACATGGACGCGAATG-A------
>chr12_30056081_30062516_3142_ZNF534_EncodeTxn_GRO3of7_7down_+__chr12_30056081-30056491_+_/1-410
-GTCAGGCCTCTGAGCCCAAGCTAAGCCATCATATCCCCTGTGAC-----------------------CTGC
ACATACGCATCCAGATGGCCAGTT-----------------------------------------------C
CTGCCTTAACTGATGACATTCCACCACAAAAGGAGTG--------------------AAAATGGCCTGTTCC
TGCCTTAAC---------------------------------------------------TGATGACATT--
------------------------------------------------------------------------
----------------------------------------------------------ATCTTGTGAAATTC
CTTCTC-CTAGCTCATCCTGGCTC-AG-----------AA-GCTCCCCTACTGAGTACCTTGTGACCCCCAC
TC-C--TTCCCGCCAGAGAACAACCCCCTTTTGACTATAATTTTCCTTTACCTACCCAAATCTTATAAAACC
GCCCCATCCCTATCTCCCTTCACTGACTCTCTTTT-TGGACTCAGCCCGCCTGCCCCCAGGTG----AT-TA
AAAAGCTTTATTCCTCACACAAAGCCTGTTTGGTGGTCTCTTCACACGAACACGAGTG-A------
>chr3_78221983_78222362_h3k27ac_EncodeTxn_SOLO_7down_+__chr3_78221983-78222362_+_/1-378
-GTCAGACCTCTGAGCCCAAGCTAAGCCATCATATCCCCTGTGAC-----------------------CTG-
---------TGCAGATGGCTGGTT-----------------------------------------------C
CTGCCTTAACTGATGACATTCCACCACCAAAGAAGTG--------------------AAAATGGCCTGTTCC
TGCCTCAAC---------------------------------------------------TAATGACATT--
------------------------------------------------------------------------
----------------------------------------------------------ATCTTGTGAAATTC
CTTCTC-CTGGCTCATCCTGGCTC-AA-----------AA-GCTTCCCTACTGAGCACCTTGTGACCCCCAC
TC-C--TGCCCGCCAGAGAACCACCCCCCT----------TTTTCCTTTACCTAACCAAATCCTGTAAAACA
GCCCCACCCCTATCTCCCTTCGCTGACTCTCTTTT-TGGACTCAGCCCGCCTGC-----------------A
AACAGCTTTATTGCTCACACAAAGCCTGTTTGGTGGTCTCTTCACACGGACGTGAGTG-A------
>chr5_116822250_116822654_h3k27ac_enh_SOLO_KLF4_MED1_NANOG_7down_+__chr5_116822250-116822654_+_/1-403
-GTCAGGCCTCTGAGCCCAACATAAGCCATCATATCCCCTGTGAC-----------------------CCAC
ATGTATACATCCAGATGGCCTGTT-----------------------------------------------C
CTGCCTTAACTGATGACATTACACCACAAAAGAAGTG--------------------AAAATGGCCTGTTCC
TGCCTTAAC---------------------------------------------------TGATGACATT--
------------------------------------------------------------------------
----------------------------------------------------------ACCTTGTGAAATTC
CTTCTC-CTTGCTCAGCCTGGCTC-AA-----------AA-GCTCCCCCCCTGAGCACCTTGTGACCCCCAC
GC-C--TGCCCGCCAGAGAACAACCCCC-TTTGACTGTAATTTTCCTTTACCTACCCAAATCAGATAAAACA
GCCCCACCCCTATCTCCCTTCACTGACTCCCTTTT-CGGACTCAGCCCGCCTGCACCCAGGTG----AAATA
AAGAGCCTCATTGCTCACTCAAAGCCTGTTTGATGGTCTCTTCACACGGACG--------------
>chrX_1081978_1082419_EncodeRepressed_SOLO_NANOG_7up_phylo_+__chrX_1081978-1082419_+_/1-441
-GTGAGGCCTCTGAGCCCAAGCCAAGCCATCGCATCCCCTGTGAC-----------------------TTGC
ACGTATATGCCCAGGTGGCC---TGAAGTAACTGAAGAATCACAAAAGAAGTGA-----AAACGTCCTG-CC
CTGCCTTAACTGATGACATTCCACCACAAAAGAAGTGAAAATGGCCGGTCCT--------------------
-----TAAG---------------------------------------------------TGATGACATT--
------------------------------------------------------------------------
----------------------------------------------------------ACCTTGTGAAAATC
CTTTTC-CTGGCCCATCCTGGCTC-AG-----------AAAGTTCCCCCACTGAGCACCTTGCAACCTCCAC
T--C-CTGCCCGCCAGAGAACAAACCCCCTTTGACTGTAATTTTCCTTTATCTACCCAAATCCTATAAAAGA
GCCCCACCCTTATCTCCCTCCCCTGACTCTGTTTT-CGGACTCAGCCCGCCTGCACGCAGGTG------ATT
AAAAGTTTTATTGCTCACACAAAGCCTGTTTGGTGGTCTC--CACACGGACGTACATG-A------
>chrY_1081978_1082419_SOLO_7up_phylo_+__chrY_1081978-1082419_+_/1-441
-GTGAGGCCTCTGAGCCCAAGCCAAGCCATCGCATCCCCTGTGAC-----------------------TTGC
ACGTATATGCCCAGGTGGCC---TGAAGTAACTGAAGAATCACAAAAGAAGTGA-----AAACGTCCTG-CC
CTGCCTTAACTGATGACATTCCACCACAAAAGAAGTGAAAATGGCCGGTCCT--------------------
-----TAAG---------------------------------------------------TGATGACATT--
------------------------------------------------------------------------
----------------------------------------------------------ACCTTGTGAAAATC
CTTTTC-CTGGCCCATCCTGGCTC-AG-----------AAAGTTCCCCCACTGAGCACCTTGCAACCTCCAC
T--C-CTGCCCGCCAGAGAACAAACCCCCTTTGACTGTAATTTTCCTTTATCTACCCAAATCCTATAAAAGA
GCCCCACCCTTATCTCCCTCCCCTGACTCTGTTTT-CGGACTCAGCCCGCCTGCACGCAGGTG------ATT
AAAAGTTTTATTGCTCACACAAAGCCTGTTTGGTGGTCTC--CACACGGACGTACATG-A------
>chrY_15799724_15800172_SOLO_NANOG_C_7up_phylo_-__chrY_15799724-15800172_-_/1-447
TGTCAGGCCTCTGAGCCCAAGCCAAGCCATCGCATCCCCTGTGAC-----------------------TTGC
ATGTATATGCCCAGGTGGCC---TGAAGTAACTGAAGAATCACAAAAGAAGTGA-----AAATGCCCTG-CC
CTGCCTTAACGGATGACATTCCACCACAAAAGAAGTGAAAATGGCCGGTCCTT-------------------
-GTCTTAAG---------------------------------------------------TGATGACATT--
------------------------------------------------------------------------
----------------------------------------------------------ATCTTGTG-AAGTC
CTTTTC-CTGGCTCATCCTGGCTC-AA-----------AAATCTCCCCCACTGAGCACCTTACGATCCTCAC
T--C-CTGTCTGCCAGAGAATAAATCCCCTTTGACTGTAATTTTCCTTTATCTACCAAAATCCTATAAAACA
GCCCCACCCTTATCTCCCTTCACGGACTCTCTTTT-TGGACTGAGCCTGCCTGCACCCAGGTG------ATT
AAAAGCTTTATTGCTCACACAAAGCCTGTTTGGTGGTCTCTTCACATGGACACAAATG--------
>chr4_134914245_134914710_EncodeTxn_SOLO_NANOG_7up_phylo_+__chr4_134914245-134914710_+_/1-434
-GTCAGGCCTCTGAGCCCAAGCCAAGCCATCGCATCCCCTGTGAC-----------------------TTGC
ATGTATATGCCCAGGTGGCC---GGAAGTAACTGAAAAATCACAAAAGAAGTGA-----AAATGCCCTG-CC
CCGCCTTAACTGATGACATTCCACCACAAAAGAAGTGAATATGGCCGGTCCTTGCCTAAAATGGCCGGTCCT
TGTCTTAAG---------------------------------------------------TGATGACATT--
------------------------------------------------------------------------
----------------------------------------------------------ATCTTATGAAAGTC
CTTTTC-CTGGCTCATCCTGGCTC-AA-----------AAA-CTCCCCCACTGAGCACCTAGCCACCCCCAC
C--C-CTGCCCACCAGAGAACAAATCCCCTTTGACTGTAATTTTCCTTTATCTACCCAAATCCTATAAAACG
GCCCCACCCTTATC----------------------------------GCCTGCACCCAGGTG------ATT
AAAAGCTTTATTGCTCACACAAAGCCTGTTTGGTGGTCTCTTCACACGGACGTACATG-A------
>chr10_21751374_21751765_h3k27ac_enh_SOLO_NANOG_44108_SMAD11_C_7up_phylo_-__chr10_21751374-21751765_-_/1-389
TGTCAGGCCTCTGAGCCCAAGCCAAGCCATCGCATCCTCTGTGAC-----------------------TTGG
ACGTATACGCCCAGGTGGCC---TGAAGTAACTGAAGAATCACAAAAGAAGTGA-----AAATGCCCTG-CC
CAGCCTTAAC--------------------------------------------------------------
------------------------------------------------------------TGATGACATT--
------------------------------------------------------------------------
----------------------------------------------------------ATCTTGTGAAAGTC
CTTTTC-CTGGTTCATCCTGGCTC-AA-----------AAAGCTCCCCCACTGAGCACCTTGCAACCCCCAC
T--C-CAGCCCGCCAGAGAACAA-TCCCCTTTGACTGTAATTTTCCTTTACCTACCTAAATCCTATAAAACG
GCCCCACCCTTATCTCCCTTA------TCTCCCTT-CGGACTCAGCCCGCCTGCACCCAGGTG------ATT
AAAAGCTTTATTGCTCACACAAAGCCTGTTTAGTGGGCTCTTCACACGGACGCGCAT---------
>chr9_12440912_12441412_h3k27ac_EncodeTxn_SOLO_NANOG_44108_SOX2_C_7up_phylo_-__chr9_12440912-12441412_-_/1-468
TGTCAGGCCTCTGAGCCCAAGCCAAGCCAGTGCATCCCCTGTGAC-----------------------TTGC
ACGTATACGCCCAGGTGGCC---TGAAGTAACTGAAGAATCACAAAAGAAGTGA-----AAATGCCCTG-CC
CCACCTTAACTGATGATATTCCACCACAAAAGAAGTGAATATGGCCGGTCCTTGCCTAAAATGGCCGGTCCT
TGTCTTAAG---------------------------------------------------TGATGACATT--
------------------------------------------------------------------------
----------------------------------------------------------ATCTTGTGAAAGTC
CTTTTC-CTGGCTCATCCTGGCTC-AA-----------AAAGCTCCCCCACTGAGCACCTTGCGACCCCCAC
T--C-CTGCCCGCCAGAGAACAAATCCCTTTTGACCATAATTTTCCTTTATCTACCCAAATCCTATAAAACA
GTCCCACCCTTATCTCCCTTCGCTGACTCTCTTTT-CGGACTCAGCCCGCCCGCACCCAGGTG------ATT
AAAAGCTTTATTGCTCACACACAGCCTGTTTGGTGGTCTCTTCACACGGACGCGCGTG--------
>chr1_237541577_237542025_h3k27ac_EncodeRepressed_SOLO_NANOG_C_7up_phylo_-__chr1_237541577-237542025_-_/1-448
TGTGAGGCCTCTGAGCCTAAGCCAAGCCATCGCATCCCCTGTGAC-----------------------ATGC
ACCTATATGCCCAGGTGGCC---TGAAGTAACTGAAGAATCACAAAAGAAGTGA-----AAATGCCCTG-CC
CCGCCTTAACTGATGACATTCCACCACAAAAGAAGTGAAAATGGCCGGTCCTT-------------------
-GTCTTAAG---------------------------------------------------TGATGACATT--
------------------------------------------------------------------------
----------------------------------------------------------ATCTTGTGAAAGTC
CTTTTC-CTGGCTCATCCTGGCTC-AA-----------AAAGCTCCCCCACTGAACACCTTGTGACCCCCAC
T--C-CTGCCCACCAGAGAACAAATCCCCTTTGACTGTAATTTTCCTTTATCTACCCAAATCCTATAAAATG
GCACCACCCTTATCTCCCTTCGCTGACTCTCTTTT-CGGACTCAGCCCACCTGCACCCAGGTG------ATT
AAAAGCTTTAATGCTCACACAAAGCCTGTTTGGTGGTCTCTTCACACGGACGCGCATG--------
>chr11_122546527_122555602_5651_ZNF534_ZNF90_KAP1_EncodeRepressed_GRO3of7_7up_phylo_+__chr11_122546527-122547025_+_/1-467
-GTCAGGCCTCTTAGCCCAAGCCAAGCCATTGTATCACCTGTGAC-----------------------TTGC
ATGTATATGCCCAGATGGCC---TGAAGTAACTGAAGAATCACAAAAGAAGTGA-----AAATGCCCTG-CC
CCGCCTTAACTGATGACATTGCACCACAAAAGAAGTGAAAATGTCCAGTCCTTGCCTAAAATGGCCAGTCCT
TGCCTTAAG---------------------------------------------------TGATGACATT--
------------------------------------------------------------------------
----------------------------------------------------------ACCTTGTGAAAGTC
CTTTTC-ATGGCTCATCCTGGCTC-AA-----------AAA-CTCCCCCACTGAGCACCTTGCAACCCCCAC
T--C-CTGCCCACCAAAGAACAAATCCCCTTTGACTGTAATTTTCCTTTATCTACCCAAATCCTATAAAATG
GCCCCACCCTTATCTCCCTTCGCTGACTCTCTTTT-TGGACTCAGCCCGCCTGCACCCAGGTG------ATT
AAAAGCTTTATTGCTCACACAAAGCCTGTTTGGTGGTCTCCTCACACAGACACGCATG-A------
>chr7_125258828_125259326_h3k4me3_weakenh_SOLO_NANOG_7up_phylo_+__chr7_125258828-125259326_+_/1-467
-GTCAGGCCTCTGAGCCTAAGCCAAGCCATCGCATCCCCTGTGAC-----------------------TTGC
ACGTATATGCCCAGATGGCC---TGAAGTAACTGAAGAATCATAAAAGAAGTAA-----AAATGCCCTG-CC
CCGCCTTAACTGATGACATTCCACTACAAAAGAAGTGTAAATGTCCGGTCCTTGCCTAAAATGGCCGGTCCT
TGCCTTAAG---------------------------------------------------TGATGACATT--
------------------------------------------------------------------------
----------------------------------------------------------ACCTTGTGAAAGTT
CTTTTC-CTGGCCCATCCTGGCTT-CA-----------AAT-CTCCCCCACTGAGCACCTTGCAATGCCCAC
T--C-CTGCCCGGCAGAGAACAACCCCCCTTTGACTGTAACTTTCCTTTATCTACCCAAATCCTATAAAACG
GCCCCACCCTTATCTCCCTTCACTGACTCTCTTTT-CGGACTCAGCCTGCCTGCACCCAGGTG------ATT
AAAAGCTTTATCGCTCACACAAAGTCTGTTTAGTAGTCTCTTCACACCGACAGGCATG-A------
>chr9_31326307_31334697_4429_ZNF534_KAP1_k27ac_EncodeTxn_wangmod_GRO3of7_7up_phylo_+__chr9_31326307-31326754_+_/1-447
-GTCAGGCCTCTGAGCCCAAGCCAAGCCATCACATCCCCTGTGAC-----------------------TTGC
ACATATACACCCAGATGGCC---TGAAGTAACCGAAGAATCACAAAAGAAGTGA-----AAATGCCCTG-CC
CCGCCTTAACTGATGACATTACACCACAAAAGAAGTGAAAATGGCTGGTCCTTGCCT---------------
-----TAAG---------------------------------------------------TGATGACATT--
------------------------------------------------------------------------
----------------------------------------------------------ACCTTGTGAAAGTC
CTTTTC-CTGGCTCATCCTGGCAC-AA-----------AAAGCTCCCCCACTGAGCACCTTGCTATCCCCAC
T--C-CTGCCCGCCAGAGAACAAATCCCCTTTGACTGTAATTTTCCTTTATCTACCCAAATCCTATAAAACG
GCTCCACCCTTATCTCCCTTCCCTGACTCTCTTTT-CAGATTCAGCCCGCCTGCACCCAGGTG------ATT
AAAA-CTTTATTGCTCACACAAAGCCTGTTTGGTGGTCTCTTCACACGAACGCGCATG-A------
>chr3_46244372_46244820_EncodeTxn_SOLO_NANOG_C_7up_phylo_-__chr3_46244372-46244820_-_/1-446
TGTCAGGCCTCTGAGCCCAAGCCAAGCCATCACATCCCCTGTGAC-----------------------TTGC
ACATATATGCCCAGATGGCC---TGAAGTAACTGAAGAATCACAAAAGAAGTGA-----AAATGCCCTG-CC
CCGCCTTAACTGATGACATTCCACCACAAAAGAAGTGAAAATGGCTGGTCCTTGCCT---------------
-----TAAG---------------------------------------------------TGATGACATT--
------------------------------------------------------------------------
----------------------------------------------------------ACCTTGTGAAAGTC
CTTTTC-CTGGCTCATCCTGGCTC-AA-----------AAAGCTCCCCCACTGAGCACCTTGTGACCCCCAC
T--C-CTGCCCGCCAGAGAACAAGTCCCCTTTGACTGTAATTTTCCTTTATCTACCCAAATCCTATAAAACG
GCCCCACCCTTATCTCCCTTCGCTGACT--CTTTT-CGGACTCAGCCTGCCTGCACCCAGGTG------ATT
AAAAGCTTTATTGCTCACACAAAGCCTGTTTGGTGGTCTCTTCACACGGACGCGCATG--------
>chr5_116945628_116946177_h3k27ac_weakenh_SOLO_KLF4_NANOG_44108_SOX2_C_7up_phylo_-__chr5_116945628-116946177_-_/1-447
TGTCAGGCCTCTGAGCCCAAGCCAAGCCATCGCATCCCCGGTGAC-----------------------TTGC
ACGTATACGCCCAGATGGCC---TGAAGTAACT-AAGAATCACAAAAGAAGTGA-----AAATGCCCTG-CC
CCGCCTTAACTGATGACATTCCACCACAAAAGAAGTGAAAATGGCCGGTCCTTGCCT---------------
-----TAAG---------------------------------------------------TGATGACATT--
------------------------------------------------------------------------
----------------------------------------------------------ACCTTGTGAAAGTC
CTTTTC-CTGGCTCATCGTGGCTC-AA-----------AAATCTCCCCCACTGAGCACCTTGCGACCCCCAC
T--C-TTGCCCGCCAGCGAACAAATCCCCTTTGACTGTAATTTTCCTTTATCTACCCAAATCCTGTAAAACA
GCCCCACCCTTATCTCCCTTCGTTGACTCTCTTTT-TGGACTCAGCCCGCCTGCACCCAGGTG------ATT
AAAAGCTTTATTGCTCACACAAAGCCTGTTTGGTGGTCTCTTCACATGGACGCACATG--------
>chr1_203005442_203005876_h3k27ac_TSS_SOLO_NANOG_C_7up_phylo_-__chr1_203005442-203005876_-_/1-434
TATCAGGCCTCTGAGCCCAAGCCACGCCACCGCATCCCTGGTGAC-----------------------TTGC
ACGTGTACGCCCAGATGGCC---TGAAGTAACTGAAGAATCACAA---AAGTGA-----AAATGCCCTG-CC
CCGCCTTAACTGATGACATTCCACCACAAAAGAAGTGAAAATGGCCAGTCCTT-CCT---------------
-----TAAG---------------------------------------------------TGATGACATT--
------------------------------------------------------------------------
----------------------------------------------------------ACCTTGTGAAAGTC
CTTTTC-CTG----------GCTC-AA-----------AAAGCTCCCCCACTGAGCACCTTGCGACCCCCAC
T--C-CTGCCCACCAGAGAACAAATCCCCTTTGACTGCAATTTTCCTTTATCTACCCAAATCCTATAAAACG
GCCCCACCCTTATCTCCCTTCACTGACTCTCTTTT-CCGACTCAGCCCGCCTGCACCCAGGTG------ATT
AAGAGCTTTATTGCTCACACAAAGCCTGTTTGGTGGTCTCTTCACACAGACGCGCATG--------
>chr6_130711844_130712292_weakenh_SOLO_NANOG_7up_phylo_+__chr6_130711844-130712292_+_/1-448
-GTCAGGCCTCTGAGCCCAAGCCAAGCCATCACATCCCCGGTGAC-----------------------TTGC
ACATATACGCCCAGATGGCC---TGAAGTAACTGAAGAATCACAAAAGAAGTGA-----AAATGCCCTG-CC
CCACCTTAACTGATGACATTCCACCACAAAAGAAGTGTAAACGGCTGGTCCTTGCCT---------------
-----TAAG---------------------------------------------------TGATGACATT--
------------------------------------------------------------------------
----------------------------------------------------------ATCTTGTGAAAGTC
CTTTTC-CTGGCTCGTTCTGGCTC-AA-----------AAATCTCCCCCACCGAGCATCTTGCGACCCTCAC
T--C-CTGCCCGCCAGAGAACAAATCCCCTTTGACTGTAATTTTCTTTTATCTACCCAAATCCTATAAAACG
GCCCCACCCTTATCTCCCTTCGCTGACTCTCTTTT-CGGACTCAGCCCGCCTGTACCCAGGTG------ATT
AAAAGCTTTATTGCTCACACAAAGCCTGTTTGGTGGTCTCTTCACACGGATGCCCATG-A------
>chr18_42552441_42558142_2717_1_EncodeTxn_NANOG_GRO4of7_C_7up_phylo_-__chr18_42557693-42558142_-_/1-448
TGTCAGGCCTCTGAGCCCAAGTCAAGCCATCACATCCCCTGTGAC-----------------------TTGC
ACGTATATACCCAGATGGCC---TGAAGTAACTGAAGAATCACAAAAGAAGTGA-----AAATGCCCTG-CC
CCGCCTTAACTGATGACATTCCACCACAAAAGAAGTGAAAATGGCTGGTCCTTGCCT---------------
-----TAAG---------------------------------------------------TGATGACATT--
------------------------------------------------------------------------
----------------------------------------------------------ACCTTGTGAAAGTC
CTTTCC-CTGGCTCATCCTGGCTC-AA-----------AAAGCTCCCCCACTGAGCACCTTGCAACCCCCAC
T--C-CTACCCACCCGAGAACAAATCCCCTTTGACTGTAATTTTCCTTTATCTACCCAAATCCTATAAAACA
TCCCCACTCTTATCTCCCTTCACTGACTCTCTTTT-CAGACTCAGCCCACCTGCACCCAGGTG------ATT
AAAAGCTTTATTGCTCACACAAAGCCTGTTTGGTGGTCTCTTCACACAGATGCAAGTG--------
>chr15_93278373_93278821_EncodeRepressed_SOLO_NANOG_C_7up_phylo_-__chr15_93278373-93278821_-_/1-448
TGTCAGGCCTCTGAGCCCAAGTCAAGCCATCGCATCCCCTGTGAC-----------------------TTGC
ACGTATATGCCCAGATGGCC---TGAAGTAACTGAAGAATCACAGAAGAAGTGA-----AAATGCCCTG-CC
CCACCTTAACTGATGACATTCCACCACAAAAGACGTGAAAATGGCCGGTCCTTGCCT---------------
-----TAAC---------------------------------------------------TGATGACATT--
------------------------------------------------------------------------
----------------------------------------------------------ACCTTGTGAAAGTC
CTTTTC-CTGGCTCATCCGGGCTC-AA-----------AAAGCTCCCCCACTGAGCACCTTGAGACCCCCAC
T--C-CTGCCCACCTGAGAACAAATCCCCTTTGACTGTAATTTTCCTTTATCTCCCCAAATCCTATAAAACC
GCCCCACCCTTATCTCCCTTCGCTGACTCTGTTTT-TGGACTCAGCCCGCCTGCAGCCAGGTG------ATT
AAAAGCTTTATTGCTCACACAAAGCCTGTTTGGTGGTCTCTTCACTCCGACGCGCATG--------
>chrX_89191522_89191969_EncodeTxn_SOLO_NANOG_7up_phylo_+__chrX_89191522-89191969_+_/1-447
-GGCAGGCCTCTGAGCCCAAGCCAAGCCATCGCATCCCCTGTGAC-----------------------TTGC
ACTTATAAGCCCAGATGGCC---TGAAGTAA-TGAAGAATCACAAAAGAAGTGA-----AAATGCCCTG-CC
CTGCCTTAACTGATGACATTCCACCACAAAAGAAGTGAAAATGGCCAGTCCTTGCCT---------------
-----TAAG---------------------------------------------------TGATGACATT--
------------------------------------------------------------------------
----------------------------------------------------------ACCTTGTGAAAGTC
CTTTTC-CTGGCTCATCGTGGCTC-AG-----------AAAGCTCCCCAACTGAGCACCTTGGGACCTCCAC
T--C-CTGCCCGCCAGAGAACAAATCCCCTTTGACTGTAATTTTCCTTTATCTACCCAAATCCTATAAAACG
GCCCCACCCTTATCTCCCTTCCCTGACTCTCTTTT-CGGACTCAGCCCACCTGCACCCAGGTG------ATT
AAAAGCTTTATTGCTCATACAAAGCCTGTTTGGTGGTCTCTCCACACAGACACGAGTG-A------
>chr8_108309757_108310205_h3k27ac_weakenh_SOLO_KLF4_NANOG_C_7up_phylo_-__chr8_108309757-108310205_-_/1-448
TGTCAGGCCTCTGAGCCCAAGCCAAGCCATCACATCCCCTGTGAC-----------------------TTGC
ACGTATACGCCCAGATGGCC---TGAAGTAACTGAAGAATCACAAAAGAAGTGA-----AAATGCCCTG-CC
CCGCCTTAACTGATGACATTCCACCACAAAAGAAGTGAAAATGGCCGGTCCTTGCCT---------------
-----TAAC---------------------------------------------------GGATGACATT--
------------------------------------------------------------------------
----------------------------------------------------------ACCTTGTGAAAGTC
CTTTTC-CTGGCTCATCCCGGCTC-AA-----------AAAGCTCCCCCACTGAGCACCTTTCGACCCCCAC
T--C-CTGCCCGCCAGAGAACAAATCCCCTTTGACTGTAATTTTCCTTTATCTACCCAAATCCTATAATACG
GCCCCACCCTTATCTCCCTTCGCTGACTCTCTTTT-TGGACTCAGCCTGCCTGCACCCAGGTG------ATT
AAAAGCTTTATTGCTCACACAAAGCCTGTTTGGTGGTCTCTTCACAGGGACTCGAGTG--------
>chr3_71925473_71925971_h3k27ac_weakenh_SOLO_KLF4_NANOG_44108_SOX2_7up_phylo_+__chr3_71925473-71925971_+_/1-466
-GTCAGGCCTCTGTGCCCAAGCCAAGCCATCGCATCCCCTGTGAC-----------------------TTGC
ATGTATACGCCCAGATGGCC---TGAAGTAACTGAAGAATCACAAAAGAAGTGA-----ATATGCCCTG-CC
CCGCCTTAACTGATGACATTCCACCACAAAAGAAGTGTAAATGGCCGGTCCTTGCCTAAAATGGCCAGTCCT
TGCTTTAAG---------------------------------------------------TGATGACATT--
------------------------------------------------------------------------
----------------------------------------------------------ACCTTGTGAAAGTC
CTTTTC-CTGGCTCATCCTGGCTC-A------------AAAGCTCCCCCACTGAGCACCTTGCGACCCCCAC
T--C--TGCCCGCCAGAGAACAACTCCCCTTTGACTGTCATTTTCCTTTATCTACCCAAATCCTATAAAACG
GCCCCACCCTTATCTCCCTTCGCTGACTCCCTTTT-CGGACTCAGCCCGCCTGCACCCAGGTG------ATT
[truncated: 519,547 more chars]
